# Supplementary material for: Jasmonates and Histone deacetylase 6 activate Arabidopsis genome-wide histone acetylation and methylation during the early acute stress response
Source: BMC Biol. 2022 Apr 11;20:83. doi: 10.1186/s12915-022-01273-8 (PMC8996529; doi:10.1186/s12915-022-01273-8)
Supplement: Supplementary file 2 — Additional file 2: Table S1. Distribution of histone modification-associated peaks across genomic regions. Table S2. Differential enrichment (fold change) of histone modification-associated peak summits in condition of interest compared to untreated WT. Table S3. Overlap of AGIs enriched in H4ac and H3K27me3 in axe1-5 with H3ac, H3K4me2 and HDA6 ChIP-Seq by Hung et al. (2019; 2020). Table S4. List of Gene Ontology terms overrepresented by AGIs associated with H4ac or H3K27me3. Table S5. Overrepresentation of transposable element superfamilies in H4ac- and H3K27me3-associated loci. Table S6. Overrepresentation of transcription factor families in H4ac- and H3K27me3-associated AGIs. [file 12915_2022_1273_MOESM2_ESM.xlsx]

## Sheet: Table_S1
Table S1. Distribution of histone modification-associated peaks across genomic regions.
Histone marker	Genomic feature		Condition
			WT		WT +MeJA		axe1-5		axe1-5 +MeJA
		Replicate	Number	Percentage (%)	Number	Percentage (%)	Number	Percentage (%)	Number	Percentage (%)
H4ac	Upstream of TSS	1	1511	12.5	1814	12.4	1946	12.4	1766	11.5
		2	1295	10.0684	1853	12.3855	1819	13.7803	1768	13.107
	In 5' UTR	1	868	7.2	1026	7	1122	7.1	767	5
		2	1018	7.91479	1019	6.81104	820	6.21212	681	5.04856
	In exon	1	6222	51.6	7410	50.6	8391	53.4	8527	55.7
		2	6928	53.8641	7592	50.7453	7131	54.0227	7549	55.9641
	In intron	1	2773	23	3554	24.3	3328	21.2	3331	21.8
		2	3070	23.8688	3616	24.1695	2553	19.3409	2607	19.3269
	In 3' UTR	1	180	1.5	192	1.3	207	1.3	197	1.3
		2	131	1.0185	214	1.43039	213	1.61364	193	1.4308
	Downstream of TTS	1	502	4.2	628	4.3	717	4.6	696	4.5
		2	408	3.17213	654	4.37137	650	4.92424	680	5.04114
	Intergenic	1	9	0.1	12	0.1	16	0.1	17	0.1
		2	12	0.0932981	13	0.0868926	14	0.106061	11	0.0815479
	Total	1	12065		14636		15727		15301
		2	12862		14961		13200		13489
H3K27me3	Upstream of TSS	1	834	15.1	N/A	N/A	866	17.5	1427	15.7
		2	1143	16.2751	209	8.89362	1166	13.6534	870	15.1515
	In 5' UTR	1	96	1.7	N/A	N/A	49	1	61	0.7
		2	49	0.697708	53	2.25532	146	1.7096	55	0.957854
	In exon	1	2534	46	N/A	N/A	2338	47.3	5021	55.1
		2	3735	53.1824	1531	65.1489	4496	52.6464	2892	50.3657
	In intron	1	870	15.8	N/A	N/A	798	16.1	1127	12.4
		2	938	13.3561	275	11.7021	1360	15.9251	936	16.3009
	In 3' UTR	1	132	2.4	N/A	N/A	95	1.9	93	1
		2	90	1.2815	41	1.74468	158	1.85012	112	1.95054
	Downstream of TTS	1	737	13.4	N/A	N/A	698	14.1	1219	13.4
		2	903	12.8578	192	8.17021	1087	12.7283	784	13.6538
	Intergenic	1	305	5.5	N/A	N/A	100	2	166	1.8
		2	165	2.34942	49	2.08511	127	1.48712	93	1.61964
	Total	1	5508		N/A		4944		9114
		2	7023		2350		8540		5742

## Sheet: Table_S2
Table S2. Differential enrichment (fold change) of histone modification-associated peak summits in condition of interest compared to untreated WT.
AGI	H4ac			H3K27me3
	WT +MeJA	axe1-5	axe1-5 +MeJA	WT +MeJA	axe1-5	axe1-5 +MeJA
AT1G01010	6.42	0	0	0	0	0
AT1G01030	5.275	3.07	7.98	13.04	3.46	1.31
AT1G01100	8.19	5.395	7.49	0	0	0
AT1G01120	4.165	2.96	5.545	0	0	0
AT1G01140	6.835	0	0	0	0	0
AT1G01160	3.865	0	7.095	0	0	0
AT1G01190	2.94	5.415	6.485	-10.42	-3.41	1.165
AT1G01200	7.81	8.385	9.36	0	0	0
AT1G01310	6.265	4.975	7.23	0	0	0
AT1G01350	9.88	2.365	8.265	0	0	0
AT1G01355	2.99	6.68	7.92	-9.67	4.085	3.45
AT1G01390	8.32	9.355	10.775	0	0	0
AT1G01400	0	0	0	0	0	5.505
AT1G01420	5.14	4.49	7.045	0	0	0
AT1G01453	0	0	0	17.25	-0.325	-4.305
AT1G01480	4.725	0	0	0	4.955	0
AT1G01580	0	0	0	0	3.855	5.365
AT1G01690	5.11	0	2.74	0	0	0
AT1G01760	6.205	8.315	9.16	0	0	0
AT1G01810	9.895	7.245	4.35	0	0	0
AT1G01880	6.92	1.9	3.71	0	0	0
AT1G01940	0	0	7.57	0	0	0
AT1G01980	0	0	5.57	0	9.74	2.07
AT1G02065	3.09	4.565	2.545	10.55	1.44542	-0.63125
AT1G02180	8.2	4.145	0	0	0	0
AT1G02220	4.245	4.03	7.335	0	0	0
AT1G02390	0	0	0	10.31	1.08625	-1.325
AT1G02405	0	9.44	12.995	-7.05	-0.68	-0.895
AT1G02510	0	0	6.47	0	0	0
AT1G02530	0	0	7.32	0	0	0
AT1G02540	0	0	0	0	0	5.1
AT1G02550	0	0	0	0	11.005	7.29
AT1G02575	0	1.98	7.03	0	2.195	1.865
AT1G02730	0	0	4.775	0	0	0
AT1G02800	0	6	9.14	0	0	0
AT1G02810	4.76	5.64	8.58	-7.87	-7.225	-3.81
AT1G02850	5.855	1.6	5.475	0	0	0
AT1G02930	2.75	2.705	6.04	0	0	0
AT1G02950	0	0	0	14.02	-2.125	0.335
AT1G02980	0	1.705	6.865	0	0	0
AT1G03030	6.8	2.015	4.495	0	0	0
AT1G03110	9.405	2.645	0	0	0	0
AT1G03120	0	2.92	7.3875	0	0	0
AT1G03320	4.245	4.76	5.145	0	0	0
AT1G03445	0	0	0	11.99	-3.655	-4.8275
AT1G03590	4.96	4.725	2.215	0	0	0
AT1G03630	5.49	3.54	5.38	0	0	0
AT1G03710	7.27	4.485	8.67	20.85	3.27	-5.1375
AT1G03720	0	0	0	16.45	1.76375	-4.43125
AT1G03860	6.47	-0.36	0.63	0	0	0
AT1G03980	2.93	1.56	8.135	0	0	0
AT1G04050	0.545	3.63	8.74	0	0	0
AT1G04080	0	7.415	8.74	0	0	0
AT1G04100	5.725	3.745	5.24	0	0	0
AT1G04110	0	3.765	6.955	0	0	0
AT1G04150	0	0	10.86	-10.65	0.17	-2.72
AT1G04160	6.34	3.95	3.6775	0	0	0
AT1G04240	-1.785	3.39	4.72	0	0	0
AT1G04270	7.35	2.33	0	0	0	0
AT1G04390	6.61	2.685	5.95	0	0	0
AT1G04470	0	4.825	8.6	0	0	0
AT1G04490	0	1.23	6.4475	0	0	0
AT1G04500	0	1.62	5.485	-8.34	-1.51	0.2725
AT1G04520	3.135	3.255	6.445	0	0	0
AT1G04540	1.59	3.66	5.56	0	1.505	4.21
AT1G04570	4.925	5.915	8.265	0	0	0
AT1G04580	0	5.2	10.07	0	0	1.72
AT1G04600	0	1.545	5.465	-9.9	-1.64	1.515
AT1G04620	5.69	-1.6	5.88	0	0	0
AT1G04650	0	0	5.405	0	0	0
AT1G04700	2.895	0	6.57	0	0	0
AT1G04710	7.385	0	4.345	0	0	0
AT1G04730	0.935	3.845	5.97	0	0	0
AT1G04810	8.76	3.255	3.615	0	0	0
AT1G04850	7.045	1.73	3.365	0	0	0
AT1G04870	7.755	-2.12	-2.12	0	0	0
AT1G04880	0	2.02	8.135	0	0	0
AT1G04900	8.26	5.385	3.52	0	0	0
AT1G04950	7.475	0	3.41	0	0	0
AT1G04960	11.98	9.08	10.215	0	0	0
AT1G04990	6.515	2.46	4.015	0	0	0
AT1G05000	4.935	2.095	2.965	0	0	0
AT1G05020	6.34	2.735	5.455	0	0	0
AT1G05040	3.985	6.51	7.98	0	0	0
AT1G05205	11.795	5.9	0	0	0	0
AT1G05220	7.82	2.585	4.41	0	0	0
AT1G05240	0	0	6.99	0	2.875	5.925
AT1G05250	0	2.13	7.455	-7.3	-0.96	1.66
AT1G05260	1.51	6.39	7.125	-8.96	-1.69	-2.285
AT1G05300	5.15	5.595	8.16	10.08	-1.4	0.87
AT1G05380	7.68	3.15	0	0	0	0
AT1G05420	1.285	4.87	9.675	-7.41	-3.855	0.02
AT1G05550	6.15	5.905	8.8575	0	0	0
AT1G05560	4.315	4.61	7.855	0	0	0
AT1G05570	4.57	0	6.9125	0	0	0
AT1G05577	3.36	0	8.07	0	0	0
AT1G05580	0	0	4.97	-7.82	0.820833	-1.47
AT1G05640	0	0	9.645	0	0	0
AT1G05690	5.695	4.87	7.7175	0	0	0
AT1G05700	0	0	7.7225	0	0	0
AT1G05710	4.485	4.555	6.43	0	0	0
AT1G05860	4.86	2.395	3.325	0	0	0
AT1G06020	3.6	9.44	11.505	0	0	0
AT1G06030	0	1.88	9.04	0	0	0
AT1G06050	5.285	4.505	11.415	0	0	0
AT1G06160	6.845	3.795	6.4	0	0	0
AT1G06170	0	1.785	6.765	0	0	0
AT1G06310	0	2.22	7.8425	0	0	0
AT1G06330	0	0	0	0	10.7125	4.08
AT1G06420	0	1.815	8.08	0	0	0
AT1G06490	2.62	7.2625	10.615	0	0	0
AT1G06560	7.57	2.825	7.495	0	0	0
AT1G06580	8.2	2.755	4.28	0	0	0
AT1G06620	8.265	5.475	3.89	0	0	0
AT1G06645	-3.12	6.255	-3.12	0	0	0
AT1G06670	5.775	5.285	-2.19	0	0	0
AT1G06690	8.235	2.53	0	0	0	0
AT1G06790	8.165	2.595	0	0	0	0
AT1G06840	8.185	4.825	9.215	0	0	0
AT1G06950	8.84	6.65	10.745	0	0	0
AT1G06980	3.835	5.76	8.245	-8.15	-6.835	-3.63
AT1G07050	7.205	2.08	0	0	0	0
AT1G07090	5.92	2.58	3.76	0	2.345	3.75
AT1G07175	0	0	0	0	3.59	4.96
AT1G07380	4.225	1.525	0	0	0	0
AT1G07390	5.88	2.66	3.07	0	0	0
AT1G07400	2.005	5.155	7.01	0	0	0
AT1G07430	0	0	6.08	-12.35	2.8375	-0.09
AT1G07620	4.485	0	0	0	0	0
AT1G07670	8.06	0	0	0	0	0
AT1G07705	9.4	2.565	8.05	0	0	0
AT1G07720	1.875	3.995	8.35	16.34	4.0225	3.165
AT1G07850	0	0	0	0	2.815	5.865
AT1G07980	6.82	1.055	-2.44	0	0	0
AT1G07985	0	2.77	9.525	-6.76	-3.38	-3.38
AT1G08040	6.71	2.285	0	0	0	0
AT1G08050	3.15	0	9.105	0	0	0
AT1G08090	0	1.9	5.505	14.07	5.45833	9.42
AT1G08120	8.18	6.045	4.165	0	0	0
AT1G08135	0	0	0	0	2.405	5.4925
AT1G08170	0	0	0	0	3.45	7.375
AT1G08200	5.35	4.475	-2.415	0	0	0
AT1G08270	10.19	3.225	0	0	0	0
AT1G08340	0	0	0	0	0	5.54
AT1G08470	4.685	8.4	9.365	0	0	0
AT1G09000	7.41	5.3	4.325	0	0	0
AT1G09030	0	0	0	25.03	5.1875	4.805
AT1G09157	0	0	7.005	0	0	0
AT1G09180	5.27	1.78	3.195	0	0	0
AT1G09410	6.98	1.775	0	0	0	0
AT1G09440	2.475	0	6.585	0	0	0
AT1G09460	1.515	0.56	6.975	0	0	0
AT1G09500	0	2.245	5.29	-7.72	-3.86	0.58
AT1G09540	0	2.73	6.8	0	0	0
AT1G09580	7.825	4.945	6.625	0	0	0
AT1G09590	5.875	2.01	-5.585	0	0	0
AT1G09620	7.745	2.165	0	0	0	0
AT1G09680	2.465	1.035	7.535	0	0	0
AT1G09720	0	4.125	7.65	0	0	0
AT1G09740	0	0	9	0	0	0
AT1G09790	0	0	0	0	7.73	3.645
AT1G09800	11.62	6.37	3.28	0	0	0
AT1G09815	7.22	0	0	0	0	0
AT1G09830	8.15	5.78	8.65	0	0	0
AT1G09920	8.63	5.99	7.48	0	0	0
AT1G09960	2.535	4.555	9.775	-6.17	-3.085	-0.675
AT1G09980	7.175	0	3.66	0	0	0
AT1G10040	7.66	5.93	9.0875	0	0	0
AT1G10220	2.51	4.95	8.295	9.12	1.89	-1.795
AT1G10270	4.0525	2.76	5.205	0	0	0
AT1G10300	2.245	1.66	6.115	0	0	0
AT1G10385	0	0	3.52	0	2.65	6.8825
AT1G10400	0	5.345	8.27	0	7.77	3.205
AT1G10450	6.535	1.755	5.67	0	0	0
AT1G10510	0	4.025	7.87	0	0	0
AT1G10530	5.885	5.355	11.14	0	0	0
AT1G10560	6.49	0.13	7.965	0	0	0
AT1G10680	0	0	0	17.02	-1.25	1.22
AT1G10750	0	0	6.84	0	0	0
AT1G10760	5.615	0	0	0	0	0
AT1G10770	4.41	5.59	6.86	0	0	0
AT1G10790	7.11	3.29	12.13	0	0	0
AT1G10870	6.39	2.335	3.335	0	0	0
AT1G10930	8.84	3.245	10.235	0	0	0
AT1G11000	0.99	-2.04	6.755	0	0	0
AT1G11070	0	0	4.62	0	0	0
AT1G11090	7.31	2.11	3.475	0	0	0
AT1G11125	5.555	7.165	7.76	0	0	0
AT1G11130	4.17	0.8	6.6925	0	0	0
AT1G11160	1.88	0	6.31	0	0	0
AT1G11170	4.27	4.505	4.375	0	0	0
AT1G11220	0	0	4.35	0	0	5.245
AT1G11300	0	1.625	6.645	0	0	0
AT1G11340	2.045	0	5.48	0	0	0
AT1G11370	2.945	11.305	13.925	-12.96	-7.82	-4.335
AT1G11480	6.285	6.14	-2.54	0	0	0
AT1G11510	0	0	7.86	-9.38	-1.085	3.27
AT1G11540	6.85	4.23	7.825	0	0	0
AT1G11545	6.67	2.65	4.915	0	0	0
AT1G11572	0	0	0	0	2.58	4.91
AT1G11580	6.135	1.79	8.265	-9.44667	1.47167	-1.61833
AT1G11600	0	0	0	15.13	1.34667	-2.14333
AT1G11610	0	0	0	11.91	0.26	-2.1475
AT1G11660	7.04	7.065	7.835	0	0	0
AT1G11670	6.335	5.515	7.075	0	6.495	5.39
AT1G11710	3.07	2.725	4.8625	0	0	0
AT1G11740	0	0	0	10.95	-5.66667	-3.52167
AT1G11810	0	0	6.525	0	2.38	5.86
AT1G11850	0	0	0	10.73	-2.095	0.855
AT1G11950	7.165	0.93	6.435	0	0	0
AT1G11960	5.335	1.3	-0.115	0	0	0
AT1G12010	0	0	7.77	-8.66	-4.33	0.165
AT1G12040	0	0	0	0	6.165	4.865
AT1G12080	0	6.705	9.47	-7.79	-6.23	-3.55
AT1G12100	6.565	4.585	6.855	5.65	4.69	4.14
AT1G12130	3.215	7.865	11.105	-9.51	-1.72	1.235
AT1G12210	5.88	5.42	6.975	0	0	0
AT1G12220	3.515	3.11	6.655	0	0	0
AT1G12320	2.755	5.285	7.675	0	0	0
AT1G12420	6.345	5.675	7.485	0	0	0
AT1G12450	5.825	4.04	10.61	0	0	0
AT1G12480	0	0	8.96	0	0	0
AT1G12490	5.63	5.795	9.125	7.16	4.3	4.6
AT1G12630	0	10.745	10.07	2.58	-4.1175	-6.9775
AT1G12680	5.025	1.77	0.73	0	0	0
AT1G12880	2.07	4.58	6.255	0	0	0
AT1G12940	6.91	9.62	12.24	-7.82	-1.315	-1.955
AT1G12980	0	6.445	9.23	0.45	4.335	1.67
AT1G12990	2.755	0	8.165	0	0	0
AT1G13000	6.455	4.095	4.86	0	0	0
AT1G13040	6.165	3.72	6.18	0	0	0
AT1G13060	7.13	5.785	2.925	0	0	0
AT1G13080	3.65	2.925	4.805	0	0	0
AT1G13100	4.375	4.37	2.58	0	0	0
AT1G13110	2.545	1.855	4.555	0	0	0
AT1G13130	0	0	0	11.39	-0.545	1.8075
AT1G13200	0	0	0	0	0	5.105
AT1G13230	4.355	4.64	7.315	0	0	0
AT1G13245	6.105	2.18	0	0	0	0
AT1G13260	6.43	3.62	3.495	0	0	0
AT1G13270	8.565	2.915	5.06	0	0	0
AT1G13340	3.005	7.25	9.52	0	0	0
AT1G13370	0	0	0	11.67	-1.52	-2.575
AT1G13380	8.57	-0.92	-3.115	0	0	0
AT1G13400	0	0	0	14.43	0.68	-1.2
AT1G13440	6.475	2.405	2.125	0	0	0
AT1G13490	0	0	6.1	0	0	0
AT1G13510	0	4.275	6.59	0	0	0
AT1G13540	3.23	7.035	9.855	0	0	0
AT1G13560	9.08	6.295	8.29	0	0	0
AT1G13600	0	3.17	7.21	-9.71	-6.38	-2.63
AT1G13710	0	0	6.77	13.045	0.376667	-0.548333
AT1G13830	0	0	5.43	0	0	0
AT1G13920	5.135	3.7	7.435	0	0	0
AT1G13950	6.725	6.78	9.54	0	0	0
AT1G13970	4.7	2.365	7.3	0	0	0
AT1G13980	7.465	6.07	0	0	0	0
AT1G14020	8.1	0.49	7.14	0	0	0
AT1G14185	4.45	2.14	6.52	0	0	0
AT1G14220	0	0	0	0	1.965	5.03
AT1G14250	0	0	0	0	0	6
AT1G14315	7.86	6.315	7.775	0	0	0
AT1G14350	0	0	5.925	0	0	0
AT1G14390	4.96	4.275	7.495	0	0	0
AT1G14440	2.53	4.215	6.455	-7.82	-1.4	1.76
AT1G14590	9.475	4.55	7.27	0	0	0
AT1G14687	9.99	3.52	5.475	0	0	0
AT1G14700	0	0	0	0	2.85	4.665
AT1G14840	5.785	4.7	-0.38	0	0	0
AT1G14890	5.61	6.985	7.525	11.205	-0.915	-1.735
AT1G14910	6.86	0.39	1.61	0	0	0
AT1G14950	0	0	0	24.83	7.53	-2.53
AT1G14960	0	0	0	19.73	-1.845	-7.88
AT1G15040	0	8.265	9.335	0	0	0
AT1G15110	1.99	1.885	5.75	0	0	0
AT1G15125	3.94	5.745	7.375	0	0	0
AT1G15210	4.375	5.78	9.55	0	0	0
AT1G15220	11.27	7.46	7.465	0	0	0
AT1G15330	6.705	5.485	7.54	-8.64	-4.32	-1.485
AT1G15410	0	4.165	5.935	0	0	0
AT1G15440	8.545	0	3.835	0	0	0
AT1G15510	7.15	5.145	8.13	0	0	0
AT1G15550	5.325	5.42	0	0	0	0
AT1G15590	0	0	0	11.465	-1.2075	2.3925
AT1G15630	0	0	0	0	0	6.01
AT1G15760	0	2.22	8.935	0	0	0
AT1G15772	4.045	2.795	0	0	0	0
AT1G15790	6.67	2.16	3.295	0	0	0
AT1G15840	2.93	1.99	10.03	15.62	5.565	4.76
AT1G16000	7.64	0	0	0	0	0
AT1G16120	4.47	4.435	2.92	0	0	0
AT1G16130	4.525	4.735	6.435	0	0	0
AT1G16150	0	5.18	7.1	0	0	0
AT1G16160	0	6.595	8.555	0	0	0
AT1G16270	3.65	6.145	0	0	0	0
AT1G16300	7.975	2.195	0	0	0	0
AT1G16360	0	0	5.48	0	0	0
AT1G16370	11.73	4.29	4.01	0	0	0
AT1G16390	0	0	2.7	14.61	2.6175	-2.7875
AT1G16520	7.595	3.13	8.405	0	0	0
AT1G16540	7.575	2.535	0	0	0	0
AT1G16670	6.16	3.9	6.26	0	0	0
AT1G16750	5.79	4.945	7.155	0	0	0
AT1G16930	0	4.425	11.085	0	-4.145	-1.5575
AT1G16960	0	5.83	8.235	0	0	0
AT1G16970	5.595	-1.23	-1.365	0	0	0
AT1G17000	0	0	0	0	1.81	4.585
AT1G17030	0	3.335	11.89	0	0	0
AT1G17110	7.855	6.32	0	0	0	0
AT1G17130	6.965	0	0	0	0	0
AT1G17140	3.26	4.405	5.93	0	0	0
AT1G17180	0	0	6.105	0	0	0
AT1G17200	0	0	0	0	2.86	4.625
AT1G17240	0	8.435	12.91	0	0	0
AT1G17420	4.68	2.43	7.655	0	2.475	2.04
AT1G17540	0	0	4.415	0	0	0
AT1G17550	5.3	5.46	7.275	0	0	0
AT1G17560	3.88	6.535	3.13	0	0	0
AT1G17610	4.58	0	0	0	0	0
AT1G17745	3.515	3.2425	8.3275	0	0	0
AT1G17760	8.185	2.185	0	0	0	0
AT1G17880	7.785	7.12	0	0	0	0
AT1G17920	0	2.105	7.135	0	0	0
AT1G18050	0	0	0	0	3	5.995
AT1G18100	-1.71	0.825	5.8375	15.49	2.51	5.745
AT1G18140	4.045	4.805	8.415	-10.84	-1.39	-2.2425
AT1G18250	7.97	8.59	11.41	0	0	0
AT1G18270	6.895	4.115	7.835	0	0	0
AT1G18290	2.645	7.145	9.56	-10.59	4.45	1.525
AT1G18310	5.66	5.4	8.42	0	0	2.04
AT1G18350	0	1.875	7.4	0	2.195	4.56
AT1G18550	0	0	7.44	0	0	0
AT1G18570	5.705	4.79	0	11.26	-3.45	-7.16
AT1G18620	6.19	5.715	5.985	0	0	0
AT1G18640	8.365	5.16	2.525	0	0	0
AT1G18750	0	0	10.56	0	0	0
AT1G18800	10.25	0	0	0	0	0
AT1G18850	5.195	0.545	-1.965	0	0	0
AT1G18910	6.715	3.985	4.405	0	0	0
AT1G18980	0	1.735	9.21	0	0	0
AT1G19000	4.97	5.12	0.725	0	0	0
AT1G19025	8.76	3.53	7.255	0	0	0
AT1G19080	0	6.59	0	0	0	0
AT1G19115	0	4.41	3.39	0	0	0
AT1G19140	8.825	6.95	10.5	0	0	0
AT1G19210	8.52	0	4.82	0	0	0
AT1G19230	4.86	6.66	10.64	-11.99	-8.17	-4.775
AT1G19320	0	5.32	7.605	0	2.115	2.565
AT1G19390	0	0	0	0	7.61	5.40167
AT1G19440	6.245	1.935	7.135	0	0	0
AT1G19470	0	0	6.64	0	7.145	4.35
AT1G19490	6.045	0	3.97	0	0	0
AT1G19550	0	6.185	4.815	0	0	0
AT1G19620	0	5.735	12.065	-14.07	-2.53	-2.915
AT1G19640	0	0	0	10.27	5.985	2.72
AT1G19660	5.425	1.66	2.47	0	0	0
AT1G19790	0	0	5.145	2.00333	-1.71333	-3.32333
AT1G19850	2.185	1.865	6.925	0	0	0
AT1G19870	7.095	2.415	0	0	0	0
AT1G19950	3.065	0	7.675	0	0	0
AT1G19970	8.57	6.04	9.445	0	0	0
AT1G20065	8.52	6.63	9.52	0	0	0
AT1G20070	0	0	10.155	6.54	1.56	1.49
AT1G20120	0	5.775	8.385	0	0	1.4
AT1G20130	1.18	6.955	13.975	-8.77	-1.11	1.46167
AT1G20135	0	0	0	0	2.11	5.355
AT1G20180	0	0	0	0	2.125	4.935
AT1G20190	0	1.735	5.54	0	0	0
AT1G20240	0	0	8.1275	0	2.195	2.275
AT1G20310	5.745	2.215	9.825	0	0	0
AT1G20320	0	0	6.47	0	0	1.51
AT1G20350	0	0	10.38	0	0	1.69
AT1G20360	0	2.1	7.825	0	0	1.455
AT1G20380	5.82	4.245	8.85	0	0	0
AT1G20450	2.69	4.635	5.965	0	0	0
AT1G20500	2.285	1.6	7.745	0	2.355	4.6
AT1G20530	5.56	4.865	8.76	0	0	1.865
AT1G20540	5.94	0.665	5.1275	0	0	0
AT1G20570	5.725	2.26	7.84	0	0	0
AT1G20580	0	6.185	3.61	0	0	0
AT1G20590	0	4.27	6.535	0	0	0
AT1G20600	7.47	7.44	11.54	0	0	0
AT1G20730	0	0	6.575	0	1.845	0
AT1G20735	0	0	5.145	0	9.155	7.635
AT1G20840	4.2	2.95	-0.86	0	0	0
AT1G20850	0	0	6.64	0	0	0
AT1G20860	0	1.505	3.82	0	2.9625	5.11
AT1G20880	4.945	4.385	6.64	0	0	0
AT1G20890	8.145	2.8	4.15	0	0	0
AT1G20940	0	0	5	0	2.265	2.39
AT1G21070	3.51	2.13	5.64	0	0	0
AT1G21090	3.95	1.375	6.63	0	0	0
AT1G21240	0	0	5.1	0	0	0
AT1G21250	0	1.705	6.68	0	0	1.925
AT1G21270	0	1.98	6.2475	0	0	0
AT1G21310	0	0	5.72	-14.01	-7.1625	-3.155
AT1G21320	5.195	8.725	11.795	-7.96	5.235	2.795
AT1G21326	3.985	4.73	6.28	-6.94	-1.16	-3.47
AT1G21400	6.67	5.95	2.96	0	0	0
AT1G21460	2.33	2.68	6.09	0	0	0
AT1G21530	0	2.2	9.665	0	2.485	5.935
AT1G21540	0	0	5.695	1.59	5.7275	1.48
AT1G21550	0.9	5.37	6.915	-9.36	-3.23	-6.29
AT1G21620	0	0	7.835	0	0	0
AT1G21790	8.085	0	3.535	0	0	0
AT1G21810	2.64	5.63	9.2	0	0	0
AT1G21880	6.015	1.39	6.595	0	0	0
AT1G21910	1.42	1.15	4.015	0	2.54	3.735
AT1G21950	0	2.245	9.085	0	0	0
AT1G22000	0	6.9	11.41	0	0	2.7125
AT1G22040	5.975	2.73	-1.185	0	0	0
AT1G22090	0	0	5.92	-9.9	-2.195	0.7125
AT1G22110	2.485	5.84	6.78	13.86	-2.275	-2.655
AT1G22160	0	1.795	9.82	0	0	0
AT1G22230	2.365	2.77	7.105	0	0	0
AT1G22240	0	0	7.945	0	0	0
AT1G22400	2.355	0.825	2.32	0	0	5.62
AT1G22420	0	4.815	8.75	0	2.51	5.43
AT1G22460	0	4.675	2.99	0	0	0
AT1G22500	2.98	2.745	6.325	0	0	0
AT1G22590	5.3625	8.3825	12.0125	0	0	0
AT1G22600	1.855	6.52	11.155	0	0	1.78
AT1G22650	4.715	4.59	6.19	0	0	0
AT1G22680	0	7.525	12.625	-8.33	-1.17	2.545
AT1G22710	0	4.275	8.22	-8.89	-1.36	1.155
AT1G22830	5.96	2.55	3.57	0	0	0
AT1G22850	0	5.455	10.955	0	0	0
AT1G22900	0	2.155	10.545	-8.38	-4.725	-1.715
AT1G23000	4.705	2.195	6.445	0	0	0
AT1G23010	0	7.1	8.19	0	0	0
AT1G23100	6.215	0	0	0	0	0
AT1G23130	0	0	0	20.85	13.27	9.99
AT1G23150	6.05	5.35	7.945	0	0	0
AT1G23170	5.63	3.66	8.72	0	0	0
AT1G23201	0	3.07	8.425	15.13	-4.9475	-3.7725
AT1G23250	0	0	0	0	0	4.53
AT1G23300	0	0	0	0	4.825	8.13
AT1G23350	0	2.175	3.05	0	3.17	5.81
AT1G23380	2.58	2.33	9.235	10.54	0.4375	-0.4125
AT1G23540	0	0	7.52	0	0	2.155
AT1G23550	4.02	1.365	5.55	0	0	0
AT1G23660	0	0	0	18.26	5.63	-0.61
AT1G23700	0	4.265	3.365	0	0	2.325
AT1G23720	0	0	7.065	0	5.46	5.665
AT1G23760	0	5.025	9.49	-7.56	-6.98	-2.365
AT1G23780	1.325	-1.4	-0.32	7.47	0	0
AT1G23800	0	5.9	7.94	0	0	0
AT1G23850	4.42	6.35	9.765	0	0	0
AT1G23880	7.6	5.34	8.3525	0	0	0
AT1G23935	2.335	6.065	8.405	0	0	0
AT1G24095	10.285	3.185	3.935	0	0	0
AT1G24130	0	0	0	0	1.68	4.245
AT1G24140	4.705	3.18	7.35	-7.76	-1.75	-2.04
AT1G24267	6.515	2.015	0	0	0	0
AT1G24330	7.375	6.865	7.715	0	0	0
AT1G24400	-0.19	3.1	5.9	-9.12	3.12	1.03
AT1G24420	0	0	4.545	0	0	0
AT1G24485	0	0	0	14.09	-5.47	-1.16
AT1G24620	0	0	8.625	-7.56	-0.645	2.715
AT1G24650	0	0	6.79	0	1.915	4.675
AT1G25250	2.205	0	6.99	3.12	0.33	-2.74
AT1G25275	8.5	5.7	2.46	0	0	0
AT1G25422	0	0	4.54	0	2.85	5.4
AT1G25988	0	0	6.185	-8.34	4.09	3.01
AT1G26110	7.365	2.13	0	0	0	0
AT1G26240	0	0	5.9	0	0	0
AT1G26510	0	0	0	20.85	6.195	0
AT1G26550	6.505	4.735	-1.935	0	0	0
AT1G26570	0	0	8.055	0	0	0
AT1G26600	0	0	0	18.01	4.865	4.02
AT1G26610	4.375	4.485	6.645	0	0	0
AT1G26760	0	0	5.77	0	0	0
AT1G26770	3.47	0	7.02	0	0	0
AT1G26945	0	0	0	0	6.555	4.88
AT1G26970	0	0	0	0	8.445	5.605
AT1G27030	2.355	4.8	0	-10.01	-2.425	-0.37
AT1G27080	3.76	0	7.095	0	0	0
AT1G27110	4.615	5.515	9.305	0	0	0
AT1G27140	0	0	10.445	0	0	0
AT1G27330	6.625	0	0	0	0	0
AT1G27461	0	0	5.78	-12.51	6.53	4.78
AT1G27490	0	0	0	0	8.03	4.99
AT1G27540	6.87	2.685	3.81	0	8.12	2.275
AT1G27565	0	8.085	8.515	0	0	0
AT1G27580	0	1.77	7.745	0	7.6	2.5925
AT1G27630	6.32	0	0	0	0	0
AT1G27670	0	5.72	7.815	-10.8	-6.47	-4.27
AT1G27730	7.065	4.525	1.285	0	0	0
AT1G27890	5.365	6.53	10.57	0	0	0
AT1G27950	0	1.71	6.24	0	0	0
AT1G27990	0	0	0	0	0	5.46
AT1G28010	0	0	6.7	0	0	0
AT1G28020	0	0	0	0	6.195	4.59
AT1G28160	0	0	0	19.3	1.915	1.12
AT1G28170	2.245	5.76	9.365	0	3.24	7.345
AT1G28210	9.155	2.985	8.945	0	0	0
AT1G28220	0	2.13	8.51	0	0	0
AT1G28230	2.58	0	7.755	-7.82	-1.62	1.07
AT1G28270	0	0	0	0	3.695	6.135
AT1G28290	0.885	-0.035	1.125	0	2.995	5.07
AT1G28300	0	0	0	14.7667	1.97833	-2.36
AT1G28340	8.175	0	0	0	0	0
AT1G28360	5.605	6.345	9.69	3.62	1.52	-2.055
AT1G28390	3.09	3.645	7.105	0	0	0
AT1G28430	0	0	3.175	13.68	2.335	0.245
AT1G28450	0	5.795	0	-8.34	-5.735	-3.48
AT1G28480	9.5	0	12.08	0	0	0
AT1G28530	2.14	6.685	10.68	0	0	0
AT1G28670	4.94	2.54	5.2175	0	0	0
AT1G29010	0	0	0	0	2.58	4.835
AT1G29100	0	0	0	0	12.015	0
AT1G29110	0	2.495	9.42	-18.24	-9.9325	-7.35
AT1G29160	-3.62	4.25	5.335	4.92	-7.635	-5.035
AT1G29179	4.905	9	10.89	0	0	0
AT1G29195	6.415	6.025	9.85	-9.49	-3.215	-4.5
AT1G29230	7.355	1.975	7.785	0	0	0
AT1G29240	5.05	2.455	4.83	0	0	0
AT1G29355	8.105	2.135	10.405	0	0	0
AT1G29400	5.09	0	0	0	0	0
AT1G29450	0.21	0.22	5.51	0	0	0
AT1G29590	2.98	1.21	5.285	0	0	0
AT1G29600	0	2.015	9.23	0	0	0
AT1G29630	8.465	6.71	0	0	0	0
AT1G29670	0	0	0	0	2.385	5.185
AT1G29720	0	2.39	5.855	0	0	0
AT1G29830	4.32	5.76	7.54	0	0	0
AT1G29900	5.51	4.47	6.135	0	0	0
AT1G29950	5.98	6.415	0	0	0	0
AT1G29962	0	6.54	11.555	0	0	0
AT1G29980	6.7	2.16	2.51	0	0	0
AT1G30040	4.52	3.59	6.31	0	0	0
AT1G30050	0	0	6.53	0	0	0
AT1G30080	0	0	0	0	2.09	4.905
AT1G30135	7.1	4.91	3.525	0	0	0
AT1G30160	2.17	6.035	8.455	8.34	-2.9575	-4.6975
AT1G30170	0	0	6.705	0	6.195	0
AT1G30220	0	2.635	7.355	0	0	0
AT1G30270	2.645	2.015	1.005	24.62	0	0
AT1G30450	10.34	2.775	2.955	0	0	0
AT1G30455	0	5.59	8.045	0	0	0
AT1G30460	-1.905	-3.24	-6.885	12.42	-3.65	-3.65
AT1G30473	0	4.895	8.75	0	0	0
AT1G30500	0	2.425	9.1475	0	0	0
AT1G30520	10.61	7.18	3.525	0	0	0
AT1G30530	7.985	10.385	12.62	0	0	0
AT1G30590	12.785	0	9.645	0	0	0
AT1G30600	2.45	0.595	5.285	0	0	0
AT1G30610	9.73	5.9	7.83	0	0	0
AT1G30630	7.15	0	0	0	0	0
AT1G30650	4.54	5.52	6.975	12.335	2.40958	-1.83542
AT1G30660	0	0	8.515	0	0	0
AT1G30680	7.73	0	8.6	0	0	0
AT1G30700	7.645	6.735	9.6125	-10.17	-1.245	0.755
AT1G30720	2.69	6.26	6.7525	4.88	-6	-2.49
AT1G30730	1.73	3.755	7.08	4.25	-4.8975	-6.0475
AT1G30740	3.255	7.985	8.29	0	0	0
AT1G30760	0	0	9.33	-8.555	2.2625	-1.6525
AT1G30780	7.325	3.33	10.02	-10.94	1.35	-1.92
AT1G30790	0	2.535	7.82	-11.99	1.925	1.86
AT1G30800	2.495	2.445	8.915	0	0	0
AT1G30814	0	0	2.815	0	2.51	4.705
AT1G30825	9.51	0	4.305	0	0	0
AT1G30840	0	5.475	8.39	-10.92	-2.755	-0.105
AT1G30890	12.395	4.245	12.57	0	0	0
AT1G30900	0	0	8.275	0	0	0
AT1G30920	6.785	8.36	11.3	4.69	-9.045	-4.475
AT1G30930	0	0	6.66	-11.99	-2.65	-6.775
AT1G31070	7.765	6.75	1.965	0	0	0
AT1G31163	0	0	5.775	0	9	3.645
AT1G31250	0	7.28	12.31	-9.54	4.1475	1.2
AT1G31290	2.7825	9.12	10.99	7.83	-4.29	-4.29
AT1G31310	0	0	5.575	-12.25	4.25	1.3125
AT1G31370	0	0	5.145	0	0	0
AT1G31390	0	0	5.42	0	1.95	5.395
AT1G31630	0	0	6.26	0	7.965	0
AT1G31640	0	1.825	7.515	0	0	0
AT1G31690	2.365	1.745	6.77	9.73	-5.105	-3.194
AT1G31710	6.665	2.365	7.985	-10.685	2.0075	-3.60167
AT1G31770	2.365	1.725	5.74	0	0	0
AT1G31790	0	0	10.54	0	0	0
AT1G31800	6.52	2.19	-4.295	0	0	0
AT1G31920	7.4	5.775	7.335	0	0	0
AT1G31970	7.22	4.35	10.785	0	0	0
AT1G32030	0	0	0	16.69	-1.45	-4.19
AT1G32050	7.95	5.86	3.9	0	0	0
AT1G32080	9.525	6.475	7.005	0	0	0
AT1G32100	0	0	0	16.38	0.345	2.22
AT1G32225	0	11.935	11.0125	0	0	0
AT1G32270	3.675	10.595	11.935	-9.38	6.47	2.86
AT1G32280	0	0	0	0	2.3	4.925
AT1G32337	0	4.275	6.11	0	0	0
AT1G32410	8.305	2.73	0	0	0	0
AT1G32415	4.215	3.435	6.81	0	0	0
AT1G32450	0	0	5.92	-7.56	-1.35	-4.3375
AT1G32660	6.015	5.605	11.1825	1.57	-1.62	-1.79
AT1G32750	7.405	2.885	0	0	0	0
AT1G32960	0	0	5.29	0	0	0
AT1G33020	0	3.07	7.9025	-8.34	4.555	3.065
AT1G33080	0	0	10.04	-8.86	-0.605	-3.83
AT1G33090	0	0	0	15.94	0.9305	1.4375
AT1G33100	0	7.84	11.055	6.75	-4.8575	-3.435
AT1G33170	6.15	4.66	9.88	0	0	0
AT1G33440	0	0	7.345	0	0	1.74
AT1G33770	0	4.58	7.27	0	0	0
AT1G33790	0	0	6.27	0	1.81	2.1
AT1G33820	0	0	0	0	6.195	7.72
AT1G33860	0	0	6.67	0	0	4.705
AT1G33930	0	0	6.12	-8.6	5.155	3.28
AT1G33940	0	0	7.245	0	2.685	6.13
AT1G33970	7.435	4.03	7.445	0	0	0
AT1G34010	5.12	0.27	8.16	0	0	0
AT1G34040	0	5.075	8.12	0	0	0
AT1G34047	0	0	0	0	3.415	5.785
AT1G34095	0	1.825	8.165	0	0	0
AT1G34140	0	0	0	0	8.895	2.74
AT1G34160	8	7.265	14.515	0	0	0
AT1G34180	3.09	6.555	3.795	0	0	0
AT1G34340	7.93	5.76	8.3425	0	0	0
AT1G34355	3.71	-0.3	5.285	0	0	0
AT1G34420	7.22	5.995	8.68	0	0	0
AT1G34460	2.82	3.33	5.2275	18.56	-1.77833	-5.11208
AT1G34560	0	0	5.39	0	0	0
AT1G34580	0	2.015	0	11.74	4.59	0.88
AT1G34640	3.89	5.2	5.97	0	0	0
AT1G34650	0	0	0	0	7.855	5.2525
AT1G35180	0	0	0	0	2.65	5.315
AT1G35310	0	0	0	0	2.745	4.735
AT1G35490	0	0	0	0	2.58	4.76
AT1G35516	5.2	3.84	6.935	0	0	0
AT1G35540	0	0	0	0	0	5.165
AT1G35560	3.18	1.08	0.47	17.84	5.65	0
AT1G35630	0	0	2.525	0	2.16	4.965
AT1G35830	0	0	6.8525	4.04	-2.43	-4.925
AT1G35880	3.275	6	10.84	0	10.105	7.02
AT1G35910	0	0	9.89	-8.34	-1.795	1.495
AT1G36060	9.365	0	7.6675	0	0	0
AT1G36950	0	0	0	0	2.335	4.53
AT1G37000	0	7.765	0	0	0	0
AT1G37150	0.845	4.21	6.56	0	0	0
AT1G40104	0	0	0	8.95	-0.32	-2.68
AT1G42560	0	0	0	0	3.065	5.57
AT1G43005	0	0	0	16.17	1.86833	-1.82667
AT1G43020	0	0	0	0	2.265	4.125
AT1G43160	7.245	1.9	6.69	0	0	0
AT1G43640	0	0	0	0	7.355	5.50167
AT1G43790	0	0	9.9	0	8.875	7.125
AT1G43850	6.665	2.53	2.42	0	0	0
AT1G43910	0	4.5	6.07	0	0	0
AT1G44020	0	6.795	9.345	0	0	0
AT1G44080	0	2.455	7.51	-13.55	3.665	-1.15
AT1G44100	5.135	4.735	1.68	0	0	0
AT1G44191	0	0	9.425	1.53	6.18	-2.915
AT1G44224	2.415	7	9.335	-11.47	5.8525	3.55
AT1G44318	0	0	0	15.13	0.279167	-2.995
AT1G44478	5.885	1.585	8.92	0	3.37	5.69
AT1G44542	0	0	0	0	3.59	5.8075
AT1G44608	6.785	7.86	11.295	0	0	0
AT1G44830	0	1.545	2.58	0	2.615	6.195
AT1G45063	4.495	6.36	8.515	0	2.44	6.15
AT1G45201	0	0	0	18.95	-0.0575	-3.15583
AT1G45616	2.45	5.855	8.6	0	0	0
AT1G46264	0	0	0	0	2.545	6.37
AT1G47265	0	11.81	7.03	0	0	0
AT1G47389	0	2.26	6.78	0	5.39	0.735
AT1G47480	1.975	4.275	7.115	0	2.65	4.365
AT1G47655	2.58	2.375	12.21	0	0	0
AT1G47670	0	7.745	9.02	0	0	0
AT1G47765	0	0	0	0	2.16	4.21
AT1G47810	0	0	0	15.39	-10.075	-5.62
AT1G47840	3.715	8.99	9.4425	0	0	0
AT1G47915	5.275	2.97	0	0	0	3.04
AT1G48150	2.45	1.52	7.8075	0	0	0
AT1G48160	12.385	0	10.095	0	0	0
AT1G48190	0	0	0	0	0	5.055
AT1G48320	4.265	6.56	0	0	0	0
AT1G48400	6.595	6.095	9.685	0	0	0
AT1G48410	6.96	3.395	3.45	0	0	0
AT1G48500	0	0	0	0	2.93	5.195
AT1G48530	0	0	9.1875	0	1.97	2.22
AT1G48540	4.765	3.095	6.05	0	0	0
AT1G48670	0	0	5.59	0	0	1.515
AT1G48700	0	0	5.48	0	4.9125	2.23
AT1G48730	0	0	0	0	12.425	6.755
AT1G49120	0	1.685	6.94	-9.9	-4.95	-4.95
AT1G49130	5.72	4.86	0	0	0	0
AT1G49220	0	0	0	0	1.94	4.62
AT1G49250	2.65	5.955	9.765	-8.34	1.14	-1.13167
AT1G49330	0	5.83	10.09	8.57	0.95	-5.345
AT1G49340	7.67	0	3.4	0	0	0
AT1G49390	0	0	6.87	0	0	0
AT1G49475	0	4.925	7.935	0	0	0
AT1G49620	4.85	4.325	6.77	0	0	0
AT1G49900	0	5.33	7.63833	0	0	0
AT1G49920	0	0	7.535	0	0	0
AT1G50110	0	0	5.555	0	0	0
AT1G50190	4.87	0	0	0	0	0
AT1G50200	10.505	0.895	6.64	0	0	0
AT1G50310	0	0	2.385	0	0	5.23
AT1G50350	0	10.89	13.38	0	0	0
AT1G50380	7.655	3.72	4.9575	0	0	0
AT1G50620	7.06	0	0	0	0	0
AT1G50720	0	0	0	20.14	5.815	3.7
AT1G50760	0	2.695	9.47	0	2.545	6.65
AT1G50770	4.145	4.71	8.7	0	0	0
AT1G50820	4.295	6.675	0	0	0	0
AT1G50830	5.615	1.655	8.6575	0	0	0
AT1G50900	6.2	8.235	0	0	0	0
AT1G50970	0	7.935	10.77	0	0	0
AT1G51040	0	7.46	10.93	-9.38	0.62	-1.58333
AT1G51120	0	0	6.055	0	0	0
AT1G51130	8.81	0	0	0	0	0
AT1G51190	3.46	2.81	6.635	3.91	-6.5875	-7.375
AT1G51210	0	4.965	8.82	0	0	0
AT1G51380	5.15	2.185	3.08	0	0	0
AT1G51405	2.855	3.12	8.64	0	0	0
AT1G51480	0	0	6.605	6.255	-3.10679	-9.8075
AT1G51660	8.475	4.28	4.375	0	0	0
AT1G51680	4.355	2.78	5.855	0	0	0
AT1G51700	8.54	7.995	4.365	0	0	0
AT1G51730	6.35	8.35	9.7375	0	0	0
AT1G51745	7.675	4.17	0	0	0	0
AT1G51800	-1.495	-1.495	4.025	0	0	0
AT1G51805	2.54	2.26	3.93	0	2.055	5.325
AT1G51830	0	2.78	5.53	-9.38	5.06	1.45
AT1G51850	0	0	5.41	-9.9	-2.175	1.104
AT1G51860	0	4.79	6.42	0	0	4.5575
AT1G51960	8.47	8.79	12.865	0	0	0
AT1G52000	4.905	1.67	5.435	-7.82	7.015	1.8625
AT1G52030	6.15	0	7.36	0	2.37	2.45
AT1G52100	0	0	6.525	17.475	-5.255	-1.6675
AT1G52110	0	1.31	5.185	-8.68	6.4225	2.775
AT1G52130	0	0	5.3225	-10.94	-4.7425	-2.6
AT1G52160	6.54	2.38	5.08	0	0	0
AT1G52190	0	0	0	0	1.8	4.735
AT1G52240	0	4.82	0	0	0	0
AT1G52290	-2.9525	6.2075	8.6875	0	0	0
AT1G52330	7.025	2.35	0	0	0	0
AT1G52340	7.335	6.395	0	0	0	0
AT1G52390	4.74	0	0	0	0	0
AT1G52410	4.88	0	6.465	0	0	0
AT1G52650	4.99	3.79	8.035	0	0	0
AT1G52750	0.565	3.995	5.815	0	0	0
AT1G52770	5.5	6.42	11.22	0	0	0
AT1G52810	0	0	5.12	0	0	0
AT1G52890	8.225	0	7.895	-11.99	-2.895	-0.39
AT1G52990	5.49	0	0	-8.17	5.195	1.065
AT1G53000	9.045	4.055	2.57	0	0	0
AT1G53023	0	0	4.785	-9.12	-4.56	-1.52
AT1G53140	1.96	3.905	7.03	0	0	0
AT1G53180	5.89	4.85	0	0	0	0
AT1G53260	8.775	9.065	12.365	0	0	0
AT1G53420	0	5.645	7.41	0	0	0
AT1G53490	3.22	8.705	8.37	0	0	0
AT1G53500	2.975	4.675	0	0	0	0
AT1G53540	0	0	9.685	-10.16	-2.165	0.095
AT1G53600	3.945	6.28	8.415	0	0	0
AT1G53610	0	0	0	11.71	-4.14	-6.015
AT1G53640	6.745	4.4	6.415	-10.155	-1.2925	-4.58
AT1G53700	4.26	4.81	7.025	12.9833	-0.2025	-3.88
AT1G53750	6.035	4.11	-2.09	0	0	0
AT1G53815	0	1.705	7.705	0	5.31	3.215
AT1G53830	0	3.04	9.18	9.165	-0.842083	-1.33833
AT1G53850	6.25	2.425	-1.055	0	0	0
AT1G54010	4.165	2.39	3.86	-9.84	0.39	-2.69
AT1G54040	5.475	2.06	8.2	12.1667	2.5425	-0.9575
AT1G54120	7.02	2.715	4.325	0	0	0
AT1G54180	4.695	-0.18	6.19	0	0	0
AT1G54250	7.375	2.655	0	0	0	0
AT1G54280	0	2.015	7.865	0	0	0
AT1G54470	0	0	5.715	0	2.335	4.78375
AT1G54490	7.7	5.13	6.395	0	0	0
AT1G54560	0	0	5.065	0	0	0
AT1G54570	7.055	2.115	8.32	0	0	0
AT1G54870	0	0	0	20.85	1.8325	5.225
AT1G54930	0	4.195	8.81	-10.42	-13.09	-6.56
AT1G54960	7.075	6.97	9.755	0	0	0
AT1G55020	-2.275	4.605	-2.275	0	0	0
AT1G55030	0	0	0	16.68	-1.315	-5.255
AT1G55060	0	0	6.735	0	0	0
AT1G55110	2.64	4.83	0	-8.82	-0.125	1.58
AT1G55210	7.37	7.705	0	0	0	0
AT1G55340	5.74	2.365	0	0	0	0
AT1G55365	5.795	2.62	2.865	0	0	0
AT1G55390	7.685	8.65	10.24	8.34	4.655	2.485
AT1G55430	2.95	8.145	10.44	-9.64	1.9425	0.46
AT1G55440	0	0	5.87	9.60667	0.58	-6.02167
AT1G55460	6.88	4.12	3.505	0	0	0
AT1G55540	5.54	4.38	7.605	0	0	0
AT1G55580	7.68	6.505	8.665	2.68	-2.48	-3.2775
AT1G55690	6.8	5.24	6.715	0	0	0
AT1G55700	0	0	5.005	7.3	5.36375	3.905
AT1G55790	0	2.695	7.24	0	2.44	4.99
AT1G55950	0	1.98	7.52	0	0	0
AT1G56010	4.335	6.86	0	0	0	0
AT1G56030	0	0	0	17.21	-3.33	-0.3
AT1G56070	6.735	0	0	0	0	0
AT1G56110	7.005	0	0	0	0	0
AT1G56120	4.855	1.505	3.1	0	0	0
AT1G56180	0	0	10.83	0	0	0
AT1G56330	5.69	2.975	-0.63	0	0	0
AT1G56350	6.245	10.005	0	0	0	0
AT1G56410	0	0	0	0	3.485	7.14
AT1G56540	5.535	5.885	9.895	-8.6	-2.335	1.40333
AT1G56550	0	2.05	8.9	-8.61	-1.445	1.345
AT1G56650	0	0	0	0	2.51	4.715
AT1G56660	4.59	5.23	8.08	0	0	0
AT1G56680	0	0	0	0	2.44	4.235
AT1G57630	0	0	7.73	0	0	0
AT1G57650	0	0	6.225	0	2.825	6.185
AT1G57670	0	0	0	12.92	6.44	2.525
AT1G57730	5.6	8.255	12.18	0	0	0
AT1G57943	5.355	0	0	0	0	0
AT1G57980	3.91	2.46	7.9425	0	0	0
AT1G58025	6.935	0	0	0	0	0
AT1G58037	0	1.625	6.58	0	3.415	7.235
AT1G58100	-2.88	-2.085	-1.6	13.05	0.15	-5.405
AT1G58190	9.7325	7.3625	8.0275	0	0	0
AT1G58330	0	0	8.19	-10.94	-6.22	-2.555
AT1G58360	7.795	6.49	4.46	0	0	0
AT1G58390	0	0	0	0	2.09	5.225
AT1G58410	0	2.06	5.13	-10.42	-7.475	-4.78
AT1G58420	-1.96	0.325	7.55	0	0	0
AT1G58643	0	0	4.38	0	0	0
AT1G58766	0	0	6.58	0	2.58	1.75
AT1G59077	0	1.585	6.25	0	2.65	1.69
AT1G59453	0	1.865	7.265	0	2.755	5.045
AT1G59500	0	0	0	0	9.435	6.175
AT1G59590	2.805	4.685	6.365	0	0	0
AT1G59630	0	6.73	9.995	0	0	0
AT1G59725	0	1.825	6.29	0	-1.63	-1.93
AT1G59780	2.66	4.72	8.085	-6.69	-0.1025	2.315
AT1G59860	6.415	2.58	7.965	0	0	0
AT1G60010	6.83	5.555	8.07	0	0	0
AT1G60030	0	0	4.73	0	0	0
AT1G60040	0	0	6.085	-9.9	4.75	4.195
AT1G60095	0	0	0	0	2.23	5.2825
AT1G60110	4.905	5.785	6.18	-11.99	1.7725	-2.7125
AT1G60130	0	4.165	7.045	0	3.41	7.425
AT1G60260	7.6	0	0	0	0	0
AT1G60390	4.16	3.175	7.415	0	0	0
AT1G60470	0	2.485	5.09	0	0	0
AT1G60630	0.245	3.6	7.04	0	0	0
AT1G60640	3.735	2.845	7.39	0	0	0
AT1G60680	0	0	7.43	0	0	0
AT1G60790	6.065	3.1	9.675	0	0	0
AT1G61060	0	0	0	0	2.51	5.06
AT1G61070	0	0	0	0	2.125	4.875
AT1G61093	0	0	0	0	2.65	6.445
AT1G61095	0	0	0	0	2.475	5.11
AT1G61160	5.335	7.945	9.435	0	0	0
AT1G61290	0	5.855	0	0	0	0
AT1G61320	0	0	8.07	0	3.065	5.36
AT1G61330	0	1.9	8.29	-9.905	6.4475	3.1775
AT1G61360	2.8075	1.8675	5.0725	0	0	0
AT1G61420	0	3.645	7.305	0	0	0
AT1G61440	0	1.465	6.58	0	0	0
AT1G61480	0	1.545	7.745	0	0	0
AT1G61600	4.335	0	7.895	0	0	0
AT1G61680	0	0	5.67	0	-1.11	1.56
AT1G61700	0	0	0	0	3.04	5.375
AT1G61760	0	6.43	4.05	0	0	0
AT1G61890	4.57	1.23	-0.665	0	0	0
AT1G61920	0	6.8	10.27	0	0	0
AT1G62030	0	0	0	0	7.785	5.4625
AT1G62160	0	0	0	0	2.54	4.675
AT1G62310	0	6.255	3.06	0	0	0
AT1G62340	0	0	0	17.21	4.3725	2.78
AT1G62370	9.675	3.8	-3	0	0	0
AT1G62420	8.2	2.465	0	0	2.29	0
AT1G62440	-0.655	1.975	7.0325	-8.925	4.43	2.6775
AT1G62480	5.83	6.185	9.53	0	0	0
AT1G62540	6.6725	8.2	11.475	15.65	-4.69	-4.69
AT1G62560	3.51	6.895	9.625	-8.34	-5.995	-3.09
AT1G62630	6.175	4.6175	7.46	0	2.05	1.98
AT1G62710	0	3.265	8.04	0	5.15	2.735
AT1G62760	2.565	6.06	10.82	-7.26	3.74	-1.31
AT1G62780	5.505	0	0	0	0	0
AT1G62840	5.33	0	0	0	0	0
AT1G62870	2.345	1.38	5.09	0	0	0
AT1G63020	5.75	5.805	5.125	0	0	0
AT1G63070	0	0	6.305	-13.03	-1.4925	-2.89
AT1G63140	2.745	7.8	3.585	0	2.265	2.275
AT1G63310	0	0	8	0	0	0
AT1G63340	3.315	3.44	6.145	0	0	0
AT1G63360	1.4725	0.1625	1.945	0	1.935	5.19
AT1G63550	2.21	5.91	8.67	0	0	0
AT1G63570	5.495	6.69	8.935	0	0	1.51
AT1G63590	0	0	7.035	0	0	0
AT1G63640	8.435	0	4.31	0	0	0
AT1G63710	2.58	5.59	0	-7.91	-3.955	-3.955
AT1G63810	5.43	0	3.01	0	0	0
AT1G63820	5.175	6.125	10.44	0	0	0
AT1G63855	8.115	2.34	4.535	0	0	0
AT1G63870	-2.025	5.36	8.7	0	0	0
AT1G63930	-1.465	0.825	7.65	-8.86	-4.43	-4.43
AT1G64050	5.5	4.68	0.96	0	0	0
AT1G64065	4.24	3.07	6.565	0	0	0
AT1G64070	0	0	5.23	-10.92	-2.345	-0.0275
AT1G64105	6.54	5.065	3.515	0	0	0
AT1G64150	7	0	4.685	0	0	0
AT1G64160	0	0	0	0	0	5.155
AT1G64200	8.675	5.22	0	0	0	0
AT1G64340	0	2.26	8.705	0	3.1	7.08
AT1G64370	0	0	7.09	0	0	0
AT1G64400	0	4.76	9.2675	0	0	0
AT1G64470	7.34	4.145	6.655	0	0	0
AT1G64540	2.21	6.54	8.83	0	0	0
AT1G64600	6.965	1.82	2.905	0	0	0
AT1G64660	7.415	4.27	5.515	0	0	2.33
AT1G64700	4.805	7.26	8.93	0	2.545	2.45
AT1G64710	4.545	6.265	10.77	0	0	0
AT1G64780	2.165	0	6.25	-8.34	-6.165	-3.24
AT1G64850	6.78	5.465	4.09	0	0	0
AT1G64920	0	0	5.9	-9.9	-0.525	-2.215
AT1G64930	0	1.865	7.17	6.77	5.63	-0.365
AT1G64940	5.445	1.27	8.985	-11.99	5.6	1.3875
AT1G64970	10.54	9.54	11.925	0	0	0
AT1G65060	0	0	6.74	0	0	0
AT1G65130	5.525	3.61	7.455	0	0	0
AT1G65180	5.52	5.27	7.61	-7.3	-1.145	-3.255
AT1G65190	2.42	1.425	2.26	0	0	4.775
AT1G65290	11.265	8.56	0	0	0	0
AT1G65310	0	0	0	0	2.295	5.08
AT1G65330	0	1.9	7.025	-9.38	0.62	-1.45
AT1G65480	0	0	0	15.65	-2.7675	-5.315
AT1G65484	0	0	0	0	2.51	4.735
AT1G65486	0	0	8.33	0	2.19	2.625
AT1G65560	5.865	1.9	8.05	0	0	0
AT1G65690	0	6.015	5.74	0	0	0
AT1G65740	0	1.9	6.855	-13.03	-2.5	-5.35
AT1G65760	2.045	6.46	9.835	19.3	1.245	0.315
AT1G65770	0	0	7.09	-7.43	-3	-4.26
AT1G65790	1.93	3.285	5.985	-7.3	-1	-1.8575
AT1G65810	0	0	5.16	0	0	0
AT1G65850	2.7	1.8425	6.80417	-9.23333	-2.57417	-1.51167
AT1G65860	7.315	0	4.105	-9.9	-10.2025	-6.82583
AT1G65870	4	2.6	7.9525	0	6.195	3.29
AT1G65890	0	0	5.66	-11.465	5.49375	2.97
AT1G65900	0	0	5.805	0	0	0
AT1G65970	0	7.09	7.955	0	0	0
AT1G65990	0	0	4.665	-9.12	1.635	-2.13
AT1G66020	0	0	0	20.6	-4.3	-0.99
AT1G66090	4.2	3.67	8.53	-9.135	-2.1025	1.35
AT1G66230	4.82	0	7.2	0	0	0
AT1G66245	0	0	0	0	3.45	5.525
AT1G66290	0	1.745	6.485	7.3	-1.33	-2.085
AT1G66300	0	1.9	7.44	-15.11	-6.6125	-7.1375
AT1G66330	10.63	7.955	4.185	0	0	0
AT1G66360	0	0	0	20.85	2.92	5.575
AT1G66380	0	0	0	18.26	5.445	-2.025
AT1G66420	0	0	0	0	8.08	2.155
AT1G66440	0	6.425	7.18	-8.86	-2.075	-3.9475
AT1G66450	0	5.75	0	0	0	2.155
AT1G66460	0	0	7.56	0	0	0
AT1G66510	9.415	0	9.16	0	0	0
AT1G66570	0	0	6.965	0	9.1325	6.65
AT1G66610	0	0	6.755	0	0	0
AT1G66630	0	0	0	20.85	5.7525	5.47
AT1G66690	0	0	0	0	3.765	6.3
AT1G66700	0	4.575	7.41	0	2.79	6.0875
AT1G66760	5.145	3.57	5.665	0	0	0
AT1G66840	6.235	5.09	7.215	0	0	0
AT1G66870	0	0	0	0	8.355	4.615
AT1G67000	0	0	6.12	-8.86	-1.85	0.641667
AT1G67020	2.625	4.56	9.485	0	0	0
AT1G67050	4.745	2.935	6.06	0	0	0
AT1G67100	0	3.4	6.83	0.22	-0.23	-5.035
AT1G67120	6.71	3.29	4.665	0	0	0
AT1G67130	0	4.6	6.57	-9.9	2.54	1.755
AT1G67140	8.885	3.185	0	0	0	0
AT1G67270	0	0	0	14.1633	5.91167	1.35
AT1G67290	0	2.14	9.595	0	2.805	5.3125
AT1G67370	2.045	0	6.205	0	0	0
AT1G67450	0	0	0	0	3.395	7.455
AT1G67455	0	4.51	0	0	0	2.4
AT1G67520	2.205	0	6.065	0	0	0
AT1G67560	8.77	0	2.97	0	0	0
AT1G67590	1.995	3.23	5.515	0	0	0
AT1G67640	0	0	0	0	1.535	4.615
AT1G67660	8.76	6.795	3.495	0	0	0
AT1G67680	4.285	5.45	0	0	0	0
AT1G67710	0	0	5.41	0	8.83	7.47
AT1G67750	0	5.52	8.085	0	0	0
AT1G67830	6.035	0.225	3.015	0	0	0
AT1G67856	0	0	5.68	0	0	0
AT1G67900	3.225	3.345	4.29	0	0	0
AT1G68040	0	0	0	13.56	4.6825	-0.3275
AT1G68380	0	1.865	7.1925	18.61	7.3175	-2.94
AT1G68390	0	2.845	11.25	16.43	4.005	3.295
AT1G68430	0	0	7.935	0	0	0
AT1G68470	2.09	5.09	8.025	-7.5	-3.75	1.34
AT1G68570	4.895	5.215	7.36	0	0	0
AT1G68600	9.48	6.515	10.18	0	0	2.645
AT1G68640	0	4.325	6.82	0	0	0
AT1G68780	3.41	3.025	5.96	0	0	0
AT1G68830	5.18	3.82	7.49	0	0	0
AT1G68960	0	2.195	4.94	0	2.42	4.395
AT1G69040	6.62	1.8	8.82	0	0	0
AT1G69060	8.465	3.25	3.28	0	0	0
AT1G69150	0	0	5.01	10.895	-6.79667	-4.565
AT1G69310	5.065	2.795	5.64	-10.62	1.2175	-4.67
AT1G69400	7.355	2.045	3.085	0	0	0
AT1G69420	6.77	3.59	7.085	0	0	0
AT1G69440	5.395	0	5.165	0	0	0
AT1G69510	6.835	4.73	-2.25	0	0	0
AT1G69540	3.045	5.435	8.22	0	0	0
AT1G69600	7.67	12.25	12.69	-7.5	-3.75	-3.75
AT1G69610	-1.735	3.29	4.935	0	0	0
AT1G69620	6.57	6.705	0	0	0	0
AT1G69630	0	5.495	3.025	-7.65	4.5525	2.16
AT1G69680	0	6.41	5.29	0	0	0
AT1G69690	5.895	2.85	7.925	-6.05	-0.825	2.305
AT1G69700	5.645	0	0	0	0	0
AT1G69710	0	0	6.29	0	0	0
AT1G69720	1.51	-2.87	3.32	0	0	4.26
AT1G69890	6.37	2.555	3.585	11.93	-5.435	0.17
AT1G70110	0	2.695	4.775	0	0	0
AT1G70170	5.395	5.115	7.525	10.18	-1.18583	-4.2075
AT1G70250	6.725	7.915	8.55	-7.82	-3.91	-1.2925
AT1G70420	6.055	2.87	6.735	0	0	0
AT1G70430	7.655	7.17	9.89	0	0	0
AT1G70470	0	4.095	11.015	0	0	0
AT1G70500	0	0	0	0	0	3.68
AT1G70520	4.555	1.53	6.805	0	0	0
AT1G70560	0	2.18	0	0	2.995	5.08
AT1G70650	5.955	3.27	0.34	0	0	0
AT1G70690	4.68	3.235	7.2125	0	0	0
AT1G70895	0	5.18	3.12	-7.995	5.8725	0.9025
AT1G70920	0	0	0	0	2.995	5.2875
AT1G70960	0	0	0	0	2.055	5.025
AT1G70970	0	0	0	20.85	6.45833	4.80333
AT1G70990	4.25	7.49	4.105	-7.41	4.425	1.24
AT1G71280	5.635	3.025	7.62	0	2.125	2.04
AT1G71360	5.635	-2.69	4.125	0	0	0
AT1G71370	3.27	0	3.86	0	2.59	5.165
AT1G71680	0	0	0	11.47	0.53	-1.9225
AT1G71690	3.225	7.565	12.28	-8.55	-4.275	-1.845
AT1G71830	4.84	0	6.59	0	0	0
AT1G71870	1.55	1.79	7.16	0	0	0
AT1G71880	3.3	2.805	5.03	0	2.055	4.775
AT1G71890	0	6.625	10.015	0	2.53167	0.601667
AT1G71920	1.145	7.27	8.505	0	0	0
AT1G71960	2.45	2.085	-0.62	0	2.19	4.595
AT1G72000	2.82	4.38	2.6	0	2.375	5.475
AT1G72080	0	0	0	0	2.755	4.44
AT1G72100	10.12	8.805	9.455	-11.61	5.74	0.2475
AT1G72120	8.07	3.035	9.235	0	0	0
AT1G72125	7.6	6.62	8.865	-13.44	-6.645	-2.765
AT1G72200	8.625	6.275	0.57	-9.13	-1.88	-4.565
AT1G72220	2.355	5.02	8.46	0	0	0
AT1G72420	6.5325	0.1275	5.64	0	0	0
AT1G72450	0	4.84	5.5	0	0	0
AT1G72460	3.195	0	9.55	0	0	0
AT1G72490	0	0	0	0	2.235	5.485
AT1G72500	6.79	2.49	-1.41	0	0	0
AT1G72520	-1.895	4.8125	7.665	0	0	0
AT1G72720	5.445	3.585	7.53	0	0	0
AT1G72810	4.08	4.33	5.105	0	0	0
AT1G72950	5.35	5.445	7.555	0	0	0
AT1G72970	7.97	6.9	8.315	0	0	0
AT1G72980	5.56	1.865	8.295	0	0	0
AT1G73060	8.7	0	0	0	0	0
AT1G73260	5.68	2.535	8.295	-10.94	3.78	2.055
AT1G73340	0	0	5.89	0	0	0
AT1G73440	6.05	2.005	4.04	0	0	0
AT1G73510	4.955	5.405	9.41	-10.74	-2.195	-1.73
AT1G73530	8.2	0	8.225	0	0	0
AT1G73590	5.26	5.085	8.46	-9.9	2.88	2.01
AT1G73620	4.57	11.32	11.825	0	2.595	4.705
AT1G73630	0	6.555	3.2	0	0	0
AT1G73700	0	2.09	11.46	0	0	0
AT1G73730	7.095	0	0	0	0	0
AT1G73805	2.54	0	0	0	2.755	5.28
AT1G73810	0	3.1	8.765	-10.505	-2.6075	-4.1675
AT1G73860	0	2.875	7.635	0	0	0
AT1G73870	6.175	4.815	7.275	-7.65	5.285	2.4275
AT1G73910	1.235	2.85	6.595	0	0	0
AT1G73960	7.735	2.44	0	0	0	0
AT1G74000	0	6.99	8.08	0	2.72	1.69
AT1G74010	5.97	5.41	2.05	-12.965	-1.8475	0.07
AT1G74080	0	0	0	0	2.35	4.645
AT1G74140	0	0	9.095	0	2.165	5.6725
AT1G74220	0	0	0	0	0	4.435
AT1G74290	-2.005	4.915	9.545	0	0	1.625
AT1G74320	0	8.32	9.205	0	0	0
AT1G74410	8.89	4.94	8.4075	0	0	0
AT1G74420	8.105	3.05	0	0	0	0
AT1G74458	0	0	6.385	0	0	0
AT1G74600	4.515	2.59	5.745	0	0	0
AT1G74710	5.295	0	0	0	0	0
AT1G74820	0	0	0	0	3.45	4.91
AT1G74850	10.505	0	0	0	0	0
AT1G74875	0	4.45	5.67	0	0	0
AT1G74960	6.24	3.21	6.48	0	0	0
AT1G75030	4.38	0	3.425	0	0	0
AT1G75040	0	0	7.845	0	2.84	5.6075
AT1G75050	-0.39	3.24	6.04	0	0	0
AT1G75160	0	0	0	18.65	4.615	2.96
AT1G75170	6.295	0	0	0	0	0
AT1G75240	3.945	2.735	8.06	0	8.37	5.7575
AT1G75290	5.41	4.295	0	0	0	0
AT1G75390	-1.475	2.54	6.33	-8.82	-1.385	-1.92
AT1G75440	6.33	6.255	5.65	0	0	0
AT1G75450	6.85	0	8.005	9.48	-0.53	-3.66
AT1G75470	0	0	6.55	-10.94	9.09	3.29
AT1G75520	0	1.745	6.375	0.67	-1.38	-3.5525
AT1G75530	2.005	2.095	6.925	0	0	0
AT1G75590	6.205	2.245	3.505	0	0	0
AT1G75620	0	4.065	7.445	-15.11	3.2975	-0.6175
AT1G75640	2.86	0.79	5.63	0	0	0
AT1G75750	6.285	2.54	0	0	0	0
AT1G75780	2.78	2.195	8.75	0	0	0
AT1G75840	6.77	0.655	2.65	0	0	0
AT1G75860	7.45	0	0	0	0	0
AT1G75920	4.855	9.6	5.79	-8.65333	-4.32667	-1.49167
AT1G75940	0	0	0	10.465	-3.8725	-5.84
AT1G76040	6.115	5.03	9.745	0	0	0
AT1G76200	5.89	-2.45	-1.795	0	0	0
AT1G76300	10.105	2.935	4.445	0	0	0
AT1G76370	0	1.615	6.0825	0	0	0
AT1G76405	4.87	6.6	8.27	0	0	0
AT1G76430	5.215	6.38	11.16	-11.375	1.575	-2.885
AT1G76460	2.73	2.795	4.35	0	0	0
AT1G76500	1.915	2.285	4.995	5.215	-1.87833	-6.52333
AT1G76510	8.03	2.585	0	0	0	0
AT1G76560	6.06	3.305	6.075	0	0	0
AT1G76610	0	2.895	11.08	11.38	-1.46	-2.765
AT1G76620	0	1.645	6.835	0	0	0
AT1G76690	4.985	4.82	2.76	0	0	0
AT1G76740	0	0	5.6	0	0	0
AT1G76820	0.395	-0.105	6.845	0	0	0
AT1G76830	0	4.275	8.52	0	2.51	5.585
AT1G76910	0	5.465	6.53	0	0	0
AT1G76930	1.73	4.515	10.105	0	0	0
AT1G77020	-1.925	4.035	6.95	0	0	0
AT1G77060	7.96	3.665	2.155	0	0	0
AT1G77150	0	0	0	11.13	-4.86	-1.44
AT1G77200	3.675	7.185	10.81	4.36	-3.71	-5.775
AT1G77300	8.275	5.715	5.485	0	0	0
AT1G77310	8.23	6.725	9.045	0	0	0
AT1G77330	0	2.51	8.595	0	0	0
AT1G77380	0	0	6.69	0	0	0
AT1G77390	7.55	0	8.525	0	0	0
AT1G77490	6.495	3.9	4.995	0	0	0
AT1G77510	8.32	6.87	8.035	0	0	0
AT1G77520	0	3.01	9.87	0	1.71	0
AT1G77530	2.53	7.29	9.925	0	0	0
AT1G77590	6.9	0	4.615	0	0	0
AT1G77600	5.98	0	2.775	0	0	0
AT1G77640	5.125	5.91	7.855	-9.85	-2.17	-3.105
AT1G77650	0	0	0	18.765	5.025	4.66
AT1G77765	2.84	8.635	0	0	0	0
AT1G77840	6.735	6.82	3.975	0	0	0
AT1G77855	3.84	4.275	7.57	0	0	0
AT1G77880	4.22	0.775	9.045	0	0	0
AT1G77990	5.125	4.805	7.415	0	2.16	4.485
AT1G78020	2.8	2.235	8.41	0	0	0
AT1G78060	4.035	3.595	6.49	0	0	0
AT1G78070	5.935	0	0	0	0	0
AT1G78140	7.13	2.375	0	0	0	0
AT1G78210	9.39	4.9	1.17	0	0	0
AT1G78230	4.91	0	6.675	0	0	0
AT1G78270	11.57	4.73	12.13	0	0	0
AT1G78290	0	0	6.385	0	0	0
AT1G78380	6.335	4.36	4.585	0	0	0
AT1G78410	10.06	3.665	0	0	0	0
AT1G78510	6.715	0.33	6.17	0	0	0
AT1G78580	0	0	5.96	0	0	0
AT1G78720	0	0	0	0	4.685	10.63
AT1G78730	4.585	2.965	8.6	0	0	0
AT1G78750	0	6.745	8.235	-8.08	-4.04	-1.61
AT1G78815	0	3.365	8.185	3.67	4.14	-1.745
AT1G78860	4.94	5.16	8.105	-6.57	-0.985	3.005
AT1G78870	5.755	0.455	-2.22	0	0	0
AT1G78930	8.01	0	9.715	0	0	0
AT1G78940	3.355	2.65	6.275	0	0	0
AT1G78960	8.71	6.685	8.205	0	2.725	2.835
AT1G78990	0	0	0	0	0	4.905
AT1G79130	0	3.18	9.975	0	0	0
AT1G79250	0	0	0	0	2.29	4.1
AT1G79270	0	0	6.53	0	0	0
AT1G79310	10.19	2.435	11.8	0	0	0
AT1G79360	3.58	3.615	8.63	-10.94	-8.04	-4.15333
AT1G79400	0	0	5.96	0	0	0
AT1G79460	0	5.77	0	0	0	0
AT1G79470	8.92	0	5.26	0	0	0
AT1G79480	6.925	5.01	3.575	0	0	0
AT1G79520	0	0	6.51	0	0	0
AT1G79560	0	4	8.13	0	0	0
AT1G79580	0	0	7.295	22.605	7.4	0.355
AT1G79640	0	0	5.825	0	0	0
AT1G79680	2.755	6.005	9.59	-9.73	6.035	3.46
AT1G79760	0	0	8.48	-12.51	-6.255	1.56
AT1G79770	0	0	0	18.66	4.39	3.85
AT1G79800	0	0	0	0	6.195	4.22
AT1G79810	7.49	5.825	-2.58	0	0	0
AT1G79820	3.03	5.87	4.505	0	0	0
AT1G79910	8.08	8.75	10.57	0	0	0
AT1G80080	3.83	2.155	7.205	0	0	0
AT1G80110	10.13	9.21	9.365	-8.84	-2.505	-4.42
AT1G80130	6.835	2.095	8.65	11.41	4.43	2.29
AT1G80150	6.73	3.435	7.525	0	0	0
AT1G80210	6.505	3.535	5.615	0	0	0
AT1G80240	0	0	0	0	8.105	4.54
AT1G80280	0	0	6.935	0	0	0
AT1G80290	6.19	2.73	3.5825	0	0	0
AT1G80340	4.855	7.905	9.105	11.4	-5.695	-1.545
AT1G80470	0	0	2.035	0	2.265	5.635
AT1G80570	6.28	3.025	6.215	0	0	0
AT1G80640	8.04	5.545	7.125	0	0	0
AT1G80660	0	0	5.3	0	0	0
AT1G80720	7.73	2.235	7.83	0	0	0
AT1G80760	0	0	0	0	2.445	5.325
AT1G80860	10.6	6.31	6.45	0	0	0
AT1G80960	0	0	9.56	0	0	0
AT1G80990	0	0	0	0	7.5875	5.98
AT2G01008	0	0	0	5.49	1.255	0
AT2G01150	5.41	3.125	7.885	0	0	0
AT2G01175	1.4	5.855	7.045	0	0	0
AT2G01220	7.55	1.87	4.205	0	0	0
AT2G01240	0	0	0	0	0	4.235
AT2G01300	8.175	-2.555	-2.555	0	0	0
AT2G01310	0	10.305	15.725	0	0	0
AT2G01505	-1.74	5.045	3.02	0	0	0
AT2G01510	5.795	1.19	2.25	0	0	0
AT2G01530	0.495	0.815	-2.035	0	2.96	5.98
AT2G01610	3.18	4.485	12.1	8.94	-6.84	-5.69
AT2G01660	3.055	6.905	7.105	-7.94	-3.97	-3.97
AT2G01810	2.47	5.335	8.765	-11.57	2.765	2.825
AT2G01910	5.38	0.285	5.19	0	0	0
AT2G01918	5.315	0	0	0	0	0
AT2G02010	8.175	10.98	12.17	-11.47	-4.315	-6.95
AT2G02026	0	4.21	0	0	0	0
AT2G02130	0	0	0	0	2.505	5.43
AT2G02150	8.475	6.325	10.05	0	0	0
AT2G02290	0	0	0	0	0	5.575
AT2G02310	0	0	0	0	7.08	7.425
AT2G02340	0	0	0	0	0	4.735
AT2G02380	0	0	8.425	0	0	0
AT2G02450	6.295	5.55	7.33	-9.835	1.3825	0.4325
AT2G02520	0	1.825	3.21	0	2.615	4.965
AT2G02680	0	0	0	11.73	-3.39	-2.05
AT2G02690	0	0	0	0	4.425	6.27
AT2G02780	2.41	3.47	5.875	0	0	0
AT2G02795	0	6.18	9.55	0	0	0
AT2G02890	0	3.12	7.12	0	2.265	4.64
AT2G02910	6.365	5.585	3.55	0	0	0
AT2G02930	0	5.49	3.01	0	2.335	2.975
AT2G02960	6.785	0	0	0	0	0
AT2G03090	0	0	7.185	0	0	0
AT2G03180	0	0	0	20.85	7.08	0
AT2G03410	2.94	4.71	0	0	0	0
AT2G03420	7.965	1.355	6.58	0	0	0
AT2G03505	1.76	1.545	6.965	0	0	0
AT2G03550	3.08	2.955	3.52	0	0	5.625
AT2G03590	4.865	4.66	2.775	0	0	0
AT2G03710	4.22	3.47	5.195	9.72	-5.515	-2.3925
AT2G03760	7.295	6.115	8.415	0	0	0
AT2G03820	7.08	0	0	0	0	0
AT2G03821	0	8.275	9.07	0	0	0
AT2G04040	0	5.45	3.245	0	0	0
AT2G04050	0	0	0	0	9.055	2.74
AT2G04090	0	0	2.705	0	7.595	5.065
AT2G04100	2.53	6.58	7.535	-10.94	-0.618333	-2.86
AT2G04170	7.095	7.8	8.35	25.03	2.51	2.1
AT2G04220	0	0	0	0	2.86	5.05
AT2G04395	0	5.725	7.305	0	0	0
AT2G04480	0	0	0	0	2.545	4.645
AT2G04500	0	0	0	0	8.445	7.38
AT2G04530	9.84	6.8	12.96	0	0	0
AT2G04570	0	0	0	0	2.475	5.195
AT2G04680	0	0	4.29	7.82	6.03	2.51
AT2G04780	6.305	5.86	8.3	0	0	0
AT2G04830	0	4.26	3.365	-10.94	-1.045	-5.47
AT2G04890	5.115	5.695	13.44	0	0	0
AT2G04920	0	0	0	0	2.125	4.735
AT2G05070	6.295	0	0	0	0	0
AT2G05120	8.19	-2.785	7.55	0	0	0
AT2G05370	-1.42	4.49	6.23	0	0	0
AT2G05380	7.505	2.22	0	-11.99	4.59	0.0325
AT2G05440	0	0	0	25.03	3.125	-0.685
AT2G05520	0.15	-1.265	-3.71	8.79	-0.37	-1.765
AT2G05580	0	5.7	3.285	-8.86	5.34	-4.43
AT2G05720	0	0	0	0	2.545	4.445
AT2G05790	5.66	2.515	6	0	0	0
AT2G05850	0	0	0	0	10.1813	7.81
AT2G05915	0	4.48	10.87	0	0	0
AT2G06200	0	2.3	11.845	0	0	0
AT2G07140	0	0	5.465	0	6.335	2.835
AT2G07981	0	0	0	10.1	-0.19	-1.75
AT2G08986	0	0	0	9.714	-0.5675	-3.21
AT2G10608	0	7.635	9.91	0	0	0
AT2G10930	0	7.355	4.305	0	0	0
AT2G10940	5.55	2.26	0	0	0	0
AT2G11405	0	6.42	6.815	0	0	0
AT2G12190	6.015	10.18	12.235	0	1.94	2.1
AT2G13350	0	2.535	6.615	0	8.375	5.865
AT2G13430	0	8.23	9.49	0	0	0
AT2G13550	0	11.28	17.22	0	0	0
AT2G13610	5.305	4.29	6.425	0	0	0
AT2G13660	8.035	4.595	4.08	0	0	0
AT2G13680	5.0075	5.3175	9.215	-9.77	-0.885	2.75
AT2G14070	6.235	7.9	9.795	0	2.41	1.75
AT2G14100	3.61	6.595	9.045	0	0	1.98
AT2G14290	4.795	1.93	7.08	0	10.48	5.165
AT2G14440	0	0	0	0	2.19	4.5875
AT2G14510	0	0	0	0	1.985	4.7
AT2G14580	0	0	0	0	9.735	6.48
AT2G14620	0	0	0	0	4.425	6.19
AT2G14670	0	0	5.43	0	5.5975	2.815
AT2G14700	0	0	0	0	11.4038	10.545
AT2G14760	0	0	0	14.61	-1.26	-3.065
AT2G14850	5.765	1.77	-0.585	0	0	0
AT2G14920	0	5.395	8.025	-7.3	6.12	4.29
AT2G15020	0	0	5.24	5.48	-1.0825	-2.425
AT2G15042	0	0	6.74	0	2.16	1.98
AT2G15090	3.49	4.18	4.53	0	8.55	6.235
AT2G15130	0	0	0	0	2.58	5.51
AT2G15220	0	1.9	0	0	3.555	5.765
AT2G15310	0	0	0	0	2.545	5.34
AT2G15318	6.31	2.115	9.155	0	0	0
AT2G15327	0	6.415	9.68	-13.55	4.905	-2.32
AT2G15350	0	0	0	0	7.18	6.13
AT2G15360	0	3.025	7.03	0	0	2.855
AT2G15400	0	7.355	10.085	0	0	0
AT2G15590	0	2.02	8.14	-9.38	-0.995	1.465
AT2G15630	5.43	3.34	7.31	0	0	0
AT2G15660	0	0	0	0	2.285	5.605
AT2G15690	6.38	1.845	4.34	0	0	0
AT2G15760	6.5	5.53	7.725	0	0	0
AT2G16005	0	0	0	0	2.79	5.685
AT2G16130	0	0	0	10.43	6.8825	3.21
AT2G16380	5.605	4.445	6.885	0	0	0
AT2G16450	0	2.1	7.23	0	0	1.69
AT2G16586	0	0	0	5.13	-1.4	-2.425
AT2G16640	6.795	0	4.43	0	0	0
AT2G16890	0	0	7.315	2.745	1.5725	-1.9275
AT2G16960	0	0	0	18.515	0.8525	1.2655
AT2G16980	0	0	0	0	2.055	4.9725
AT2G16990	2.415	1.865	7.895	0	1.9675	4.295
AT2G17000	0	0	6.685	0	0	0
AT2G17010	0	0	2.2	0	2.44	5.69
AT2G17040	3.525	0.47	5.87	0	0	0
AT2G17050	0	0	5.545	0	1.7925	4.54917
AT2G17070	0	0	5.745	0	0	2.43
AT2G17280	3.1	5.26	8.625	0	0	0
AT2G17300	2.34	-2.055	7.32	0	0	0
AT2G17305	0	5.915	8.49	0	2.25	2.505
AT2G17310	0	7.41	10.58	10.95	0.1475	-4.065
AT2G17442	0	0	10.885	0	0	0
AT2G17510	10.76	2.735	8.76	0	0	0
AT2G17600	0	0	0	0	7.215	7.475
AT2G17670	7.715	-0.405	4.75	0	0	0
AT2G17690	5.51	2.97	10.405	0	0	0
AT2G17700	7.67	2.11	7.205	0	0	0
AT2G17770	0	0	9.675	0	0	0
AT2G17820	4.78	-1.88	5.6125	0	0	0
AT2G18100	8.18	6.23	0	0	0	0
AT2G18120	0	2.015	7.165	19.035	0.9375	-4.43
AT2G18130	0	0	0	0	7.08	4.56
AT2G18150	0	0	5.145	11.48	0.925833	-3.17167
AT2G18210	6.56	2.34	0	0	0	0
AT2G18260	4.82	1.935	7.86	0	0	0
AT2G18370	0	0	0	0	11.18	7.235
AT2G18470	0	5.62	5.28	0	0	1.805
AT2G18500	0	3.87	6.89	1.57	-4.0325	-4.935
AT2G18570	3.03	3.93	6.58	8.86	6.915	1.585
AT2G18620	2.04	0	7.37	-10.42	3.235	0.51
AT2G18640	0	4.44	6.855	0	0	0
AT2G18720	0	0	0	0	2.34	5.315
AT2G18780	3.845	5.485	7.895	0	0	0
AT2G18876	5.925	-2.215	-1.275	0	0	0
AT2G18880	0	0	0	0	2.44	5.7825
AT2G18890	0.99	-1.935	7.57	0	0	0
AT2G18900	7.255	0	3.44	0	0	0
AT2G18940	7.49	2.02	4.95	0	0	0
AT2G19110	5.475	5.245	7.02	0	0	0
AT2G19170	3.855	-0.195	5.755	0	0	0
AT2G19190	0	0	5.72	0	0	0
AT2G19210	0	2.195	5.885	0	1.845	5.685
AT2G19230	0	0	5.9	0	0	0
AT2G19260	6.875	0	0	0	0	0
AT2G19440	2.71	5.54	8.155	0	0	0
AT2G19610	0	0	2.595	0	3.245	5.4075
AT2G19660	4.02	4.955	7.18	0	2.335	6.025
AT2G19790	6.875	4.36	6.815	0	0	0
AT2G19850	0	12.185	15.725	0	0	0
AT2G19910	2.58	2.02	4.92	0	1.95	1.645
AT2G19970	6.34	9.6	11.7	0	0	0
AT2G20100	0.89	-1.74	2.015	17.02	0.6125	-3.005
AT2G20130	7	0	9.5225	0	0	0
AT2G20150	0	4.755	8.25	-10.42	-5.21	-1.4625
AT2G20170	0	0	0	0	0	5.36
AT2G20240	7.5	2.735	9.41	0	0	0
AT2G20340	7.075	0	7.085	0	0	0
AT2G20360	9.27	7.28	0	0	0	0
AT2G20380	0	0	5.465	0	0	0
AT2G20400	5.96	-0.63	8.145	0	0	0
AT2G20440	0	2.61	8.68	0	0	0
AT2G20480	6.55	1.94	6.59	0	0	0
AT2G20560	6.45	2.135	8.7	0	0	0
AT2G20570	2.86	2.425	5.11	0	2.675	5.445
AT2G20585	5.795	2.025	4.8	0	0	0
AT2G20613	0	2.38	10.175	0	3.24	5.66
AT2G20620	0	7.275	10.16	-7.2	5.435	3.605
AT2G20770	0	0	10.57	0	0	0
AT2G20800	0	0	0	20.85	2.755	4.99
AT2G20840	5.41	3.77	6.4075	0	0	0
AT2G20875	0	0	0	0	2.89	4.635
AT2G21010	0	0	0	25.03	2.5625	0.635
AT2G21040	0	6.575	8.29	-9.9	0.95	-0.09
AT2G21235	0	1.73	6.3475	-8.86	-1.22	2.51
AT2G21250	7.305	0	5.895	0	0	0
AT2G21260	0	4.74	0	-12.45	-3.315	-0.385
AT2G21300	8.095	2.405	3.49	0	0	0
AT2G21320	7.55	2.34	4.105	0	0	0
AT2G21330	3.63	1.97	4.575	0	0	1.44
AT2G21385	8.055	4.145	8.9975	0	0	0
AT2G21450	0	11.29	12.5525	0	0	0
AT2G21480	0	0	5.8425	0	0	0
AT2G21490	0	0	0	0	10.535	5.24
AT2G21510	0	1.45	7.2575	0	0	4.34
AT2G21550	2.825	3.17	6.545	0	0	0
AT2G21560	0	1.705	8.845	0	0	0
AT2G21640	5.285	3.23	4.03	0	0	0
AT2G21840	9.565	8.49	11.11	-9.38	-7.88	-3.745
AT2G21850	6.62	7.8	11.5575	0	0	0
AT2G21920	0	7.28	10.16	0	5.31	0
AT2G21930	0	0	8.1675	12	0.515	-3.825
AT2G22050	0	0	0	20.34	-7.365	-12.59
AT2G22190	0	5.12	0	0	0	0
AT2G22200	6.175	5.095	9.3125	0	0	0
AT2G22230	4.7	2.55	7.23	0	0	0
AT2G22290	0	0	0	0	2.055	4.915
AT2G22330	7.27	6.835	8.185	2.16833	0.584167	-1.47583
AT2G22410	0.09	2.955	8.795	0	0	0
AT2G22470	1.22	1.145	8.89	0	-3.67	-3.67
AT2G22590	5.33	6.545	9.125	0	0	0
AT2G22600	5.93	7.285	12.865	0	0	0
AT2G22610	0	0	6.07	0	0	0
AT2G22650	5.855	3.9	8.685	0	0	0
AT2G22670	2.405	1.135	5.335	0	0	0
AT2G22750	0	0	7.08	3.65	-0.9775	-3.02
AT2G22760	8.26	0	7.305	-13.62	-3.515	-0.17
AT2G22770	6.485	3.185	7.675	0	0	0
AT2G22850	5.805	-2.545	6.08	0	0	0
AT2G22930	2.005	1.385	8.755	0	1.88	2.04
AT2G22950	0	0	5.77	0	2.65	0
AT2G23000	0	0	5.52	0	0	0
AT2G23096	0	0	6.405	0	0	0
AT2G23160	0	0	0	26.75	0.491667	5.38
AT2G23180	5.115	5.565	7.45	0	0	0
AT2G23220	0	0	0	13.565	0.9775	-1.6575
AT2G23250	0	0	5.975	-10.42	-5.21	-1.16
AT2G23530	0	0	8.0075	0	0	0
AT2G23560	6.56	5.78	6.82	0	0	0
AT2G23590	2.21	6.315	5.08	0	0	4.46
AT2G23740	5.755	0.985	5.8975	0	0	0
AT2G23770	2.935	1.755	6.565	0	0	0
AT2G23800	0	3.46	7.16	-16.68	-0.26	-1.635
AT2G23900	0	0	0	0	2.93	5.72
AT2G23970	0	7.91	11.0125	0	0	0
AT2G23990	0	0	4.105	0	2.58	4.645
AT2G24030	7.14	2.365	3.905	0	0	0
AT2G24070	0	0	4.48	0	0	0
AT2G24100	4.4	-2	2.605	0	0	0
AT2G24120	4.055	-2.815	6.4575	0	0	0
AT2G24130	0	0	6.6575	0	0	0
AT2G24140	0	0	5.6	0	0	0
AT2G24170	1.755	4.055	6.54	0	0	0
AT2G24190	5.42	6.535	9.235	0	0	0
AT2G24255	0	1.385	5.99	12.26	2.37	-0.875
AT2G24440	5.115	3.315	9.31	0	0	0
AT2G24450	0	4.695	4.6675	0	0	0
AT2G24460	0	0	2.935	0	2.845	5.895
AT2G24560	0	2.015	7.0475	0	0	0
AT2G24570	5.48	4.165	5.63	0	0	0
AT2G24610	0	4.8275	7.915	0	0	1.63
AT2G24645	0	5.975	8.805	0	0	0
AT2G24670	0	6.46	4.305	0	3.45	8.07
AT2G24710	0	0	0	0	0	5.1075
AT2G24720	0	0	6.08	0	7.08	5.997
AT2G24840	0	0	0	0	9.02	6.565
AT2G24850	0	0	7.4475	-10.425	2.7575	-0.5225
AT2G24860	7.615	3.005	2.7575	0	0	0
AT2G25090	0	2.3	7.735	-9.38	-4.69	2.135
AT2G25130	0	1.98	11.31	0	0	2.79
AT2G25160	0	0	7.025	20.85	8.285	6.155
AT2G25200	5.445	3.615	5.015	0	0	0
AT2G25220	0	1.785	5.58	0	0	0
AT2G25240	0	0	0	0	7.75	5.65
AT2G25330	0	0	8.245	-17.2	3.68	2.175
AT2G25440	0	0	6.155	4.7	-0.494583	-1.62125
AT2G25470	0	6.825	10.36	0	1.465	4.1675
AT2G25490	4.9	2.875	5.495	0	0	0
AT2G25500	0	0	6.11	0	2.38	0
AT2G25540	0	6.04	8.98	0	0	5.31
AT2G25630	3.415	3.39	6.51	0	7.735	7.115
AT2G25770	0	3.21	9.71	-14.01	-0.45	-4
AT2G25790	4.375	4.605	7.42	8.415	-4.176	-2.30667
AT2G25820	0	0	7.205	9.91333	1.7125	-0.9925
AT2G25870	9.16	-3.59	7.88	0	0	0
AT2G25940	0	0	5.05	0	0	0
AT2G26040	0	7.815	11.085	-10.94	-2	-5.3
AT2G26050	0	0	3.17	0	3.085	6.015
AT2G26150	3.175	0	7.43	0	0	0
AT2G26200	6.92	0	3.245	0	0	0
AT2G26210	6.59	4.255	5.61	0	0	0
AT2G26240	8.69	0.39	2.44	0	0	0
AT2G26300	3.985	2.095	10.51	0	0	0
AT2G26380	6.255	5.52	8.955	10.95	3.425	0.74
AT2G26390	0	4.045	8.155	0	1.775	1.975
AT2G26420	2.555	5.685	11.695	0	0	1.805
AT2G26440	1.165	2.315	5.24	0	0	0
AT2G26450	0	0	0	0	2.125	4.815
AT2G26490	0	0	4.795	0	2.05	6.18
AT2G26520	4.76	1.805	5.765	0	0	0
AT2G26600	8.15	2.86	3.165	0	0	0
AT2G26610	0	4.18	6.78	0	0	1.57333
AT2G26720	0	0	7.585	-10.47	5.75	1.975
AT2G26820	0	0	0	16.68	2.93	5.58
AT2G26860	8.01	2.31	2.855	0	0	0
AT2G26910	6.18	0	0	0	0	0
AT2G26940	0	1.745	8.5625	-9.38	6.015	1.995
AT2G26950	0	0	0	0	2.16	5.105
AT2G27070	0	0	0	0	2.825	5.1825
AT2G27120	0	0	5.37	-11.99	3.0425	0.421667
AT2G27140	0	0	8.56	0	0	0
AT2G27170	7.905	0	8.45	0	0	0
AT2G27250	0	0	0	14.09	2.29	-2.92
AT2G27300	6.445	0	0	0	0	0
AT2G27330	5.855	10.765	15.095	0	0	0
AT2G27380	0	3.38	7.78	0	0	0
AT2G27430	3.305	9.34	10.87	0	0	0
AT2G27520	0	0	0	0	1.95	4.02
AT2G27630	6.905	1.825	7.34	0	0	0
AT2G27660	2.565	6.855	9.095	-7.25	-3.625	1.175
AT2G27730	6.685	0	0	0	0	0
AT2G27760	7.655	2.96	5.17	0	0	0
AT2G27775	6.965	2.775	5.285	0	0	0
AT2G27780	0	2.485	6.02	0	2.03	2.65
AT2G27800	10.98	0.915	8.115	0	0	0
AT2G27950	8.945	5.8	8.715	0	0	0
AT2G28140	1.955	1.05	5.21	0	0	0
AT2G28160	3.115	7.7	5.435	0	0	0
AT2G28170	0	0	0	0	6.195	5.69
AT2G28180	0	0	0	0	9.0975	6.04625
AT2G28260	0	0	5.5425	0	0	0
AT2G28430	6.03	3.59	4.665	0	0	0
AT2G28590	7.77	0	3.46	-11.21	-2.575	0.195
AT2G28610	0	0	0	21.23	4.85	3.49
AT2G28620	0	0	6.295	0	0	0
AT2G28630	0	4.04	5.715	0.286667	-3.16167	-3.725
AT2G28690	0	0	8.31	0	0	0
AT2G28755	3.54	2.39	3.095	0	0	0
AT2G28790	2.93	3.42	8.68	5.66	-1.5675	-6.19
AT2G28850	0	0	4.975	-11.99	4.43	2.075
AT2G28920	11.125	4.78	7.495	0	0	0
AT2G29040	0	0	2.31	0	2.44	6.4325
AT2G29100	0	0	0	0	2.125	4.27
AT2G29120	0	1.625	5.47	-8.82	1.94	-1.3675
AT2G29210	6.55	-0.35	-2.975	0	0	0
AT2G29380	5.5	4.865	5.81	0	9.575	6.48
AT2G29460	7.655	4.31	6.88	0	0	0
AT2G29470	7.935	1.98	3.09	0	0	0
AT2G29500	6.86	7.76	8.82	0	0	0
AT2G29525	7.73	5.14	8.45	0	0	0
AT2G29540	8.215	3.915	7.895	0	0	0
AT2G29650	3.715	3.46	7.295	0	0	0
AT2G29750	5.23	5.655	8.76	0	1.74	2.45
AT2G29810	0	0	0	15.13	0.115	-1.02
AT2G29840	0	9.225	4.555	-11.47	2.23	-0.875
AT2G29940	0	0	0	0	7.1375	1.6625
AT2G29950	2.465	6.595	7.11	0	0	0
AT2G30040	6.325	2.71	3.29	0	0	0
AT2G30300	0	0	7.425	6.515	6.3525	3.3375
AT2G30310	0	0	0	0	2.96	4.85
AT2G30320	7.545	0.7	7.965	0	0	0
AT2G30370	0	0	0	0	2.86	4.635
AT2G30380	-2.04	1.175	6.365	0	0	0
AT2G30460	6.39	6.16	9.955	0	0	0
AT2G30690	0	0	6.13	0	0	0
AT2G30770	3.05	0	6.245	-10.29	0.71	-2.635
AT2G30820	0	0	7.625	0	0	0
AT2G30830	0	0	4.905	25.03	2.685	2.1
AT2G30840	2.57	2.585	8.42	0	0	1.925
AT2G31020	2.9	3.84	7.23	0	0	0
AT2G31050	0	0	6.3	0	0	2.1
AT2G31160	7.205	7.195	9.965	-14.07	2.27	0.44
AT2G31190	4.845	7.935	8.845	0	0	0
AT2G31210	0	0	6.87	0	0	0
AT2G31220	1.62	1.355	6.67	0	0	0
AT2G31360	5.55	5.61	3.675	0	0	0
AT2G31500	0	0	7.375	0	0	0
AT2G31560	6.4	6.915	9.7675	0	0	0
AT2G31650	6.245	0	0	0	0	0
AT2G31720	0	0	5.585	0	0	2.41
AT2G31770	0	0	0	13.045	-5.46917	-2.02
AT2G31790	6.32	7.47	7.895	0	0	0
AT2G31840	5.31	-0.025	6.635	0	0	0
AT2G31900	7.32	3.38	3.91	0	0	0
AT2G31910	0	0	6.255	0	2.405	5.1925
AT2G31920	0	0	7.93	0	0	0
AT2G31940	0	9.58	9.825	0	-2.61	-5.255
AT2G31960	5.69	4.485	6.49	0	0	0
AT2G32010	2.12	0.81	4.295	0	0	0
AT2G32060	0	6.005	0	0	0	0
AT2G32120	6.16	2.495	6.775	0	0	0
AT2G32140	5.54	2.175	7.08	-9.2	5.4	3.5
AT2G32290	6.46	1.825	5.88	0	0	0
AT2G32295	5.385	2.54	5.95	0	0	0
AT2G32300	3.665	3.935	9.6925	0	0	0
AT2G32390	5.375	2.67	2.975	0	0	0
AT2G32460	7.475	8.145	10.535	3.65	2.7775	1.4425
AT2G32470	4.955	6.845	7.92	0	1.845	2.05
AT2G32480	6.585	-1.14	4.24	0	0	0
AT2G32510	2.175	0	7.745	0	0	0
AT2G32590	0	0	5.73	0	0	0
AT2G32640	9.19	0	8.795	0	0	0
AT2G32660	8.685	7.205	3.975	0	0	0
AT2G32670	5.755	6.02	3.38	0	0	0
AT2G32680	2.675	3.91	6.72	0	0	0
AT2G32690	0.99	4.62	8.9	4.22	8.6625	2.215
AT2G32700	5.205	4.64	-2.44	0	0	0
AT2G32740	0	4.545	6.24	0	0	0
AT2G32780	1.96	6.405	5.375	0	0	0
AT2G32790	0	7.1	0	0	0	0
AT2G32885	0	0	0	20.37	5.6275	0
AT2G32940	0.96	0.735	4.31	0	0	0
AT2G32970	5.36	1.01	-1.65	0	0	0
AT2G33000	6.23	5.2	7.795	0	0	0
AT2G33020	0	6.98	10.34	0	0	0
AT2G33070	0	2.24	7.63	12.45	-0.11	-1.675
AT2G33080	0	0	6.65	0	0	5.2
AT2G33200	0	1.785	7.865	0	0	0
AT2G33350	0	4.6	5.605	0	2.09	3.615
AT2G33420	2.885	5.715	9.575	0	0	3.04
AT2G33435	7.36	2.865	0	0	0	0
AT2G33620	2.895	1.73	4.925	0	0	0
AT2G33710	2.945	7.105	0	-11.99	-2.665	-6.215
AT2G33750	0	1.5	6.72	0	0	0
AT2G33775	0	0	0	32.33	-3.735	-7.04
AT2G33780	0	0	9.715	20.855	5.91	4.155
AT2G33796	0	0	5.73	0	0	0
AT2G33847	8.055	2.38	5.205	0	0	0
AT2G34010	4.915	1.885	3.01	0	0	0
AT2G34020	0	4.745	8.525	0	0	0
AT2G34140	3.67	4.97	7.145	-12.51	-3.395	-0.915
AT2G34170	2.325	0	5.47	0	0	0
AT2G34185	0	0	8.37	0	0	0
AT2G34224	7.88	4.655	8.205	0	0	0
AT2G34260	8.465	6.89	0	0	0	0
AT2G34320	6.24	6.395	9.585	0	0	1.63
AT2G34360	6.715	0	0	12.13	-0.643333	-7.0225
AT2G34400	6.66	2.06	0	0	0	0
AT2G34490	4.8	5.785	8.425	5.77	-2.26	1.375
AT2G34510	5.8575	5.4875	6.5425	0	0	0
AT2G34555	0	5.32	7.2	0	0	0
AT2G34620	-2.445	-0.455	6.96	0	0	0
AT2G34640	7.235	4.15	3.705	0	0	0
AT2G34660	3.07	2.29	6.815	0	0	0
AT2G34680	5.41	0	0	0	0	0
AT2G34720	4.7	-1.62	6.43	0	0	0
AT2G34780	8.79	6.68	3.34	0	0	0
AT2G34810	6.925	0	7.675	-9.9	-0.865	-4.965
AT2G34830	5.645	2.695	7.47	7.305	-3.84167	-3.21167
AT2G34880	0	0	4.855	7.3	3.59	2.58667
AT2G34920	3.375	3.395	8.38	0	0	0
AT2G34930	6.705	0	0	0	0	0
AT2G34940	0	0	8.77	0	0	0
AT2G35130	2.83	3.05	4.88	0	0	0
AT2G35150	3.515	3.64	7.04	0	0	0
AT2G35270	2.945	2.265	3.78	20.85	3.395	0.385
AT2G35290	5.555	9.9	6.075	0	0	0
AT2G35310	0	4.08	6.745	0	0	0
AT2G35320	9.025	7.675	9.895	0	0	0
AT2G35345	8.51	3.955	8.12	0	0	0
AT2G35605	6.42	2.125	0	0	0	0
AT2G35640	6.385	5.9	10.375	-8.54	-5.565	-1.31
AT2G35650	5.33	3	6.175	0	0	0
AT2G35670	0	0	0	0	2.71	5.75
AT2G35700	5.14	5.29	8.445	0	0	0
AT2G35760	3.87	3.745	8.725	0	0	0
AT2G35770	0	0	0	0	2.195	4.155
AT2G35880	7.7	2.435	0	0	0	0
AT2G35890	0	0	4.925	0	0	0
AT2G35930	7.53	4.08	5.945	-14.59	-0.735	-3.91
AT2G35960	5.415	4.95	7.21	0	0	0
AT2G35970	0	5.64	9.005	-9.38	4.695	3.055
AT2G36026	4.52	9.3	0	-8.1	-1.325	-4.05
AT2G36050	3.67	1.92	3.525	0	2.15	4.44
AT2G36080	6.0225	4.9125	5.8575	0	0	2.33
AT2G36110	0	7.22	9.96	-13.09	0.4375	-1.5225
AT2G36190	6.11	0.105	5.55	-10.9	-0.4175	-3.955
AT2G36210	3.43	8.05	5.155	-9.9	-1.745	0.075
AT2G36270	3.455	0	4.92	0	0	0
AT2G36350	5.42	0	0	0	0	0
AT2G36390	9.675	2.415	4.265	0	0	0
AT2G36450	0	0	0	17.42	2.32	-1.265
AT2G36570	5.135	6.48	9.21	0	0	0
AT2G36640	0	0	9.915	-10.42	3.87	2.235
AT2G36660	0	0	10.64	0	0	0
AT2G36760	0	0	2.58	0	1.675	5.775
AT2G36815	2.165	4.99	7.535	0	0	0
AT2G36990	0	0	7.97	0	0	0
AT2G37010	0	0	0	0	9.2375	6.215
AT2G37050	7.36	4.045	4.65	0	0	0
AT2G37130	6.08	2.455	0	0	0	0
AT2G37370	0	0	8.93	0	0	0
AT2G37380	2.16	5.245	6.635	0	0	0
AT2G37390	0	2.205	7.3375	0	0	2.02
AT2G37420	2.82	4.63	7.83	0	0	0
AT2G37460	0	0	0	0	0	4.44
AT2G37580	12.08	9.715	13.665	0	0	0
AT2G37590	2.675	4.265	7.86	20.15	-1.5725	-4.545
AT2G37600	7.275	0	0	0	0	0
AT2G37620	6.65	5.16	3.935	0	0	0
AT2G37640	3.505	-0.075	7.235	0	0	0
AT2G37678	5.565	0	0	0	0	0
AT2G37770	0	4.945	7.63	0	0	0
AT2G37780	0	0	0	0	7.44	4.12
AT2G37970	0	0	8.45	0	0	0
AT2G37980	3.01	1.685	5.345	0	0	0
AT2G38010	3.47	1.865	9.97	0	0	0
AT2G38060	8.57	2.805	9.71	0	0	0
AT2G38080	6.37	8.04	10.2075	10.685	-1.5375	1.2625
AT2G38110	0	0	6.54	-12.575	-0.8575	-3.0275
AT2G38120	5.45	5.785	8.035	0	0	0
AT2G38230	4.49	0.67	2.69	11.44	-3.97	-1.51
AT2G38250	6.425	5.79	8.66	0	2.51	1.56
AT2G38300	0	0	0	18.49	0.4975	0.1225
AT2G38370	6.47	3.33	4.515	0	0	0
AT2G38400	9.59	2.52	0	0	0	0
AT2G38500	4.85	3.84	9.725	0	0	1.92
AT2G38640	8.42	7.79	10.6	0	0	0
AT2G38760	5.96	0	4	0	0	0
AT2G38790	1.68	4.92	1.51	0	0	0
AT2G38840	0	7.47	3.235	0	0	0
AT2G38870	6.645	2.015	0	0	0	0
AT2G38910	0	0	0	0	0	4.09
AT2G39010	4.58	2.77	-1.495	0	2.88	5.3325
AT2G39030	2.855	0	7.455	17.26	0.4175	-11.19
AT2G39130	7.275	0	2.94	0	0	0
AT2G39180	6.38	4.02	6.835	0	0	0
AT2G39210	2.13	1.01	5.795	0	0	0
AT2G39220	3.545	2.505	8.59	0	0	0
AT2G39230	3.14	1.69	8.09	0	0	0
AT2G39240	0	0	3.1	0	0	4.7425
AT2G39420	7.305	5.775	6.185	0	0	0
AT2G39430	0	0	5.675	0	0	0
AT2G39440	-5.34	-2.355	5.955	0	0	0
AT2G39560	2.785	1.64	4.585	0	0	0
AT2G39640	0	0	0	0	2.26	5.755
AT2G39780	4.79	4.165	6.37	0	0	0
AT2G39800	5.79	0	6.3	0	0	0
AT2G39810	6.45	0	8.89	0	0	0
AT2G39880	7.035	4.505	7.965	0	0	0
AT2G39980	4.53	2.18	7.875	0	0	0
AT2G40110	4.21	7.17	4.9225	0	0	0
AT2G40130	3.35	5.295	8.14	0	0	0
AT2G40150	5.05	4.15	6.335	0	0	0
AT2G40220	0	0	6.58	6.09	3.22	-2.51
AT2G40320	0	0	5.145	0	0	0
AT2G40340	5.435	5.29	9.255	0	0	0
AT2G40360	6.945	2.63	0	0	0	0
AT2G40390	0	0	0	14.42	1.41	-0.55
AT2G40440	5.775	7.725	9.975	-7.925	7.8875	-3.9625
AT2G40470	0	0	0	17.73	2.53	-1.635
AT2G40500	0	0	6.325	-12.51	-1.1	-0.315
AT2G40520	5.39	6.175	6.34	-7.3	4.985	0.935
AT2G40570	3.135	5.715	3.06	0	0	0
AT2G40580	0	2.925	6.27	0	0	0
AT2G40700	7.28	4.24	8.155	0	0	0
AT2G40750	0	6.59	9.225	-7.75	-1.115	0.95
AT2G40830	7.965	0	0	0	0	0
AT2G40890	7.475	3.665	4.045	0	0	0
AT2G40910	0	0	0	0	7.0775	6.305
AT2G40955	0	5.015	8.47	0	0	0
AT2G40995	0	0	0	19.65	0	3.395
AT2G41130	9.665	6.965	0	5.935	-0.396667	-1.925
AT2G41150	5.525	0	0	0	0	0
AT2G41190	4.645	3.685	6.285	0	0	0
AT2G41260	0	0	6.775	5.73	12.0175	-1.3025
AT2G41360	3.48	8.43	10.61	13.825	-0.51875	-1.8225
AT2G41415	0	0	0	0	2.315	4.325
AT2G41451	0	0	9.415	0	0	0
AT2G41470	1.6175	3.29	7.79	-12.51	0.3975	-0.5475
AT2G41660	2.745	4.55	4.07	10.95	-4.95	0.03
AT2G41710	11.045	7.245	4.92	0	0	0
AT2G41910	0	0	0	0	2.305	5.13
AT2G41930	0	0	9.25	0	2.27	5.005
AT2G41940	2.8	2.105	3.805	0	3.265	5.53
AT2G42000	2.245	0	0	0	8.83	6.61
AT2G42005	2.33	4.78	9.47	0	0	0
AT2G42060	5.265	5.395	7.935	0	0	0
AT2G42090	0	0	0	11.13	-1.815	-0.1
AT2G42150	2.715	1.635	5.435	0	0	0
AT2G42170	0	0	0	0	1.825	4.99
AT2G42200	3.62	6.815	8.2	0	0	0
AT2G42250	0	2.08	9.1725	0	0	0
AT2G42320	2.595	2.585	4.735	0	0	0
AT2G42380	6.525	6.54	3.85	0	0	0
AT2G42470	0	0	0	0	2.4925	4.1575
AT2G42610	1.52	5.135	7.66	2.475	2.035	-2.7025
AT2G42720	5.515	4.78	4.51	0	0	3.86
AT2G42730	0	5.675	9.155	-10.42	-1.55	1.56
AT2G42760	4.12	2.095	5.605	0	0	0
AT2G42800	2.945	2.94	9.195	0	0	0
AT2G42810	8.76	5.185	-2.26	0	0	0
AT2G42840	0	0	6.58	0	8.515	3.205
AT2G42910	8.155	3.855	8.05	0	0	0
AT2G42975	6.61	-0.485	6.72	0	0	0
AT2G43100	-2.09	1.545	6.285	0	0	0
AT2G43150	2.825	1.995	10.575	0	0	2.19
AT2G43160	8.775	6.77	0	0	0	0
AT2G43180	12.36	5.075	13.23	0	0	0
AT2G43200	6.675	2.505	9.245	0	0	0
AT2G43220	0	0	0	0	4.145	6.77
AT2G43240	5.98	-0.105	7.27	0	0	0
AT2G43330	6.665	1.905	2.83	0	0	0
AT2G43440	3.225	5.425	8.835	0	0	3.15
AT2G43580	0	0	0	12.48	-4.185	-1.3
AT2G43720	6.88	0	0	0	0	0
AT2G43800	1.04	3	6.94	0	0	1.51
AT2G43820	5.99	4.31	5.59	0	0	0
AT2G43840	5.645	6.3	8.21	0	0	0
AT2G43920	0	0	0	0	2.16	5.115
AT2G44000	0	3.07	8.355	0	0	0
AT2G44010	0	7.305	0	0	0	0
AT2G44065	8.14	2.19	7.9	0	0	0
AT2G44080	6.985	1.985	3.795	0	0	0
AT2G44110	0	0	0	0	7.97	1.82
AT2G44160	4.35	2.37	5.855	0	0	0
AT2G44180	6.44	1.155	6.855	0	0	0
AT2G44370	0	0	0	0	5.075	4.415
AT2G44380	0	0	0	0	2.56	4.505
AT2G44480	0	2.1	0	13.16	-1.735	0.755
AT2G44570	0	0	0	0	0	4.79
AT2G44578	9.08	6.395	10.47	0	0	0
AT2G44581	0	0	0	20.85	7.26	2.325
AT2G44710	6.24	-1.81	-1.535	0	0	0
AT2G44740	4.74	3.975	3.53	0	0	0
AT2G44790	3.13	7.18	0	0	0	0
AT2G44810	6.865	0	8.505	-12.86	1.5	2.19
AT2G44880	3.43	6.185	9.725	0	0	0
AT2G44910	6.92	8.91	11.56	0	0	2.15
AT2G44970	7.675	4.645	5.535	0	0	0
AT2G45030	10.385	5.345	10.445	0	0	0
AT2G45040	7.115	6.905	3.7	0	0	0
AT2G45050	2.655	2.3	6.855	4.28	-7.78	-4.245
AT2G45070	9.29	3.555	0	0	0	0
AT2G45120	5.205	5.92	10.405	0	0	0
AT2G45140	6.77	2.275	0	0	0	0
AT2G45180	5.565	0	0	0	0	0
AT2G45220	6.46	6.675	7.19	2.61333	3.075	-2.555
AT2G45290	6.25	4.67	6.94	0	0	0
AT2G45320	7.125	-2.79	5.46	0	0	0
AT2G45350	6.165	2.535	8.67	0	0	0
AT2G45400	2.835	6.02	2.805	-9.06	0.76	-3.15
AT2G45650	0	0	0	13.34	-2.1525	-5.17
AT2G45660	2.305	5.275	3.25	-10.01	4.62	1.16
AT2G45750	5.965	4.555	9.62	-8.19	-5.1	-6.12
AT2G45800	0	0	7.275	0	0	0
AT2G45930	3.535	4.28	6.505	0	0	0
AT2G46080	7.05	0	0	0	0	0
AT2G46170	6.775	2.49	3.1	0	0	0
AT2G46290	2.245	-2.025	6.31	0	0	0
AT2G46410	0	2.185	8.085	0	0	0
AT2G46455	0	0	8.6	0	0	0
AT2G46490	8.285	3.51	5.195	0	0	0
AT2G46495	0	5.76	6.29	0	0	2.125
AT2G46530	4.7025	3.745	6.035	0	0	0
AT2G46535	5.675	5.935	7.475	0	0	0
AT2G46590	2.895	4.635	7.31	8.18	1.885	1.18
AT2G46650	5.89	5.07	6.445	0	0	0
AT2G46660	2.935	1.66	7.325	0	0	0
AT2G46840	0	1.71	8.245	0	0	0
AT2G46850	0	0	9.09	0	0	0
AT2G46940	7.85	6.18	8.635	0	0	0
AT2G47010	2.635	6.18	-2.275	0	0	0
AT2G47040	0	0	0	20.34	-6.1025	-7.625
AT2G47120	0	1.95	7.12	-11.47	-0.32	-3
AT2G47180	7.325	8.32	0	0	0	0
AT2G47190	9.31	1.575	-2.785	0	0	0
AT2G47230	3.005	1.835	7.3825	0	0	0
AT2G47240	2.045	5.015	0	0	0	0
AT2G47260	0	0	6.955	-12.08	-2.3075	-1.8775
AT2G47270	0	0	0	0	2.9	6.14
AT2G47470	6.915	2.695	0	0	0	0
AT2G47485	3.765	2.765	10.2	0	0	2.115
AT2G47520	6.25	5.545	8.405	0	0	0
AT2G47540	0	0	0	15.2	6.58	-1.92
AT2G47580	3.605	5.53	0	0	0	0
AT2G47670	0	6.365	8.63	0	0	0
AT2G47750	0	3.54	6.42	0	0	1.94
AT2G47800	2.12	4.3	6.39	0	0	0
AT2G47820	3.945	1.62	4.93	0	0	0
AT2G47880	0	0	0	20.85	8.0525	1.0375
AT2G47950	0	0	9.12	-8.18	4.09	1.92
AT2G48080	5.115	6.955	10.22	0	0	0
AT2G48100	8.01	2.565	0	0	0	0
AT2G48110	7.65	2.025	3.88	0	0	0
AT3G01080	3.48	7.165	0	8.65	4.92	2.95
AT3G01175	2.13	4.73	5.04	0	0	0
AT3G01300	3.035	2.515	6.275	0	0	0
AT3G01310	9.38	3.235	8.69	0	0	0
AT3G01329	7.28	7.39	8.725	0	0	0
AT3G01345	0	13.12	10.455	0	0	0
AT3G01410	5.52	0.35	11.17	0	0	0
AT3G01420	0	0	0	15.9475	4.85875	1.62042
AT3G01490	3.575	-2.105	1.135	0	2.36	3.86
AT3G01500	4.24	3.86	5.27	0	0	0
AT3G01513	0	7.91	4.555	0	0	0
AT3G01540	6.48	0	0	0	0	0
AT3G01550	0	4.985	7.525	0	0	0
AT3G01580	0	2.78	9.965	0	0	0
AT3G01630	6.29	3.645	7.44	0	0	0
AT3G01680	2.49	3.87	7.87	0	2.2825	6.01
AT3G01740	5.94	-1.98	6.515	0	0	0
AT3G01760	0	0	4	0	0	0
AT3G01810	7.19	2.195	0	0	0	0
AT3G01850	6.41	4.4	-5.195	0	0	0
AT3G01860	0	0	8.74	0	0	0
AT3G01870	0	2.44	6.385	0	0	0
AT3G01900	4.21	4.925	7.695	2.98	1.16	-4.11
AT3G01950	0	0	0	20.85	0	0
AT3G01970	7.39	6.92	9.03	0	0	0
AT3G02010	4.68	2.535	8.315	0	0	0
AT3G02030	7.28	6.035	9.35	0	0	0
AT3G02090	9.16	0	0	0	0	0
AT3G02110	5.715	5.165	7.245	0	0	0
AT3G02210	0.87	3.555	6.4	0	0	0
AT3G02230	7.275	5.025	2.08	0	0	0
AT3G02410	5.125	5.09	7.15	0	0	0
AT3G02500	0	0	0	0	1.675	3.895
AT3G02660	7.6	3.155	4.15	0	0	0
AT3G02740	5.8	1.835	2.205	0	0	0
AT3G02810	0	0	5.815	0	0	2.04
AT3G02830	0	1.605	8.765	0	0	0
AT3G02840	7.11	3.295	4.95	0	0	0
AT3G02930	5.79	3.64	5.105	0	0	0
AT3G02960	0	0	0	0	2.525	5.355
AT3G02980	0	0	9.44	0	0	1.98
AT3G03020	6.285	8.005	5.13	0	0	0
AT3G03110	6.56	2.255	3.245	0	0	0
AT3G03440	5.875	0.765	1.7	0	0	0
AT3G03480	0	0	0	0	1.84	4.525
AT3G03580	6.015	4.065	8.1975	0	0	0
AT3G03670	0	5.82	7.905	11.49	2.355	0.685
AT3G03680	3.17	2.57	6.49	0	0	0
AT3G03726	0	0	8.045	0	0	0
AT3G03770	0	0	5.225	0	0	0
AT3G03776	5.795	6.285	8.495	0	0	0
AT3G03780	7.65	2.935	8.435	0	0	0
AT3G03910	0	4.035	6.045	0	0	0
AT3G04010	5.545	6.285	8.125	0	0	0
AT3G04030	0	0	6.235	0	0	0
AT3G04040	1.16	0.395	5.61	0	0	0
AT3G04050	9.37	4.005	9.015	0	0	0
AT3G04110	7.505	2.88	0	0	0	0
AT3G04130	8.03	5.69	7.1	0	0	0
AT3G04181	7.355	6.22	9.43	0	0	0
AT3G04210	2.005	0.97	3.82	0	2.725	5.62
AT3G04220	3.31	3.39	6.015	-11.47	-0.7975	-2.4425
AT3G04280	0	0	0	13.6	-3	-4.24
AT3G04310	8.645	2.55	5.195	0	0	0
AT3G04320	0	0	0	0	8.84	5.3
AT3G04330	0	1.865	8.055	19.73	0	2.965
AT3G04340	5.68	-1.795	1.41	0	0	0
AT3G04380	8.665	2.7	3.31	0	0	0
AT3G04420	2.61	0	7.17	0	0	1.63
AT3G04520	2.695	6.67	8.725	-8.5875	-4.29375	-1.86375
AT3G04530	0	1.425	6.4	-8.875	-5.4625	-2.6125
AT3G04580	5.8	3.46	2.675	0	0	0
AT3G04660	5.73	5.855	7.905	0	0	0
AT3G04680	12.8	3.115	12.86	0	0	0
AT3G04860	7.285	5.965	8.365	0	0	0
AT3G04990	0	0	0	0	8.82	4.08
AT3G05010	7.595	5.9	10.42	0	0	0
AT3G05070	6.8	4.38	4.945	0	0	0
AT3G05100	5.835	3.85	7.645	0	0	0
AT3G05110	0	0	5.36	0	0	0
AT3G05120	5.915	5.555	3.07	0	0	0
AT3G05190	0	3.61	5.55	0	0	0
AT3G05390	2.045	4.58	7.975	0	0	0
AT3G05450	0	1.865	8.165	0.44	-2.03	-2.328
AT3G05470	3.52	4.915	8.98	0	0	0
AT3G05530	8.33	0.265	-2.41	0	0	0
AT3G05550	0	0	7.485	0	0	0
AT3G05790	1.395	3.5175	7.42	0	0	0
AT3G05880	6.76	5.33	0	0	0	0
AT3G05937	5.615	-0.105	5.57	0	0	0
AT3G05950	0	0	0	0	3.31	6.42
AT3G05960	0	0	0	17.125	-1.95	-3.045
AT3G05980	0	4.59	8.835	0	0	0
AT3G06020	2.66	0	8.465	-8.34	-8.635	-6.44
AT3G06030	5.38	3.315	8.565	0	0	0
[truncated: 2,733 more rows]

## Sheet: Table_S3
Table S3. Overlap of AGIs enriched in H4ac and H3K27me3 in axe1-5 with H3ac, H3K4me2 and HDA6 ChIP-Seq by Hung et al. (2019; 2020).
Histone modification	Condition	HDA6 binding	H3ac	H3K4me2
H4ac	WT +MeJA	9/1864 (0.48%)	159/2763 (5.75%)	62/2869 (2.16%)
	axe1-5	14/1416 (0.99%)	326/2153 (15.14%)	130/2358 (5.51%)
	axe1-5 +MeJA	36/2899 (1.24%)	555/3429 (16.19%)	280/3713 (7.54%)
H3K27me3	WT +MeJA	7/598 (1.17%)	28/1626 (1.72%)	40/1623 (2.46%)
	axe1-5	4/397 (1.01%)	19/1431 (1.33%)	40/1419 (2.82%)
	axe1-5 +MeJA	11/911 (1.21%)	64/1907 (3.36%)	117/1863 (6.28%)
H3ac	axe1-5	23/1478 (1.56%)	-	-
H3K4me2	axe1-5	18/1492 (1.21%)	-	-

## Sheet: Table_S4
Table S4. List of Gene Ontology terms over-represented by AGIs associated with H4ac or H3K27me3. BP=Biological Process; CC=Cellular Component; MF=Molecular Function. P-values calculated using the Benjamini and Hochberg false discovery rate (FDR) correction (reference).
GO Aspect	GO ID	Name	No. AGIs in GO Term	H4ac									H3K27me3
				WT +MeJA			axe1-5			axe1-5 +MeJA			WT +MeJA			axe1-5			axe1-5 +MeJA
				No. AGIs in condition	Percentage representation (%)	Adjusted p-value	No. AGIs in condition	Percentage representation (%)	Adjusted p-value	No. AGIs in condition	Percentage representation (%)	Adjusted p-value	No. AGIs in condition	Percentage representation (%)	Adjusted p-value	No. AGIs in condition	Percentage representation (%)	Adjusted p-value	No. AGIs in condition	Percentage representation (%)	Adjusted p-value
BP	GO:0050896	response to stimulus	3207	267	8.32554	5.7986e-06	150	4.67727	0.59878	337	10.5083	0.40383	36	1.12254	1	21	0.654818	0.75036	76	2.36982	1
BP	GO:0009628	response to abiotic stimulus	1168	115	9.84589	5.5914e-05	53	4.53767	0.73949	125	10.7021	0.56923	12	1.0274	0.99615	6	0.513699	0.92651	20	1.71233	1
BP	GO:0006950	response to stress	1853	164	8.85051	8.3087e-05	77	4.15542	0.90255	180	9.71398	0.84206	17	0.917431	1	13	0.701565	0.70289	45	2.42849	0.98918
BP	GO:0009611	response to wounding	133	23	17.2932	0.0014965	10	7.5188	0.52584	19	14.2857	0.43429	2	1.50376	0.81542	0	0	NSS	1	0.75188	1
BP	GO:0009266	response to temperature stimulus	359	43	11.9777	0.0035505	18	5.01393	0.68906	42	11.6992	0.53874	4	1.11421	0.92102	1	0.278552	0.97552	4	1.11421	1
BP	GO:0006807	nitrogen compound metabolic process	1548	132	8.52713	0.0036078	57	3.68217	1	132	8.52713	1	15	0.968992	1	4	0.258398	1	15	0.968992	1
BP	GO:0034754	cellular hormone metabolic process	34	10	29.4118	0.0036078	5	14.7059	0.32957	12	35.2941	0.0038713	1	2.94118	0.70494	0	0	NSS	2	5.88235	0.8085
BP	GO:0042221	response to chemical	1710	144	8.42105	0.0036078	75	4.38596	0.78371	180	10.5263	0.55883	21	1.22807	0.93019	11	0.643275	0.78906	37	2.16374	1
BP	GO:0051179	localization	1566	133	8.49298	0.0036078	76	4.85313	0.59878	174	11.1111	0.30621	26	1.66028	0.58751	13	0.83014	0.63804	49	3.12899	0.53753
BP	GO:0009408	response to heat	131	21	16.0305	0.0051171	6	4.58015	0.80851	18	13.7405	0.47846	1	0.763359	0.97841	0	0	NSS	3	2.29008	1
BP	GO:0006402	mRNA catabolic process	10	5	50	0.015626	0	0	NSS	0	0	NSS	0	0	NSS	0	0	NSS	0	0	NSS
BP	GO:0006970	response to osmotic stress	388	42	10.8247	0.015626	15	3.86598	0.92638	28	7.21649	1	3	0.773196	1	2	0.515464	0.91624	9	2.31959	1
BP	GO:0009651	response to salt stress	360	40	11.1111	0.015626	14	3.88889	0.92638	23	6.38889	1	3	0.833333	0.99255	2	0.555556	0.90151	8	2.22222	1
BP	GO:0010817	regulation of hormone levels	124	19	15.3226	0.015626	13	10.4839	0.13309	30	24.1935	0.00034398	4	3.22581	0.45047	0	0	NSS	4	3.22581	0.92708
BP	GO:0051704	multi-organism process	694	66	9.51009	0.015626	35	5.04323	0.63544	85	12.2478	0.22079	12	1.72911	0.60346	6	0.864553	0.66661	21	3.02594	0.8085
BP	GO:0065008	regulation of biological quality	569	56	9.84183	0.016882	28	4.92091	0.67854	74	13.0053	0.13615	7	1.23023	0.88325	3	0.527241	0.91624	16	2.81195	0.90006
BP	GO:0051234	establishment of localization	1514	124	8.19022	0.017404	72	4.75561	0.64491	166	10.9643	0.40344	24	1.5852	0.61851	12	0.792602	0.63804	49	3.23646	0.44554
BP	GO:0006810	transport	1502	123	8.18908	0.017555	72	4.79361	0.63544	166	11.0519	0.37661	24	1.59787	0.61106	12	0.798935	0.63804	49	3.26232	0.44554
BP	GO:0009683	indoleacetic acid metabolic process	11	5	45.4545	0.018408	3	27.2727	0.25976	4	36.3636	0.23628	1	9.09091	0.54745	0	0	NSS	1	9.09091	0.81733
BP	GO:0016143	S-glycoside metabolic process	45	10	22.2222	0.018408	7	15.5556	0.13309	10	22.2222	0.18041	7	15.5556	0.00040465	0	0	NSS	0	0	NSS
BP	GO:0019757	glycosinolate metabolic process	45	10	22.2222	0.018408	7	15.5556	0.13309	10	22.2222	0.18041	7	15.5556	0.00040465	0	0	NSS	0	0	NSS
BP	GO:0019760	glucosinolate metabolic process	45	10	22.2222	0.018408	7	15.5556	0.13309	10	22.2222	0.18041	7	15.5556	0.00040465	0	0	NSS	0	0	NSS
BP	GO:0034641	cellular nitrogen compound metabolic process	1484	121	8.15364	0.018408	53	3.57143	1	119	8.01887	1	14	0.943396	1	4	0.269542	1	14	0.943396	1
BP	GO:0051707	response to other organism	528	52	9.84848	0.018622	28	5.30303	0.59878	67	12.6894	0.21486	11	2.08333	0.50027	2	0.378788	0.96125	16	3.0303	0.8085
BP	GO:0046483	heterocycle metabolic process	340	37	10.8824	0.020228	18	5.29412	0.64937	39	11.4706	0.62745	5	1.47059	0.80225	1	0.294118	0.97552	4	1.17647	1
BP	GO:0008104	protein localization	340	36	10.5882	0.029693	12	3.52941	0.96291	21	6.17647	1	1	0.294118	1	0	0	NSS	3	0.882353	1
BP	GO:0009624	response to nematode	58	11	18.9655	0.029693	6	10.3448	0.40417	11	18.9655	0.27101	0	0	NSS	0	0	NSS	2	3.44828	0.92708
BP	GO:0017038	protein import	77	13	16.8831	0.029693	3	3.8961	0.90255	5	6.49351	1	0	0	NSS	0	0	NSS	0	0	NSS
BP	GO:0022622	root system development	230	27	11.7391	0.029693	15	6.52174	0.53907	26	11.3043	0.69381	4	1.73913	0.72247	0	0	NSS	2	0.869565	1
BP	GO:0032787	monocarboxylic acid metabolic process	290	32	11.0345	0.029693	24	8.27586	0.13309	38	13.1034	0.35925	6	2.06897	0.58751	2	0.689655	0.82145	8	2.75862	0.92708
BP	GO:0042430	indole-containing compound metabolic process	41	9	21.9512	0.029693	4	9.7561	0.56834	6	14.6341	0.6682	2	4.87805	0.48214	1	2.43902	0.63804	1	2.43902	1
BP	GO:0048364	root development	230	27	11.7391	0.029693	15	6.52174	0.53907	26	11.3043	0.69381	4	1.73913	0.72247	0	0	NSS	2	0.869565	1
BP	GO:0065007	biological regulation	3243	236	7.27721	0.029693	171	5.2729	0.13309	376	11.5942	0.0046496	64	1.97348	0.045117	16	0.49337	0.97526	76	2.34351	1
BP	GO:0009607	response to biotic stimulus	550	52	9.45455	0.033109	28	5.09091	0.64937	68	12.3636	0.27101	11	2	0.55785	2	0.363636	0.97333	18	3.27273	0.79312
BP	GO:0009759	indole glucosinolate biosynthetic process	4	3	75	0.034879	1	25	0.59878	1	25	0.72688	1	25	0.37061	0	0	NSS	0	0	NSS
BP	GO:0070727	cellular macromolecule localization	258	29	11.2403	0.034879	8	3.10078	0.98844	14	5.42636	1	2	0.775194	0.99255	0	0	NSS	1	0.387597	1
BP	GO:0051726	regulation of cell cycle	111	16	14.4144	0.037901	5	4.5045	0.8157	10	9.00901	0.92288	1	0.900901	0.94236	0	0	NSS	0	0	NSS
BP	GO:0006401	RNA catabolic process	14	5	35.7143	0.038061	0	0	NSS	0	0	NSS	0	0	NSS	0	0	NSS	0	0	NSS
BP	GO:0043622	cortical microtubule organization	14	5	35.7143	0.038061	2	14.2857	0.58778	4	28.5714	0.38022	0	0	NSS	0	0	NSS	0	0	NSS
BP	GO:0015031	protein transport	325	34	10.4615	0.041124	12	3.69231	0.93808	18	5.53846	1	1	0.307692	1	0	0	NSS	3	0.923077	1
BP	GO:0045184	establishment of protein localization	325	34	10.4615	0.041124	12	3.69231	0.93808	18	5.53846	1	1	0.307692	1	0	0	NSS	3	0.923077	1
BP	GO:0051641	cellular localization	415	41	9.87952	0.041124	12	2.89157	1	28	6.74699	1	2	0.481928	1	0	0	NSS	5	1.20482	1
BP	GO:0042445	hormone metabolic process	73	12	16.4384	0.042947	7	9.58904	0.40417	18	24.6575	0.010383	2	2.73973	0.61106	0	0	NSS	2	2.73973	0.9948
BP	GO:0090304	nucleic acid metabolic process	866	74	8.54503	0.042947	26	3.00231	1	60	6.92841	1	3	0.34642	1	1	0.115473	1	7	0.808314	1
BP	GO:0000956	nuclear-transcribed mRNA catabolic process	9	4	44.4444	0.043235	0	0	NSS	0	0	NSS	0	0	NSS	0	0	NSS	0	0	NSS
BP	GO:0030865	cortical cytoskeleton organization	15	5	33.3333	0.043439	2	13.3333	0.59878	4	26.6667	0.40383	0	0	NSS	0	0	NSS	0	0	NSS
BP	GO:0031122	cytoplasmic microtubule organization	15	5	33.3333	0.043439	2	13.3333	0.59878	4	26.6667	0.40383	0	0	NSS	0	0	NSS	0	0	NSS
BP	GO:0042435	indole-containing compound biosynthetic process	37	8	21.6216	0.043439	3	8.10811	0.64937	6	16.2162	0.6058	2	5.40541	0.44878	1	2.7027	0.63804	1	2.7027	1
BP	GO:0046686	response to cadmium ion	279	30	10.7527	0.043439	7	2.50896	1	20	7.16846	1	1	0.358423	1	0	0	NSS	4	1.43369	1
BP	GO:0006605	protein targeting	128	17	13.2812	0.047409	4	3.125	0.96773	6	4.6875	1	1	0.78125	0.97585	0	0	NSS	0	0	NSS
BP	GO:0016144	S-glycoside biosynthetic process	30	7	23.3333	0.047409	4	13.3333	0.40417	4	13.3333	0.72688	4	13.3333	0.021377	0	0	NSS	0	0	NSS
BP	GO:0019758	glycosinolate biosynthetic process	30	7	23.3333	0.047409	4	13.3333	0.40417	4	13.3333	0.72688	4	13.3333	0.021377	0	0	NSS	0	0	NSS
BP	GO:0019761	glucosinolate biosynthetic process	30	7	23.3333	0.047409	4	13.3333	0.40417	4	13.3333	0.72688	4	13.3333	0.021377	0	0	NSS	0	0	NSS
BP	GO:0006468	protein phosphorylation	842	53	6.29454	0.5741	45	5.34442	0.53907	146	17.3397	2.8643e-09	3	0.356295	1	7	0.831354	0.67531	27	3.20665	0.73373
BP	GO:0016310	phosphorylation	910	58	6.37363	0.53919	47	5.16484	0.58778	147	16.1538	1.6527e-07	3	0.32967	1	7	0.769231	0.70289	27	2.96703	0.80184
BP	GO:0043687	post-translational protein modification	1093	79	7.22781	0.29219	55	5.03202	0.59878	170	15.5535	1.6527e-07	6	0.548948	1	10	0.914913	0.63018	31	2.83623	0.8085
BP	GO:0006793	phosphorus metabolic process	980	66	6.73469	0.4162	50	5.10204	0.58778	152	15.5102	9.0547e-07	3	0.306122	1	8	0.816327	0.66661	29	2.95918	0.79312
BP	GO:0006796	phosphate-containing compound metabolic process	979	66	6.74157	0.4162	49	5.00511	0.59878	152	15.526	9.0547e-07	3	0.306435	1	8	0.81716	0.66661	29	2.96221	0.79312
BP	GO:0006464	cellular protein modification process	1241	85	6.84932	0.35641	59	4.75423	0.64937	181	14.585	2.7248e-06	6	0.483481	1	10	0.805802	0.64344	31	2.49799	0.94413
BP	GO:0043412	macromolecule modification	1378	91	6.60377	0.4162	62	4.49927	0.73949	189	13.7155	9.9177e-05	6	0.435414	1	10	0.725689	0.70289	32	2.32221	1
BP	GO:0006355	regulation of transcription	810	54	6.66667	0.45174	57	7.03704	0.056646	119	14.6914	0.00041501	22	2.71605	0.045117	4	0.493827	0.92651	18	2.22222	1
BP	GO:0051252	regulation of RNA metabolic process	813	54	6.64207	0.45735	57	7.01107	0.056646	119	14.6371	0.00045269	22	2.70603	0.045799	4	0.492005	0.92651	18	2.21402	1
BP	GO:0009889	regulation of biosynthetic process	1540	99	6.42857	0.46644	95	6.16883	0.056646	200	12.987	0.00093956	44	2.85714	0.00041549	8	0.519481	0.92651	30	1.94805	1
BP	GO:0010556	regulation of macromolecule biosynthetic process	1504	94	6.25	0.556	92	6.11702	0.070951	196	13.0319	0.00093956	44	2.92553	0.00040465	8	0.531915	0.92375	29	1.92819	1
BP	GO:0031326	regulation of cellular biosynthetic process	1540	99	6.42857	0.46644	95	6.16883	0.056646	200	12.987	0.00093956	44	2.85714	0.00041549	8	0.519481	0.92651	30	1.94805	1
BP	GO:0019748	secondary metabolic process	330	33	10	0.061336	29	8.78788	0.056646	57	17.2727	0.0013057	13	3.93939	0.021377	1	0.30303	0.97552	10	3.0303	0.8692
BP	GO:0051171	regulation of nitrogen compound metabolic process	1545	94	6.08414	0.63429	90	5.82524	0.13309	199	12.8803	0.0014571	43	2.78317	0.00080169	8	0.517799	0.92651	29	1.87702	1
BP	GO:0071555	cell wall organization	165	12	7.27273	0.51477	14	8.48485	0.29475	34	20.6061	0.0017199	5	3.0303	0.43664	1	0.606061	0.89742	6	3.63636	0.8085
BP	GO:0019219	regulation of nucleobase-containing compound metabolic process	1527	93	6.09037	0.63039	89	5.82842	0.13309	196	12.8356	0.0017765	43	2.81598	0.00067702	8	0.523903	0.92651	29	1.89915	1
BP	GO:0071554	cell wall organization or biogenesis	260	20	7.69231	0.4162	18	6.92308	0.40417	47	18.0769	0.0017765	7	2.69231	0.42942	4	1.53846	0.61522	11	4.23077	0.55507
BP	GO:0080090	regulation of primary metabolic process	1604	107	6.67082	0.36894	95	5.92269	0.11648	201	12.5312	0.0050365	44	2.74314	0.00080701	8	0.498753	0.94457	30	1.87032	1
BP	GO:0031323	regulation of cellular metabolic process	1664	109	6.55048	0.4162	95	5.70913	0.13309	207	12.4399	0.0057579	45	2.70433	0.00082523	8	0.480769	0.9501	30	1.80288	1
BP	GO:0010468	regulation of gene expression	1642	104	6.33374	0.506	93	5.66382	0.16837	204	12.4239	0.0067042	44	2.67966	0.0011902	8	0.487211	0.94457	30	1.82704	1
BP	GO:0006725	cellular aromatic compound metabolic process	296	31	10.473	0.050085	22	7.43243	0.25976	48	16.2162	0.016808	6	2.02703	0.58998	2	0.675676	0.8309	9	3.04054	0.88001
BP	GO:0050794	regulation of cellular process	2448	173	7.06699	0.13288	137	5.59641	0.11016	286	11.683	0.017961	54	2.20588	0.017467	12	0.490196	0.95892	54	2.20588	1
BP	GO:0060255	regulation of macromolecule metabolic process	1685	110	6.52819	0.42005	94	5.57864	0.19352	205	12.1662	0.017961	44	2.61128	0.0020347	8	0.474777	0.9541	30	1.78042	1
BP	GO:0071669	plant-type cell wall organization or biogenesis	131	6	4.58015	0.8534	6	4.58015	0.80851	26	19.8473	0.017961	1	0.763359	0.97841	3	2.29008	0.56696	5	3.81679	0.8085
BP	GO:0009698	phenylpropanoid metabolic process	133	11	8.27068	0.42071	12	9.02256	0.29475	26	19.5489	0.020553	2	1.50376	0.81542	0	0	NSS	5	3.7594	0.81511
BP	GO:0050898	nitrile metabolic process	5	2	40	0.24475	2	40	0.33944	4	80	0.020553	1	20	0.40749	0	0	NSS	0	0	NSS
BP	GO:0080028	nitrile biosynthetic process	5	2	40	0.24475	2	40	0.33944	4	80	0.020553	1	20	0.40749	0	0	NSS	0	0	NSS
BP	GO:0008037	cell recognition	26	3	11.5385	0.45174	2	7.69231	0.70261	9	34.6154	0.023909	0	0	NSS	1	3.84615	0.63018	1	3.84615	0.94413
BP	GO:0048544	recognition of pollen	26	3	11.5385	0.45174	2	7.69231	0.70261	9	34.6154	0.023909	0	0	NSS	1	3.84615	0.63018	1	3.84615	0.94413
BP	GO:0019222	regulation of metabolic process	1825	122	6.68493	0.35641	98	5.36986	0.31249	217	11.8904	0.033154	45	2.46575	0.0058632	8	0.438356	0.97552	31	1.69863	1
BP	GO:0009690	cytokinin metabolic process	23	5	21.7391	0.13288	2	8.69565	0.67854	8	34.7826	0.044429	0	0	NSS	0	0	NSS	1	4.34783	0.92708
BP	GO:0009956	radial pattern formation	6	1	16.6667	0.53011	0	0	NSS	4	66.6667	0.044429	0	0	NSS	0	0	NSS	0	0	NSS
BP	GO:0015766	disaccharide transport	6	0	0	NSS	0	0	NSS	4	66.6667	0.044429	0	0	NSS	1	16.6667	0.54721	1	16.6667	0.79312
BP	GO:0015770	sucrose transport	6	0	0	NSS	0	0	NSS	4	66.6667	0.044429	0	0	NSS	1	16.6667	0.54721	1	16.6667	0.79312
BP	GO:0015772	oligosaccharide transport	6	0	0	NSS	0	0	NSS	4	66.6667	0.044429	0	0	NSS	1	16.6667	0.54721	1	16.6667	0.79312
BP	GO:0042446	hormone biosynthetic process	40	7	17.5	0.13155	3	7.5	0.6763	11	27.5	0.044429	2	5	0.46913	0	0	NSS	2	5	0.81733
BP	GO:0009751	response to salicylic acid	135	11	8.14815	0.43901	5	3.7037	0.92638	25	18.5185	0.044767	4	2.96296	0.49776	3	2.22222	0.56696	5	3.7037	0.81733
BP	GO:0042545	cell wall modification	128	9	7.03125	0.56708	11	8.59375	0.39485	24	18.75	0.04544	5	3.90625	0.27653	0	0	NSS	4	3.125	0.92708
BP	GO:0016137	glycoside metabolic process	87	11	12.6437	0.16267	8	9.1954	0.40417	14	16.092	0.38022	7	8.04598	0.0090752	0	0	NSS	2	2.29885	1
BP	GO:0016145	S-glycoside catabolic process	13	3	23.0769	0.26914	2	15.3846	0.58101	5	38.4615	0.13615	3	23.0769	0.021377	0	0	NSS	0	0	NSS
BP	GO:0019759	glycosinolate catabolic process	13	3	23.0769	0.26914	2	15.3846	0.58101	5	38.4615	0.13615	3	23.0769	0.021377	0	0	NSS	0	0	NSS
BP	GO:0019762	glucosinolate catabolic process	13	3	23.0769	0.26914	2	15.3846	0.58101	5	38.4615	0.13615	3	23.0769	0.021377	0	0	NSS	0	0	NSS
BP	GO:0048443	stamen development	53	3	5.66038	0.73611	2	3.77358	0.91293	4	7.54717	0.97502	5	9.43396	0.021377	0	0	NSS	0	0	NSS
BP	GO:0048466	androecium development	53	3	5.66038	0.73611	2	3.77358	0.91293	4	7.54717	0.97502	5	9.43396	0.021377	0	0	NSS	0	0	NSS
BP	GO:0010876	lipid localization	153	7	4.57516	0.8619	4	2.61438	1	9	5.88235	1	8	5.22876	0.034218	3	1.96078	0.57601	3	1.96078	1
BP	GO:0016139	glycoside catabolic process	17	3	17.6471	0.32982	2	11.7647	0.60164	6	35.2941	0.11215	3	17.6471	0.036909	0	0	NSS	0	0	NSS
BP	GO:0044273	sulfur compound catabolic process	18	4	22.2222	0.1858	2	11.1111	0.63415	6	33.3333	0.13615	3	16.6667	0.039647	0	0	NSS	0	0	NSS
BP	GO:0050789	regulation of biological process	2783	196	7.04276	0.11169	149	5.35393	0.13309	309	11.1031	0.12289	57	2.04815	0.039647	13	0.467122	0.97552	58	2.08408	1
BP	GO:0080086	stamen filament development	5	0	0	NSS	0	0	NSS	0	0	NSS	2	40	0.039647	0	0	NSS	0	0	NSS
BP	GO:0006790	sulfur compound metabolic process	166	16	9.63855	0.27471	10	6.0241	0.63415	22	13.253	0.47846	8	4.81928	0.045117	1	0.60241	0.89742	1	0.60241	1
BP	GO:0002376	immune system process	283	25	8.83392	0.2491	13	4.59364	0.77722	37	13.0742	0.37661	2	0.706714	1	6	2.12014	0.39273	18	6.36042	0.018355
BP	GO:0006915	apoptotic process	123	5	4.06504	0.89232	7	5.69106	0.68906	16	13.0081	0.60276	0	0	NSS	3	2.43902	0.54721	12	9.7561	0.018355
BP	GO:0006952	defense response	637	51	8.00628	0.19176	29	4.55259	0.75608	75	11.7739	0.40344	7	1.0989	0.94236	9	1.41287	0.51997	31	4.86656	0.018355
BP	GO:0006955	immune response	272	24	8.82353	0.26207	12	4.41176	0.81019	37	13.6029	0.27101	2	0.735294	0.99615	6	2.20588	0.39273	18	6.61765	0.018355
BP	GO:0008219	cell death	209	11	5.26316	0.78748	12	5.74163	0.63544	32	15.311	0.14664	1	0.478469	1	6	2.87081	0.31557	15	7.17703	0.018355
BP	GO:0045087	innate immune response	257	21	8.17121	0.35491	12	4.66926	0.76121	36	14.0078	0.22761	2	0.77821	0.99255	6	2.33463	0.39273	18	7.00389	0.018355
BP	GO:0012501	programmed cell death	176	8	4.54545	0.87106	11	6.25	0.59878	26	14.7727	0.26598	0	0	NSS	4	2.27273	0.54721	13	7.38636	0.029409
CC	GO:0005622	intracellular	7208	570	7.90788	4.9931e-17	261	3.62098	1	579	8.03274	1	70	0.971143	1	19	0.263596	1	84	1.16537	1
CC	GO:0005623	cell	11708	815	6.96105	1.6661e-13	486	4.15101	1	1136	9.70277	0.47231	141	1.2043	1	71	0.606423	1	275	2.34882	1
CC	GO:0043226	organelle	6091	481	7.8969	1.6661e-13	214	3.51338	1	489	8.02824	1	57	0.935807	1	16	0.262683	1	63	1.03431	1
CC	GO:0043229	intracellular organelle	6090	481	7.89819	1.6661e-13	214	3.51396	1	489	8.02956	1	57	0.935961	1	16	0.262726	1	63	1.03448	1
CC	GO:0043227	membrane-bounded organelle	5767	454	7.87238	2.779e-12	203	3.52003	1	466	8.08046	1	56	0.971042	1	16	0.277441	1	62	1.07508	1
CC	GO:0043231	intracellular membrane-bounded organelle	5766	454	7.87374	2.779e-12	203	3.52064	1	466	8.08186	1	56	0.971211	1	16	0.277489	1	62	1.07527	1
CC	GO:0005737	cytoplasm	4745	385	8.1138	1.028e-11	152	3.20337	1	333	7.01791	1	27	0.56902	1	11	0.231823	1	48	1.01159	1
CC	GO:0016020	membrane	3727	300	8.04937	3.2876e-08	158	4.23933	1	384	10.3032	0.26865	34	0.912262	1	27	0.724443	1	90	2.41481	1
CC	GO:0005886	plasma membrane	1574	144	9.14867	1.038e-06	66	4.19314	1	148	9.4028	1	7	0.444727	1	3	0.190597	1	21	1.33418	1
CC	GO:0005634	nucleus	2308	194	8.40555	2.2687e-06	103	4.46274	1	225	9.7487	1	40	1.7331	0.44564	7	0.303293	1	30	1.29983	1
CC	GO:0070013	intracellular organelle lumen	369	44	11.9241	0.00010746	16	4.33604	1	19	5.14905	1	4	1.08401	1	0	0	NSS	0	0	NSS
CC	GO:0043233	organelle lumen	370	44	11.8919	0.00010913	16	4.32432	1	19	5.13514	1	4	1.08108	1	0	0	NSS	0	0	NSS
CC	GO:0031974	membrane-enclosed lumen	376	44	11.7021	0.00015611	16	4.25532	1	19	5.05319	1	4	1.06383	1	0	0	NSS	0	0	NSS
CC	GO:0031967	organelle envelope	601	62	10.3161	0.00015792	16	2.66223	1	28	4.6589	1	1	0.166389	1	0	0	NSS	3	0.499168	1
CC	GO:0031975	envelope	601	62	10.3161	0.00015792	16	2.66223	1	28	4.6589	1	1	0.166389	1	0	0	NSS	3	0.499168	1
CC	GO:0005739	mitochondrion	817	76	9.30233	0.00062205	18	2.20318	1	42	5.14076	1	2	0.244798	1	3	0.367197	1	8	0.979192	1
CC	GO:0031981	nuclear lumen	323	37	11.4551	0.00099657	15	4.64396	1	17	5.26316	1	3	0.928793	1	0	0	NSS	0	0	NSS
CC	GO:0005618	cell wall	458	47	10.262	0.0017331	21	4.58515	1	53	11.5721	0.47231	6	1.31004	1	3	0.655022	1	15	3.27511	0.9921
CC	GO:0030312	external encapsulating structure	462	47	10.1732	0.0019647	21	4.54545	1	54	11.6883	0.44116	6	1.2987	1	3	0.649351	1	15	3.24675	0.9921
CC	GO:0032991	protein-containing complex	1552	125	8.05412	0.0019647	51	3.28608	1	100	6.4433	1	11	0.708763	1	1	0.064433	1	15	0.966495	1
CC	GO:0005829	cytosol	504	50	9.92063	0.0022005	18	3.57143	1	32	6.34921	1	3	0.595238	1	0	0	NSS	2	0.396825	1
CC	GO:0009536	plastid	2139	162	7.57363	0.0039702	60	2.80505	1	148	6.91912	1	12	0.56101	1	4	0.187003	1	17	0.794764	1
CC	GO:0005773	vacuole	455	45	9.89011	0.0044429	16	3.51648	1	45	9.89011	1	3	0.659341	1	0	0	NSS	6	1.31868	1
CC	GO:0009507	chloroplast	2070	156	7.53623	0.005611	59	2.85024	1	143	6.90821	1	11	0.531401	1	4	0.193237	1	16	0.772947	1
CC	GO:0043228	non-membrane-bounded organelle	803	70	8.71731	0.005611	25	3.11333	1	50	6.22665	1	4	0.498132	1	0	0	NSS	5	0.622665	1
CC	GO:0043232	intracellular non-membrane-bounded organelle	803	70	8.71731	0.005611	25	3.11333	1	50	6.22665	1	4	0.498132	1	0	0	NSS	5	0.622665	1
CC	GO:0005635	nuclear envelope	52	10	19.2308	0.0066212	1	1.92308	1	2	3.84615	1	0	0	NSS	0	0	NSS	0	0	NSS
CC	GO:0005730	nucleolus	215	25	11.6279	0.0069518	10	4.65116	1	8	3.72093	1	0	0	NSS	0	0	NSS	0	0	NSS
CC	GO:0019866	organelle inner membrane	191	23	12.0419	0.0069518	6	3.14136	1	8	4.18848	1	1	0.52356	1	0	0	NSS	1	0.52356	1
CC	GO:0009705	plant-type vacuole membrane	45	9	20	0.0080006	4	8.88889	0.99767	10	22.2222	0.18555	0	0	NSS	0	0	NSS	0	0	NSS
CC	GO:0031090	organelle membrane	435	42	9.65517	0.0083511	15	3.44828	1	25	5.74713	1	1	0.229885	1	0	0	NSS	1	0.229885	1
CC	GO:0080008	Cul4-RING E3 ubiquitin ligase complex	115	15	13.0435	0.021799	3	2.6087	1	7	6.08696	1	0	0	NSS	0	0	NSS	1	0.869565	1
CC	GO:0009360	DNA polymerase III complex	2	2	100	0.024075	0	0	NSS	2	100	0.18555	0	0	NSS	0	0	NSS	0	0	NSS
CC	GO:0009526	plastid envelope	382	36	9.42408	0.025098	10	2.6178	1	22	5.75916	1	0	0	NSS	0	0	NSS	2	0.52356	1
CC	GO:0005856	cytoskeleton	168	19	11.3095	0.031761	5	2.97619	1	23	13.6905	0.36472	0	0	NSS	0	0	NSS	2	1.19048	1
CC	GO:0005774	vacuolar membrane	77	11	14.2857	0.033334	5	6.49351	1	13	16.8831	0.26865	0	0	NSS	0	0	NSS	0	0	NSS
CC	GO:0009706	chloroplast inner membrane	37	7	18.9189	0.033334	1	2.7027	1	4	10.8108	1	0	0	NSS	0	0	NSS	0	0	NSS
CC	GO:0009986	cell surface	13	4	30.7692	0.034412	3	23.0769	0.73811	4	30.7692	0.26865	0	0	NSS	0	0	NSS	0	0	NSS
CC	GO:0005742	mitochondrial outer membrane translocase complex	7	3	42.8571	0.035285	1	14.2857	1	1	14.2857	1	0	0	NSS	0	0	NSS	0	0	NSS
CC	GO:0010319	stromule	29	6	20.6897	0.035285	2	6.89655	1	4	13.7931	1	0	0	NSS	0	0	NSS	0	0	NSS
CC	GO:0005741	mitochondrial outer membrane	22	5	22.7273	0.044523	1	4.54545	1	1	4.54545	1	0	0	NSS	0	0	NSS	0	0	NSS
CC	GO:0009528	plastid inner membrane	40	7	17.5	0.044569	1	2.5	1	4	10	1	0	0	NSS	0	0	NSS	0	0	NSS
CC	GO:0005874	microtubule	31	6	19.3548	0.045747	1	3.22581	1	5	16.129	0.86571	0	0	NSS	0	0	NSS	0	0	NSS
CC	GO:0010005	cortical microtubule	8	3	37.5	0.048101	0	0	NSS	1	12.5	1	0	0	NSS	0	0	NSS	0	0	NSS
CC	GO:0009925	basal plasma membrane	3	2	66.6667	0.049054	1	33.3333	0.99767	2	66.6667	0.26865	1	33.3333	0.44564	0	0	NSS	0	0	NSS
CC	GO:0016323	basolateral plasma membrane	3	2	66.6667	0.049054	1	33.3333	0.99767	2	66.6667	0.26865	1	33.3333	0.44564	0	0	NSS	0	0	NSS
CC	GO:0031897	Tic complex	3	2	66.6667	0.049054	0	0	NSS	1	33.3333	0.98577	0	0	NSS	0	0	NSS	0	0	NSS
CC	GO:0045178	basal part of cell	3	2	66.6667	0.049054	1	33.3333	0.99767	2	66.6667	0.26865	1	33.3333	0.44564	0	0	NSS	0	0	NSS
CC	GO:0031224	intrinsic component of membrane	714	41	5.7423	0.66737	38	5.32213	0.99767	106	14.8459	0.00037746	13	1.82073	0.72455	14	1.96078	0.0061557	33	4.62185	0.0099047
CC	GO:0016021	integral component of membrane	397	26	6.54912	0.46024	19	4.78589	1	55	13.8539	0.11318	9	2.267	0.52706	9	2.267	0.017372	18	4.53401	0.21367
CC	GO:0012505	endomembrane system	2482	121	4.8751	0.99496	119	4.79452	0.99767	268	10.7977	0.18555	47	1.89363	0.44564	26	1.04754	0.074271	107	4.31104	2.8867e-08
MF	GO:0003824	catalytic activity	7553	547	7.24216	1.1095e-05	379	5.01787	0.19427	848	11.2273	1.7366e-06	101	1.33722	0.97319	44	0.58255	0.85259	194	2.56852	0.69853
MF	GO:0005215	transporter activity	1125	100	8.88889	0.0090739	60	5.33333	0.38607	152	13.5111	0.00026928	17	1.51111	0.66486	11	0.977778	0.456	47	4.17778	0.025402
MF	GO:0008237	metallopeptidase activity	74	15	20.2703	0.0090739	4	5.40541	0.64575	9	12.1622	0.55947	0	0	NSS	0	0	NSS	0	0	NSS
MF	GO:0016740	transferase activity	2429	190	7.82215	0.0090739	127	5.22849	0.30591	320	13.1741	8.2e-07	24	0.988061	1	15	0.617538	0.75765	57	2.34664	0.87571
MF	GO:0001882	nucleoside binding	1393	104	7.4659	0.20945	69	4.95334	0.44721	198	14.2139	1.7366e-06	6	0.430725	1	10	0.717875	0.67232	39	2.79971	0.52114
MF	GO:0001883	purine nucleoside binding	1389	104	7.4874	0.20945	69	4.9676	0.44721	197	14.1829	1.7366e-06	6	0.431965	1	10	0.719942	0.67232	39	2.80778	0.52063
MF	GO:0030554	adenyl nucleotide binding	1387	104	7.4982	0.20945	69	4.97477	0.44721	197	14.2033	1.7366e-06	6	0.432588	1	10	0.720981	0.67232	39	2.81182	0.52063
MF	GO:0004674	protein serine/threonine kinase activity	635	51	8.0315	0.24747	41	6.45669	0.28791	105	16.5354	2.8646e-06	4	0.629921	1	4	0.629921	0.75765	13	2.04724	0.90262
MF	GO:0017076	purine nucleotide binding	1601	117	7.30793	0.2335	77	4.80949	0.47229	216	13.4916	1.3599e-05	6	0.374766	1	10	0.62461	0.7576	44	2.74828	0.54585
MF	GO:0004672	protein kinase activity	862	65	7.5406	0.25241	46	5.33643	0.41155	129	14.9652	2.2501e-05	5	0.580046	1	5	0.580046	0.78064	17	1.97216	0.94523
MF	GO:0005524	ATP binding	1311	95	7.24638	0.25241	63	4.80549	0.51058	181	13.8063	2.3116e-05	4	0.305111	1	8	0.610221	0.75972	36	2.746	0.57317
MF	GO:0022857	transmembrane transporter activity	840	72	8.57143	0.1119	47	5.59524	0.32587	126	15	2.3116e-05	17	2.02381	0.29997	7	0.833333	0.67171	41	4.88095	0.006268
MF	GO:0032559	adenyl ribonucleotide binding	1314	96	7.30594	0.24747	64	4.87062	0.47229	181	13.7747	2.4525e-05	4	0.304414	1	8	0.608828	0.75972	36	2.73973	0.5789
MF	GO:0016301	kinase activity	1188	82	6.90236	0.33007	63	5.30303	0.38607	166	13.9731	2.8574e-05	5	0.420875	1	6	0.505051	0.85162	24	2.0202	0.952
MF	GO:0003700	DNA-binding transcription factor activity	1547	98	6.33484	0.45509	94	6.07628	0.19427	206	13.3161	3.5103e-05	47	3.03814	0.00016324	10	0.646412	0.75082	40	2.58565	0.69744
MF	GO:0005199	structural constituent of cell wall	37	0	0	NSS	4	10.8108	0.38607	15	40.5405	3.5103e-05	1	2.7027	0.6374	2	5.40541	0.31818	5	13.5135	0.042885
MF	GO:0032553	ribonucleotide binding	1524	109	7.15223	0.24747	72	4.72441	0.52615	200	13.1234	0.00012162	4	0.262467	1	8	0.524934	0.85162	41	2.69029	0.59943
MF	GO:0032555	purine ribonucleotide binding	1524	109	7.15223	0.24747	72	4.72441	0.52615	200	13.1234	0.00012162	4	0.262467	1	8	0.524934	0.85162	41	2.69029	0.59943
MF	GO:0004497	monooxygenase activity	300	23	7.66667	0.35505	21	7	0.30591	54	18	0.00018916	11	3.66667	0.10501	2	0.666667	0.7576	12	4	0.26674
MF	GO:0016772	transferase activity	1369	104	7.59679	0.20945	69	5.04018	0.41549	181	13.2213	0.00018916	5	0.36523	1	6	0.438276	0.91496	26	1.8992	0.97892
MF	GO:0016773	phosphotransferase activity	997	74	7.42227	0.25241	51	5.11535	0.44126	139	13.9418	0.00018916	5	0.501505	1	5	0.501505	0.85162	17	1.70512	0.98524
MF	GO:0016491	oxidoreductase activity	1326	91	6.86275	0.31915	71	5.35445	0.30591	176	13.273	0.00019345	23	1.73454	0.42887	4	0.301659	0.98905	31	2.33786	0.83574
MF	GO:0046527	glucosyltransferase activity	125	16	12.8	0.13562	13	10.4	0.24053	29	23.2	0.00020433	2	1.6	0.74597	1	0.8	0.75082	7	5.6	0.18572
MF	GO:0008506	sucrose:proton symporter activity	10	0	0	NSS	2	20	0.38607	7	70	0.00022267	0	0	NSS	1	10	0.41672	3	30	0.041637
MF	GO:0008515	sucrose transmembrane transporter activity	10	0	0	NSS	2	20	0.38607	7	70	0.00022267	0	0	NSS	1	10	0.41672	3	30	0.041637
MF	GO:0019825	oxygen binding	223	18	8.07175	0.33887	17	7.62332	0.30591	43	19.1964	0.00025485	8	3.58744	0.14256	2	0.896861	0.68455	11	4.93274	0.15488
MF	GO:0009055	electron transfer activity	427	23	5.38642	0.79888	24	5.62061	0.41549	69	16.1593	0.00035112	11	2.57611	0.21491	4	0.936768	0.67171	18	4.21546	0.15221
MF	GO:0022804	active transmembrane transporter activity	501	46	9.18164	0.12207	31	6.18762	0.30591	78	15.5689	0.00037796	13	2.59481	0.18758	7	1.39721	0.34624	25	4.99002	0.035765
MF	GO:0015154	disaccharide transmembrane transporter activity	11	0	0	NSS	2	18.1818	0.38607	7	63.6364	0.00046445	0	0	NSS	1	9.09091	0.42365	3	27.2727	0.042885
MF	GO:0005506	iron ion binding	352	24	6.81818	0.45579	23	6.53409	0.30591	58	16.4773	0.00082763	10	2.84091	0.19394	3	0.852273	0.67232	15	4.26136	0.176
MF	GO:0003677	DNA binding	2207	136	6.16221	0.5135	120	5.43725	0.26879	263	11.9166	0.002454	50	2.26552	0.038173	10	0.453104	0.93524	47	2.12959	0.95595
MF	GO:0035251	UDP-glucosyltransferase activity	85	13	15.2941	0.1119	10	11.7647	0.24053	20	23.5294	0.0029661	1	1.17647	0.88603	0	0	NSS	5	5.88235	0.2364
MF	GO:0000166	nucleotide binding	2085	147	7.05036	0.24747	92	4.41247	0.66819	249	11.9424	0.0030303	6	0.28777	1	12	0.57554	0.79617	50	2.39808	0.82934
MF	GO:0020037	heme binding	290	18	6.2069	0.60034	20	6.89655	0.30591	48	16.5517	0.0030303	9	3.10345	0.18411	2	0.689655	0.75082	13	4.48276	0.17277
MF	GO:0016706	2-oxoglutarate-dependent dioxygenase activity	70	3	4.28571	0.84341	7	10	0.30591	17	24.2857	0.0055356	1	1.42857	0.84024	0	0	NSS	1	1.42857	0.90448
MF	GO:0016638	oxidoreductase activity	47	3	6.38298	0.65611	3	6.38298	0.59567	13	27.6596	0.0072027	1	2.12766	0.70255	0	0	NSS	0	0	NSS
MF	GO:0016641	oxidoreductase activity	36	3	8.33333	0.5266	2	5.55556	0.66618	11	30.5556	0.0077192	1	2.77778	0.63148	0	0	NSS	0	0	NSS
MF	GO:0008194	UDP-glycosyltransferase activity	171	18	10.5263	0.24344	15	8.77193	0.28791	31	18.1287	0.0078637	2	1.16959	0.88603	0	0	NSS	6	3.50877	0.49494
MF	GO:0046906	tetrapyrrole binding	314	21	6.6879	0.49762	20	6.36943	0.37936	49	15.6051	0.0090433	10	3.18471	0.14256	2	0.636943	0.75972	13	4.14013	0.22944
MF	GO:0004872	receptor activity	188	15	7.97872	0.35505	9	4.78723	0.65272	33	17.5532	0.0090741	1	0.531915	1	4	2.12766	0.31818	11	5.85106	0.088603
MF	GO:0015075	ion transmembrane transporter activity	489	41	8.38446	0.24747	24	4.90798	0.56531	69	14.1104	0.013921	13	2.65849	0.18411	2	0.408998	0.86846	22	4.49898	0.083626
MF	GO:0016757	transferase activity	416	35	8.41346	0.24747	28	6.73077	0.30591	60	14.4231	0.01692	4	0.961538	0.9779	4	0.961538	0.67171	15	3.60577	0.30134
MF	GO:0008519	ammonium transmembrane transporter activity	6	1	16.6667	0.48021	2	33.3333	0.30591	4	66.6667	0.018241	0	0	NSS	0	0	NSS	0	0	NSS
MF	GO:0015172	acidic amino acid transmembrane transporter activity	6	0	0	NSS	0	0	NSS	4	66.6667	0.018241	0	0	NSS	0	0	NSS	0	0	NSS
MF	GO:0042626	ATPase-coupled transmembrane transporter activity	130	9	6.92308	0.53403	9	6.92308	0.41549	24	18.4615	0.021133	1	0.769231	0.9779	2	1.53846	0.6115	5	3.84615	0.46653
MF	GO:0043492	ATPase activity	130	9	6.92308	0.53403	9	6.92308	0.41549	24	18.4615	0.021133	1	0.769231	0.9779	2	1.53846	0.6115	5	3.84615	0.46653
MF	GO:0050660	flavin adenine dinucleotide binding	73	8	10.9589	0.27896	5	6.84932	0.50025	16	21.9178	0.021133	2	2.73973	0.50102	2	2.73973	0.42365	3	4.10959	0.50927
MF	GO:0004888	transmembrane signaling receptor activity	154	11	7.14286	0.48322	8	5.19481	0.60793	27	17.5325	0.024014	1	0.649351	1	3	1.94805	0.42365	10	6.49351	0.070186
MF	GO:0004713	protein tyrosine kinase activity	193	12	6.21762	0.61773	12	6.21762	0.44721	32	16.5803	0.024074	0	0	NSS	0	0	NSS	3	1.5544	0.93328
MF	GO:0030246	carbohydrate binding	134	15	11.194	0.24344	7	5.22388	0.61704	24	17.9104	0.029894	2	1.49254	0.78212	3	2.23881	0.40894	5	3.73134	0.48022
MF	GO:0015101	organic cation transmembrane transporter activity	7	1	14.2857	0.51201	2	28.5714	0.30591	4	57.1429	0.033493	0	0	NSS	0	0	NSS	0	0	NSS
MF	GO:0016758	transferase activity	283	26	9.18728	0.24747	19	6.71378	0.30591	42	14.841	0.042901	2	0.706714	1	3	1.06007	0.67171	13	4.59364	0.16327
MF	GO:0016705	oxidoreductase activity	154	8	5.19481	0.78479	11	7.14286	0.38607	26	16.8831	0.043003	3	1.94805	0.61358	0	0	NSS	3	1.94805	0.85768
MF	GO:0017111	nucleoside-triphosphatase activity	651	51	7.8341	0.25241	31	4.7619	0.59368	84	12.9032	0.043003	2	0.30722	1	5	0.768049	0.67699	19	2.91859	0.5268
MF	GO:0046423	allene-oxide cyclase activity	4	2	50	0.24747	2	50	0.30591	3	75	0.043003	0	0	NSS	0	0	NSS	0	0	NSS
MF	GO:0050284	sinapate 1-glucosyltransferase activity	4	2	50	0.24747	2	50	0.30591	3	75	0.043003	0	0	NSS	0	0	NSS	1	25	0.2804
MF	GO:0005275	amine transmembrane transporter activity	66	5	7.57576	0.52082	5	7.57576	0.44721	14	21.2121	0.045521	1	1.51515	0.8197	1	1.51515	0.67232	4	6.06061	0.27106
MF	GO:0046914	transition metal ion binding	1691	123	7.2738	0.23283	85	5.02661	0.4149	195	11.5316	0.046929	28	1.65582	0.46713	21	1.24187	0.13362	68	4.02129	0.0092875
MF	GO:0019199	transmembrane receptor protein kinase activity	17	3	17.6471	0.29158	2	11.7647	0.45197	6	35.2941	0.047374	0	0	NSS	0	0	NSS	0	0	NSS
MF	GO:0004857	enzyme inhibitor activity	173	10	5.78035	0.68745	11	6.35838	0.44239	23	13.2948	0.318	10	5.78035	0.014176	3	1.7341	0.44653	13	7.51445	0.024287
MF	GO:0010177	2-(2'-methylthio)ethylmalate synthase activity	2	0	0	NSS	0	0	NSS	0	0	NSS	2	100	0.014176	0	0	NSS	0	0	NSS
MF	GO:0030599	pectinesterase activity	146	7	4.79452	0.83136	14	9.58904	0.24053	23	15.7534	0.10526	9	6.16438	0.014528	1	0.684932	0.76316	10	6.84932	0.061859
MF	GO:0030234	enzyme regulator activity	328	18	5.4878	0.76233	13	3.96341	0.7896	32	9.7561	0.71732	13	3.96341	0.038173	3	0.914634	0.67232	13	3.96341	0.25435
MF	GO:0015291	secondary active transmembrane transporter activity	259	27	10.4247	0.14177	15	5.79151	0.44721	37	14.2857	0.091786	11	4.2471	0.046582	4	1.5444	0.42365	15	5.79151	0.050513
MF	GO:0043167	ion binding	2147	150	6.98649	0.24747	108	5.03027	0.38607	240	11.1784	0.066499	39	1.81649	0.26225	25	1.16442	0.13362	87	4.05217	0.002329
MF	GO:0043169	cation binding	2147	150	6.98649	0.24747	108	5.03027	0.38607	240	11.1784	0.066499	39	1.81649	0.26225	25	1.16442	0.13362	87	4.05217	0.002329
MF	GO:0046872	metal ion binding	2020	143	7.07921	0.24747	102	5.0495	0.38607	228	11.2871	0.055667	32	1.58416	0.52456	23	1.13861	0.14719	81	4.0099	0.0045986
MF	GO:0004553	hydrolase activity	395	16	4.05063	0.97176	15	3.79747	0.8392	28	7.08861	0.99664	11	2.78481	0.18758	5	1.26582	0.45727	24	6.07595	0.0069151
MF	GO:0016798	hydrolase activity	426	19	4.46009	0.94307	16	3.75587	0.84958	30	7.04225	0.99829	11	2.58216	0.21491	5	1.17371	0.51839	24	5.6338	0.015264
MF	GO:0005451	monovalent cation:proton antiporter activity	44	3	6.81818	0.61773	1	2.27273	0.89427	5	11.3636	0.66703	3	6.81818	0.18411	1	2.27273	0.67171	6	13.6364	0.025402
MF	GO:0008270	zinc ion binding	1095	81	7.39726	0.24747	53	4.84018	0.51058	112	10.2283	0.5264	16	1.46119	0.71524	15	1.36986	0.14719	46	4.20091	0.025402
MF	GO:0015385	sodium:proton antiporter activity	35	3	8.57143	0.51201	1	2.85714	0.85801	5	14.2857	0.5264	3	8.57143	0.13879	1	2.85714	0.6115	5	14.2857	0.041637
MF	GO:0005217	intracellular ligand-gated ion channel activity	22	3	13.6364	0.35505	1	4.54545	0.75895	4	18.1818	0.4507	0	0	NSS	0	0	NSS	4	18.1818	0.042823
MF	GO:0015299	solute:proton antiporter activity	52	4	7.69231	0.53583	2	3.84615	0.78541	6	11.5385	0.64245	3	5.76923	0.2077	1	1.92308	0.67171	6	11.5385	0.042823

## Sheet: Table_S5
Table S5. Over-representation of transposable element superfamilies in H4ac- and H3K27me3-associated loci
TE Superfamily	No. TEs in A. thaliana	H4ac									H3K27me3
		WT +MeJA			axe1-5			axe1-5 +MeJA			WT +MeJA			axe1-5			axe1-5 +MeJA
		No. of TEs in condition	Percentage representation (%)	p-value (Hypergeometric test)	No. of TEs in condition	Percentage representation (%)	p-value (Hypergeometric test)	No. of TEs in condition	Percentage representation (%)	p-value (Hypergeometric test)	No. of TEs in condition	Percentage representation (%)	p-value (Hypergeometric test)	No. of TEs in condition	Percentage representation (%)	p-value (Hypergeometric test)	No. of TEs in condition	Percentage representation (%)	p-value (Hypergeometric test)
DNA	1829	0	0	NSS	1	0.0546747	NSS	1	0.0546747	NSS	3	0.164024	NSS	11	0.601422	1.12117e-06	12	0.656096	0.00210953
DNA/En-Spm	941	5	0.53135	0.0016082	9	0.956429	0.018027	13	1.38151	0.00482071	2	0.21254	NSS	4	0.42508	0.0151305	5	0.53135	NSS
DNA/Harbinger	379	0	0	NSS	0	0	NSS	2	0.527704	NSS	1	0.263852	NSS	0	0	NSS	0	0	NSS
DNA/HAT	1035	0	0	NSS	1	0.0966184	NSS	2	0.193237	NSS	0	0	NSS	1	0.0966184	NSS	1	0.0966184	NSS
DNA/Mariner	151	0	0	NSS	0	0	NSS	0	0	NSS	0	0	NSS	0	0	NSS	0	0	NSS
DNA/MuDR	5410	5	0.0924214	NSS	21	0.38817	NSS	29	0.536044	NSS	8	0.147874	NSS	2	0.0369686	NSS	10	0.184843	NSS
DNA/Pogo	344	0	0	NSS	0	0	NSS	0	0	NSS	0	0	NSS	0	0	NSS	0	0	NSS
DNA/Tc1	95	0	0	NSS	0	0	NSS	0	0	NSS	1	1.05263	NSS	0	0	NSS	0	0	NSS
LINE?	81	0	0	NSS	1	1.23457	NSS	2	2.46914	NSS	0	0	NSS	0	0	NSS	0	0	NSS
LINE/L1	1366	8	0.585652	2.49733e-05	30	2.19619	6.06805e-14	45	3.29429	4.94375e-21	4	0.292826	NSS	2	0.146413	NSS	17	1.24451	4.42707e-08
LTR/Copia	1781	5	0.280741	0.022795	37	2.07748	2.0335e-16	51	2.86356	3.14776e-21	5	0.280741	NSS	7	0.393038	0.00186378	17	0.95452	1.83351e-06
LTR/Gypsy	4181	1	0.0239177	NSS	8	0.191342	NSS	14	0.334848	NSS	6	0.143506	NSS	2	0.0478354	NSS	9	0.21526	NSS
RathE1_cons	213	0	0	NSS	0	0	NSS	0	0	NSS	0	0	NSS	0	0	NSS	0	0	NSS
RathE2_cons	74	0	0	NSS	0	0	NSS	0	0	NSS	0	0	NSS	0	0	NSS	1	1.35135	NSS
RathE3_cons	104	0	0	NSS	0	0	NSS	0	0	NSS	0	0	NSS	0	0	NSS	0	0	NSS
RC/Helitron	12945	3	0.023175	NSS	12	0.0926999	NSS	11	0.0849749	NSS	13	0.100425	NSS	1	0.00772499	NSS	6	0.0463499	NSS
SINE	131	0	0	NSS	3	2.29008	0.0179535	3	2.29008	0.0450654	0	0	NSS	0	0	NSS	0	0	NSS
Unassigned	129	2	1.55039	0.00640607	8	6.20155	7.77223e-08	15	11.6279	2.35062e-15	3	2.32558	0.000921409	2	1.55039	0.00776314	1	0.775194	NSS
Total	31189	29			131			188			46			32			79

## Sheet: Table_S6
Table S6. Over-representation of transcription factor families in H4ac- and H3K27me3-associated AGIs. Statistically significantly under-represented families highlighted in red.
TF Family	No. TFs in A. thaliana	H4ac									H3K27me3
		WT +MeJA			axe1-5			axe1-5 +MeJA			WT +MeJA			axe1-5			axe1-5 +MeJA
		No. of TFs in condition	Percentage representation (%)	p-value (Hypergeometric test)	No. of TFs in condition	Percentage representation (%)	p-value (Hypergeometric test)	No. of TFs in condition	Percentage representation (%)	p-value (Hypergeometric test)	No. of TFs in condition	Percentage representation (%)	p-value (Hypergeometric test)	No. of TFs in condition	Percentage representation (%)	p-value (Hypergeometric test)	No. of TFs in condition	Percentage representation (%)	p-value (Hypergeometric test)
AP2	18	4	22.2222	0.0228186	2	11.1111	NSS	5	27.7778	NSS	0	0	NSS	0	0	NSS	0	0	NSS
ARF	22	0	0	NSS	0	0	NSS	2	9.09091	NSS	0	0	NSS	0	0	NSS	1	4.54545	NSS
ARR-B	14	0	0	NSS	0	0	NSS	1	7.14286	NSS	0	0	NSS	1	7.14286	NSS	2	14.2857	0.0385207
B3	66	3	4.54545	NSS	9	13.6364	0.016662	17	25.7576	0.00757995	3	4.54545	NSS	0	0	NSS	2	3.0303	NSS
BBR-BPC	7	0	0	NSS	0	0	NSS	0	0	NSS	0	0	NSS	0	0	NSS	0	0	NSS
BES1	8	0	0	NSS	0	0	NSS	0	0	NSS	0	0	NSS	0	0	NSS	0	0	NSS
bHLH	153	8	5.22876	NSS	10	6.53595	NSS	25	16.3399	NSS	5	3.26797	NSS	1	0.653595	NSS	1	0.653595	NSS
bZIP	74	4	5.40541	NSS	6	8.10811	NSS	10	13.5135	NSS	1	1.35135	NSS	0	0	NSS	0	0	NSS
C2H2	100	8	8	NSS	8	8	NSS	12	12	NSS	1	1	NSS	0	0	NSS	4	4	NSS
C3H	50	3	6	NSS	0	0	NSS	3	6	NSS	0	0	NSS	0	0	NSS	1	2	NSS
CAMTA	6	1	16.6667	NSS	0	0	NSS	0	0	NSS	0	0	NSS	0	0	NSS	0	0	NSS
CO-like	14	2	14.2857	NSS	1	7.14286	NSS	1	7.14286	NSS	0	0	NSS	0	0	NSS	0	0	NSS
CPP	8	1	12.5	NSS	0	0	NSS	0	0	NSS	0	0	NSS	0	0	NSS	0	0	NSS
DBB	11	1	9.09091	NSS	0	0	NSS	0	0	NSS	0	0	NSS	0	0	NSS	0	0	NSS
Dof	36	1	2.77778	NSS	5	13.8889	NSS	11	30.5556	0.00803328	2	5.55556	NSS	0	0	NSS	0	0	NSS
E2F/DP	8	2	25	NSS	0	0	NSS	2	25	NSS	0	0	NSS	0	0	NSS	0	0	NSS
EIL	6	1	16.6667	NSS	0	0	NSS	1	16.6667	NSS	0	0	NSS	0	0	NSS	0	0	NSS
ERF	122	14	11.4754	0.017486	9	7.37705	NSS	26	21.3115	0.0157046	3	2.45902	NSS	2	1.63934	NSS	4	3.27869	NSS
FAR1	17	0	0	NSS	0	0	NSS	1	5.88235	NSS	1	5.88235	NSS	0	0	NSS	0	0	NSS
G2-like	42	2	4.7619	NSS	2	4.7619	NSS	5	11.9048	NSS	2	4.7619	NSS	0	0	NSS	1	2.38095	NSS
GATA	30	2	6.66667	NSS	2	6.66667	NSS	2	6.66667	NSS	1	3.33333	NSS	0	0	NSS	0	0	NSS
GeBP	22	0	0	NSS	0	0	NSS	5	22.7273	NSS	1	4.54545	NSS	1	4.54545	NSS	1	4.54545	NSS
GRAS	34	3	8.82353	NSS	2	5.88235	NSS	5	14.7059	NSS	0	0	NSS	0	0	NSS	0	0	NSS
GRF	9	0	0	NSS	1	11.1111	NSS	3	33.3333	NSS	0	0	NSS	0	0	NSS	0	0	NSS
HB-other	7	0	0	NSS	0	0	NSS	0	0	NSS	0	0	NSS	0	0	NSS	0	0	NSS
HB-PHD	2	1	50	NSS	0	0	NSS	0	0	NSS	0	0	NSS	0	0	NSS	0	0	NSS
HD-ZIP	48	4	8.33333	NSS	6	12.5	NSS	11	22.9167	NSS	2	4.16667	NSS	1	2.08333	NSS	4	8.33333	0.0215651
HRT-like	2	0	0	NSS	0	0	NSS	0	0	NSS	0	0	NSS	0	0	NSS	0	0	NSS
HSF	24	0	0	NSS	1	4.16667	NSS	3	12.5	NSS	1	4.16667	NSS	0	0	NSS	1	4.16667	NSS
LBD	43	2	4.65116	NSS	1	2.32558	NSS	3	6.97674	NSS	1	2.32558	NSS	0	0	NSS	1	2.32558	NSS
LFY	1	0	0	NSS	0	0	NSS	0	0	NSS	0	0	NSS	0	0	NSS	0	0	NSS
LSD	3	0	0	NSS	0	0	NSS	0	0	NSS	0	0	NSS	0	0	NSS	0	0	NSS
M-type MADS	66	3	4.54545	NSS	11	16.6667	0.00165447	21	31.8182	0.000137067	0	0	NSS	1	1.51515	NSS	3	4.54545	NSS
MIKC MADS	42	1	2.38095	NSS	1	2.38095	NSS	1	2.38095	0.0126003	3	7.14286	NSS	0	0	NSS	1	2.38095	NSS
MYB	144	10	6.94444	NSS	4	2.77778	0.0491377	14	9.72222	NSS	10	6.94444	0.0092043	1	0.694444	NSS	7	4.86111	0.0395774
MYB-related	61	2	3.27869	NSS	1	1.63934	NSS	2	3.27869	0.00510858	2	3.27869	NSS	0	0	NSS	0	0	NSS
NAC	113	10	8.84956	NSS	6	5.30973	NSS	11	9.73451	NSS	3	2.65487	NSS	1	0.884956	NSS	1	0.884956	NSS
NF-X1	2	0	0	NSS	0	0	NSS	0	0	NSS	0	0	NSS	0	0	NSS	0	0	NSS
NF-YA	10	1	10	NSS	1	10	NSS	3	30	NSS	0	0	NSS	0	0	NSS	0	0	NSS
NF-YB	13	0	0	NSS	0	0	NSS	0	0	NSS	1	7.69231	NSS	0	0	NSS	0	0	NSS
NF-YC	14	1	7.14286	NSS	0	0	NSS	1	7.14286	NSS	1	7.14286	NSS	0	0	NSS	0	0	NSS
Nin-like	14	1	7.14286	NSS	1	7.14286	NSS	2	14.2857	NSS	0	0	NSS	0	0	NSS	0	0	NSS
NZZ/SPL	1	0	0	NSS	1	100	NSS	1	100	NSS	0	0	NSS	0	0	NSS	0	0	NSS
RAV	6	1	16.6667	NSS	0	0	NSS	1	16.6667	NSS	0	0	NSS	0	0	NSS	0	0	NSS
S1Fa-like	3	0	0	NSS	0	0	NSS	0	0	NSS	0	0	NSS	0	0	NSS	0	0	NSS
SAP	1	0	0	NSS	0	0	NSS	0	0	NSS	0	0	NSS	0	0	NSS	0	0	NSS
SBP	17	0	0	NSS	2	11.7647	NSS	1	5.88235	NSS	0	0	NSS	0	0	NSS	0	0	NSS
SRS	11	2	18.1818	NSS	0	0	NSS	4	36.3636	NSS	2	18.1818	0.0415503	0	0	NSS	0	0	NSS
STAT	2	0	0	NSS	0	0	NSS	0	0	NSS	0	0	NSS	0	0	NSS	0	0	NSS
TALE	21	0	0	NSS	0	0	NSS	3	14.2857	NSS	0	0	NSS	0	0	NSS	1	4.7619	NSS
TCP	24	0	0	NSS	1	4.16667	NSS	4	16.6667	NSS	2	8.33333	NSS	0	0	NSS	0	0	NSS
Trihelix	29	3	10.3448	NSS	2	6.89655	NSS	5	17.2414	NSS	0	0	NSS	0	0	NSS	1	3.44828	NSS
VOZ	2	0	0	NSS	0	0	NSS	0	0	NSS	0	0	NSS	0	0	NSS	0	0	NSS
Whirly	3	0	0	NSS	0	0	NSS	0	0	NSS	0	0	NSS	0	0	NSS	0	0	NSS
WOX	16	0	0	NSS	0	0	NSS	2	12.5	NSS	1	6.25	NSS	0	0	NSS	0	0	NSS
WRKY	72	4	5.55556	NSS	5	6.94444	NSS	8	11.1111	NSS	2	2.77778	NSS	0	0	NSS	0	0	NSS
YABBY	6	0	0	NSS	0	0	NSS	0	0	NSS	1	16.6667	NSS	0	0	NSS	0	0	NSS
ZF-HD	17	2	11.7647	NSS	4	23.5294	0.0169317	4	23.5294	NSS	0	0	NSS	1	5.88235	NSS	2	11.7647	NSS
Total	1717	108			105			242			52			10			39
