# Supplementary material for: Jasmonates and Histone deacetylase 6 activate Arabidopsis genome-wide histone acetylation and methylation during the early acute stress response
Source: BMC Biol. 2022 Apr 11;20:83. doi: 10.1186/s12915-022-01273-8 (PMC8996529; doi:10.1186/s12915-022-01273-8)
Supplement: Supplementary file 3 — Additional file 3: Supplementary Data Table. List of genes enriched in H4ac or H3K27me3 in all conditions of interest. Annotation from TAIR 10. [file 12915_2022_1273_MOESM3_ESM.xlsx]

## Sheet: H4ac WT +MeJA
List of genes enriched in H4ac in WT +MeJA. Annotation from TAIR10.
Gene	Mean enrichment	Chromosome	Strand	Start	End	Length	Alias	Description
AT1G01420	10.095	chr1	-	154491	156011	1520	UGT72B3	UDP-glucosyl transferase 72B3
AT1G03030	11.735	chr1	+	701477	703864	2387	AT1G03030	P-loop containing nucleoside triphosphate hydrolases superfamily protein
AT1G03590	6.59	chr1	-	894253	897518	3265	AT1G03590	Protein phosphatase 2C family protein
AT1G03630	7.395	chr1	+	907641	909376	1735	POR C|PORC	protochlorophyllide oxidoreductase C
AT1G04390	11.905	chr1	-	1179362	1183704	4342	AT1G04390	BTB/POZ domain-containing protein
AT1G04850	13.255	chr1	-	1365117	1368844	3727	AT1G04850	ubiquitin-associated (UBA)/TS-N domain-containing protein
AT1G05020	10.26	chr1	-	1435253	1437667	2414	AT1G05020	ENTH/ANTH/VHS superfamily protein
AT1G05860	9.485	chr1	+	1769013	1771115	2102	AT1G05860	unknown protein; FUNCTIONS IN: molecular_function unknown; INVOLVED IN: biological_process unknown; LOCATED IN: chloroplast; EXPRESSED IN: 20 plant structures; EXPRESSED DURING: 11 growth stages; BEST Arabidopsis thaliana protein match is: unknown protein (TAIR:AT2G31600.1); Has 101 Blast hits to 100 proteins in 32 species: Archae - 0; Bacteria - 0; Metazoa - 28; Fungi - 2; Plants - 66; Viruses -…
AT1G06580	15.48	chr1	-	2014002	2016054	2052	AT1G06580	Pentatricopeptide repeat (PPR) superfamily protein
AT1G06620	14.97	chr1	+	2025600	2027271	1671	AT1G06620	2-oxoglutarate (2OG) and Fe(II)-dependent oxygenase superfamily protein
AT1G06950	11.63	chr1	-	2130141	2135665	5524	ATTIC110|TIC110	translocon at the inner envelope membrane of chloroplasts 110
AT1G09590	11.46	chr1	+	3106501	3107772	1271	AT1G09590	Translation protein SH3-like family protein
AT1G10870	12.215	chr1	-	3616609	3623758	7149	AGD4	ARF-GAP domain 4
AT1G11090	12.97	chr1	+	3702607	3703779	1172	AT1G11090	alpha/beta-Hydrolases superfamily protein
AT1G11545	11.56	chr1	-	3878549	3880361	1812	XTH8	xyloglucan endotransglucosylase/hydrolase 8
AT1G11960	9.82	chr1	-	4039710	4043880	4170	AT1G11960	ERD (early-responsive to dehydration stress) family protein
AT1G12100	8.91	chr1	+	4095245	4095845	600	AT1G12100	Bifunctional inhibitor/lipid-transfer protein/seed storage 2S albumin superfamily protein
AT1G12680	6.65	chr1	-	4319885	4322945	3060	PEPKR2	phosphoenolpyruvate carboxylase-related kinase 2
AT1G13040	10.245	chr1	+	4447646	4449200	1554	AT1G13040	Pentatricopeptide repeat (PPR-like) superfamily protein
AT1G13080	6.665	chr1	+	4459165	4460940	1775	CYP71B2	cytochrome P450, family 71, subfamily B, polypeptide 2
AT1G13260	10.795	chr1	+	4542167	4543742	1575	RAV1|EDF4	related to ABI3/VP1 1
AT1G13380	11.685	chr1	-	4589070	4590423	1353	AT1G13380	Protein of unknown function (DUF1218)
AT1G14590	17.2	chr1	-	4998815	5000643	1828	AT1G14590	Nucleotide-diphospho-sugar transferase family protein
AT1G14687	19	chr1	+	5047802	5048612	810	AtHB32|HB32	homeobox protein 32
AT1G14840	10.735	chr1	-	5111954	5115497	3543	ATMAP70-4|MAP70-4	microtubule-associated proteins 70-4
AT1G14910	9.005	chr1	-	5139711	5143689	3978	AT1G14910	ENTH/ANTH/VHS superfamily protein
AT1G15330	8.57	chr1	+	5274345	5275602	1257	AT1G15330	Cystathionine beta-synthase (CBS) protein
AT1G16120	5.775	chr1	+	5522638	5524983	2345	WAKL1	wall associated kinase-like 1
AT1G16670	10.655	chr1	+	5697323	5699769	2446	AT1G16670	Protein kinase superfamily protein
AT1G16970	9.945	chr1	-	5800766	5805799	5033	ATKU70|KU70	KU70 homolog
AT1G18910	12.645	chr1	-	6532558	6538145	5587	AT1G18910	zinc ion binding;zinc ion binding
AT1G19025	15.845	chr1	+	6568852	6570939	2087	AT1G19025	DNA repair metallo-beta-lactamase family protein
AT1G19140	11.56	chr1	-	6610720	6612516	1796	AT1G19140	FUNCTIONS IN: molecular_function unknown; INVOLVED IN: ubiquinone biosynthetic process; LOCATED IN: mitochondrion; EXPRESSED IN: 24 plant structures; EXPRESSED DURING: 15 growth stages; CONTAINS InterPro DOMAIN/s: COQ9 (InterPro:IPR013718), Ubiquinone biosynthesis protein COQ9 (InterPro:IPR012762); Has 748 Blast hits to 748 proteins in 260 species: Archae - 0; Bacteria - 218; Metazoa - 126; Fungi…
AT1G20540	11.305	chr1	+	7112610	7115362	2752	AT1G20540	Transducin/WD40 repeat-like superfamily protein
AT1G20840	7.73	chr1	-	7244938	7248143	3205	TMT1	tonoplast monosaccharide transporter1
AT1G20890	13.86	chr1	-	7265822	7267323	1501	AT1G20890	unknown protein; FUNCTIONS IN: molecular_function unknown; INVOLVED IN: biological_process unknown; LOCATED IN: endomembrane system; EXPRESSED IN: 24 plant structures; EXPRESSED DURING: 14 growth stages; BEST Arabidopsis thaliana protein match is: unknown protein (TAIR:AT1G76480.2); Has 33 Blast hits to 33 proteins in 11 species: Archae - 0; Bacteria - 0; Metazoa - 2; Fungi - 0; Plants - 31; Viru…
AT1G21880	11.08	chr1	+	7680480	7682216	1736	LYM1	lysm domain GPI-anchored protein 1 precursor
AT1G22040	11.475	chr1	+	7767923	7770055	2132	AT1G22040	Galactose oxidase/kelch repeat superfamily protein
AT1G26550	8.44	chr1	+	9171129	9172940	1811	AT1G26550	FKBP-like peptidyl-prolyl cis-trans isomerase family protein
AT1G27730	12.75	chr1	-	9648140	9649073	933	ZAT10|STZ	salt tolerance zinc finger
AT1G28670	9.115	chr1	-	10074506	10076344	1838	ARAB-1	GDSL-like Lipase/Acylhydrolase superfamily protein
AT1G31070	10.26	chr1	+	11084858	11088563	3705	GlcNAc1pUT1	N-acetylglucosamine-1-phosphate uridylyltransferase 1
AT1G31800	10.815	chr1	+	11396401	11399714	3313	CYP97A3|LUT5	cytochrome P450, family 97, subfamily A, polypeptide 3
AT1G33970	9.97	chr1	-	12349459	12351245	1786	AT1G33970	P-loop containing nucleoside triphosphate hydrolases superfamily protein
AT1G50200	13.015	chr1	-	18591193	18598479	7286	ALATS|ACD	Alanyl-tRNA synthetase
AT1G50380	13.33	chr1	+	18662308	18666478	4170	AT1G50380	Prolyl oligopeptidase family protein
AT1G51660	14.295	chr1	+	19154322	19155947	1625	ATMKK4|MKK4|ATMEK4	mitogen-activated protein kinase kinase 4
AT1G52160	11.18	chr1	-	19420714	19424439	3725	TRZ3	tRNAse Z3
AT1G52650	8.685	chr1	+	19610641	19612594	1953	AT1G52650	F-box/RNI-like superfamily protein
AT1G53000	17.17	chr1	-	19745045	19747245	2200	KDSB	Nucleotide-diphospho-sugar transferases superfamily protein
AT1G53640	8.72	chr1	-	20020884	20025461	4577	AT1G53640	unknown protein; FUNCTIONS IN: molecular_function unknown; INVOLVED IN: biological_process unknown; LOCATED IN: endomembrane system; EXPRESSED IN: 20 plant structures; EXPRESSED DURING: 11 growth stages; Has 1186 Blast hits to 678 proteins in 89 species: Archae - 0; Bacteria - 50; Metazoa - 731; Fungi - 92; Plants - 226; Viruses - 4; Other Eukaryotes - 83 (source: NCBI BLink).
AT1G53850	11.24	chr1	-	20103952	20105927	1975	ATPAE1|PAE1	20S proteasome alpha subunit E1
AT1G54180	6.52	chr1	+	20227276	20230236	2960	BRX-LIKE3|ATBRXL3	BREVIS RADIX-like 3
AT1G54490	10.195	chr1	+	20350190	20356916	6726	XRN4|ATXRN4|AIN1|EIN5	exoribonuclease 4
AT1G54570	13.77	chr1	-	20380477	20385125	4648	AT1G54570	Esterase/lipase/thioesterase family protein
AT1G55365	10.42	chr1	-	20673982	20674363	381	AT1G55365	unknown protein; FUNCTIONS IN: molecular_function unknown; INVOLVED IN: biological_process unknown; LOCATED IN: endomembrane system; BEST Arabidopsis thaliana protein match is: unknown protein (TAIR:AT3G13500.1); Has 29 Blast hits to 29 proteins in 6 species: Archae - 0; Bacteria - 0; Metazoa - 0; Fungi - 0; Plants - 29; Viruses - 0; Other Eukaryotes - 0 (source: NCBI BLink).
AT1G55460	12.285	chr1	+	20707477	20709024	1547	AT1G55460	DNA/RNA-binding protein Kin17, conserved region
AT1G56330	9.945	chr1	-	21086554	21088549	1995	ATSARA1B|SAR1B|SAR1|ATSAR1B|ATSAR1	secretion-associated RAS 1B
AT1G61890	8.605	chr1	-	22867769	22871280	3511	AT1G61890	MATE efflux family protein
AT1G64105	11.905	chr1	+	23795049	23795642	593	ANAC027|NAC027	NAC domain containing protein 27
AT1G64660	9.015	chr1	+	24028917	24030780	1863	ATMGL|MGL	methionine gamma-lyase
AT1G66760	9.11	chr1	+	24901977	24904356	2379	AT1G66760	MATE efflux family protein
AT1G67050	8.37	chr1	-	25028626	25029788	1162	AT1G67050	unknown protein; BEST Arabidopsis thaliana protein match is: unknown protein (TAIR:AT5G38320.1); Has 617 Blast hits to 318 proteins in 80 species: Archae - 0; Bacteria - 16; Metazoa - 141; Fungi - 62; Plants - 128; Viruses - 2; Other Eukaryotes - 268 (source: NCBI BLink).
AT1G67120	9.145	chr1	-	25069561	25095526	25965	AT1G67120	ATPases;nucleotide binding;ATP binding;nucleoside-triphosphatases;transcription factor binding
AT1G69420	10.22	chr1	+	26093195	26096907	3712	AT1G69420	DHHC-type zinc finger family protein
AT1G70520	8.7	chr1	-	26584728	26587419	2691	CRK2	cysteine-rich RLK (RECEPTOR-like protein kinase) 2
AT1G70650	10.67	chr1	+	26638074	26642268	4194	AT1G70650	Ran BP2/NZF zinc finger-like superfamily protein
AT1G71360	10.705	chr1	-	26892099	26894802	2703	AT1G71360	Galactose-binding protein
AT1G72200	11.54	chr1	-	27169794	27171321	1527	AT1G72200	RING/U-box superfamily protein
AT1G72500	12.065	chr1	-	27295335	27298556	3221	AT1G72500	LOCATED IN: plasma membrane; EXPRESSED IN: 23 plant structures; EXPRESSED DURING: 13 growth stages; CONTAINS InterPro DOMAIN/s: von Willebrand factor, type A (InterPro:IPR002035); BEST Arabidopsis thaliana protein match is: inter-alpha-trypsin inhibitor heavy chain-related (TAIR:AT1G19110.1); Has 1407 Blast hits to 1406 proteins in 307 species: Archae - 6; Bacteria - 522; Metazoa - 484; Fungi - 5…
AT1G73440	11.515	chr1	+	27611362	27612815	1453	AT1G73440	calmodulin-related
AT1G74010	7.715	chr1	-	27832157	27834113	1956	AT1G74010	Calcium-dependent phosphotriesterase superfamily protein
AT1G74600	8.775	chr1	-	28025152	28027840	2688	AT1G74600	pentatricopeptide (PPR) repeat-containing protein
AT1G74960	11.52	chr1	-	28151923	28156259	4336	ATKAS2|FAB1|KAS2	fatty acid biosynthesis 1
AT1G76200	11.045	chr1	+	28593249	28594742	1493	AT1G76200	unknown protein; Has 96 Blast hits to 96 proteins in 48 species: Archae - 0; Bacteria - 0; Metazoa - 0; Fungi - 47; Plants - 38; Viruses - 0; Other Eukaryotes - 11 (source: NCBI BLink).
AT1G76560	10.675	chr1	+	28728252	28728853	601	CP12-3	CP12 domain-containing protein 3
AT1G77060	14.825	chr1	-	28951684	28953509	1825	AT1G77060	Phosphoenolpyruvate carboxylase family protein
AT1G77300	10.77	chr1	-	29039921	29049302	9381	CCR1|EFS|SDG8|ASHH2	histone methyltransferases(H3-K4 specific);histone methyltransferases(H3-K36 specific)
AT1G77490	11.76	chr1	+	29117541	29120215	2674	TAPX	thylakoidal ascorbate peroxidase
AT1G78210	17.855	chr1	-	29422715	29424375	1660	AT1G78210	alpha/beta-Hydrolases superfamily protein
AT1G78380	8.04	chr1	-	29486412	29487906	1494	GSTU19|GST8|ATGSTU19	glutathione S-transferase TAU 19
AT1G79910	10.3	chr1	+	30054883	30057170	2287	AT1G79910	Regulator of Vps4 activity in the MVB pathway protein
AT1G80290	11.495	chr1	+	30188320	30189726	1406	AT1G80290	Nucleotide-diphospho-sugar transferases superfamily protein
AT2G01220	13.615	chr2	+	123275	126407	3132	AT2G01220	Nucleotidylyl transferase superfamily protein
AT2G01510	7.22	chr2	-	230751	232506	1755	AT2G01510	Tetratricopeptide repeat (TPR)-like superfamily protein
AT2G02910	11.315	chr2	-	847175	849598	2423	AT2G02910	Protein of unknown function (DUF616)
AT2G05790	9.935	chr2	+	2199218	2201486	2268	AT2G05790	O-Glycosyl hydrolases family 17 protein
AT2G13660	14.535	chr2	-	5692096	5693016	920	AT2G13660	unknown protein; Has 2 Blast hits to 2 proteins in 1 species: Archae - 0; Bacteria - 0; Metazoa - 0; Fungi - 0; Plants - 2; Viruses - 0; Other Eukaryotes - 0 (source: NCBI BLink).
AT2G14850	10.825	chr2	+	6385871	6387570	1699	AT2G14850	unknown protein; BEST Arabidopsis thaliana protein match is: unknown protein (TAIR:AT4G33890.2); Has 140 Blast hits to 132 proteins in 17 species: Archae - 0; Bacteria - 0; Metazoa - 1; Fungi - 2; Plants - 133; Viruses - 0; Other Eukaryotes - 4 (source: NCBI BLink).
AT2G15690	12.215	chr2	-	6830994	6833777	2783	AT2G15690	Tetratricopeptide repeat (TPR)-like superfamily protein
AT2G17670	12.875	chr2	+	7674350	7676157	1807	AT2G17670	Tetratricopeptide repeat (TPR)-like superfamily protein
AT2G18876	10.625	chr2	+	8169545	8172523	2978	AT2G18876	Afadin/alpha-actinin-binding protein
AT2G18940	14.465	chr2	-	8203729	8206395	2666	AT2G18940	Tetratricopeptide repeat (TPR)-like superfamily protein
AT2G19790	9.62	chr2	+	8527230	8528533	1303	AT2G19790	SNARE-like superfamily protein
AT2G20480	11.915	chr2	-	8830564	8831533	969	AT2G20480	unknown protein; Has 19 Blast hits to 19 proteins in 10 species: Archae - 0; Bacteria - 0; Metazoa - 0; Fungi - 0; Plants - 19; Viruses - 0; Other Eukaryotes - 0 (source: NCBI BLink).
AT2G20585	11.37	chr2	+	8865097	8866569	1472	NFD6	nuclear fusion defective 6
AT2G22770	10.585	chr2	+	9684724	9686595	1871	NAI1	basic helix-loop-helix (bHLH) DNA-binding superfamily protein
AT2G24100	8.32	chr2	+	10244885	10246919	2034	AT2G24100	unknown protein; BEST Arabidopsis thaliana protein match is: unknown protein (TAIR:AT4G30780.1); Has 101 Blast hits to 101 proteins in 16 species: Archae - 0; Bacteria - 0; Metazoa - 0; Fungi - 0; Plants - 95; Viruses - 0; Other Eukaryotes - 6 (source: NCBI BLink).
AT2G24860	14.065	chr2	-	10586774	10588329	1555	AT2G24860	DnaJ/Hsp40 cysteine-rich domain superfamily protein
AT2G25200	10.17	chr2	-	10736482	10737654	1172	AT2G25200	Plant protein of unknown function (DUF868)
AT2G27775	12.71	chr2	-	11842266	11843293	1027	AT2G27775	FUNCTIONS IN: molecular_function unknown; INVOLVED IN: biological_process unknown; LOCATED IN: chloroplast; EXPRESSED IN: 22 plant structures; EXPRESSED DURING: 13 growth stages; BEST Arabidopsis thaliana protein match is: Tetratricopeptide repeat (TPR)-like superfamily protein (TAIR:AT2G27800.1); Has 21 Blast hits to 21 proteins in 5 species: Archae - 0; Bacteria - 0; Metazoa - 0; Fungi - 0; Pla…
AT2G27950	11.29	chr2	-	11899204	11904007	4803	AT2G27950	Ring/U-Box superfamily protein
AT2G28430	11.685	chr2	-	12159561	12160451	890	AT2G28430	unknown protein; Has 28 Blast hits to 28 proteins in 12 species: Archae - 0; Bacteria - 0; Metazoa - 0; Fungi - 0; Plants - 28; Viruses - 0; Other Eukaryotes - 0 (source: NCBI BLink).
AT2G29460	9.23	chr2	-	12626535	12627678	1143	GST22|GSTU4|ATGSTU4	glutathione S-transferase tau 4
AT2G29540	10.91	chr2	+	12642520	12643944	1424	ATRPAC14|ATRPC14|RPC14	RNApolymerase 14 kDa subunit
AT2G30040	11.4	chr2	+	12821709	12823169	1460	MAPKKK14	mitogen-activated protein kinase kinase kinase 14
AT2G31900	12.755	chr2	-	13560759	13569623	8864	ATXIF|XIF|ATMYO5	myosin-like protein XIF
AT2G31960	7.52	chr2	+	13588886	13600229	11343	GSL03|ATGSL3|ATGSL03	glucan synthase-like 3
AT2G32140	9.99	chr2	-	13655626	13657175	1549	AT2G32140	transmembrane receptors
AT2G32390	9.69	chr2	-	13748440	13751933	3493	GLR3.5|ATGLR3.5|GLR6	glutamate receptor 3.5
AT2G32480	11.585	chr2	-	13788516	13790073	1557	ARASP	ARABIDOPSIS SERIN PROTEASE
AT2G32970	7.01	chr2	-	13991447	13995749	4302	AT2G32970	unknown protein; Has 158 Blast hits to 154 proteins in 73 species: Archae - 0; Bacteria - 61; Metazoa - 0; Fungi - 0; Plants - 55; Viruses - 28; Other Eukaryotes - 14 (source: NCBI BLink).
AT2G35650	8.9	chr2	+	14985487	14988357	2870	ATCSLA07|ATCSLA7|CSLA07|CSLA7	cellulose synthase like
AT2G35930	11.845	chr2	-	15082854	15084473	1619	PUB23	plant U-box 23
AT2G35960	9.85	chr2	+	15106939	15107993	1054	NHL12	NDR1/HIN1-like 12
AT2G38370	12.29	chr2	-	16072069	16074258	2189	AT2G38370	Plant protein of unknown function (DUF827)
AT2G39010	6.075	chr2	+	16291476	16294034	2558	PIP2E|PIP2;6	plasma membrane intrinsic protein 2E
AT2G39180	11.575	chr2	-	16344150	16346665	2515	ATCRR2|CCR2	CRINKLY4 related 2
AT2G39880	9.1	chr2	-	16647944	16649479	1535	AtMYB25|MYB25	myb domain protein 25
AT2G40700	13.205	chr2	+	16976782	16979558	2776	AT2G40700	P-loop containing nucleoside triphosphate hydrolases superfamily protein
AT2G40890	13.73	chr2	-	17058052	17060652	2600	CYP98A3	cytochrome P450, family 98, subfamily A, polypeptide 3
AT2G41190	6.13	chr2	-	17167278	17170407	3129	AT2G41190	Transmembrane amino acid transporter family protein
AT2G43820	8.015	chr2	+	18152226	18153908	1682	GT|ATSAGT1|SGT1|UGT74F2|SAGT1	UDP-glucosyltransferase 74F2
AT2G44710	10.875	chr2	+	18432718	18437132	4414	AT2G44710	RNA-binding (RRM/RBD/RNP motifs) family protein
AT2G44970	9.775	chr2	-	18548812	18552159	3347	AT2G44970	alpha/beta-Hydrolases superfamily protein
AT2G45290	10.645	chr2	+	18672681	18675906	3225	AT2G45290	Transketolase
AT2G45320	13.145	chr2	-	18684115	18686145	2030	AT2G45320	unknown protein; FUNCTIONS IN: molecular_function unknown; INVOLVED IN: biological_process unknown; LOCATED IN: mitochondrion; EXPRESSED IN: 20 plant structures; EXPRESSED DURING: 10 growth stages; Has 45 Blast hits to 45 proteins in 16 species: Archae - 0; Bacteria - 8; Metazoa - 0; Fungi - 0; Plants - 37; Viruses - 0; Other Eukaryotes - 0 (source: NCBI BLink).
AT2G46490	14.755	chr2	+	19079405	19080053	648	AT2G46490	unknown protein; BEST Arabidopsis thaliana protein match is: unknown protein (TAIR:AT5G35110.1); Has 34 Blast hits to 34 proteins in 7 species: Archae - 0; Bacteria - 0; Metazoa - 1; Fungi - 0; Plants - 33; Viruses - 0; Other Eukaryotes - 0 (source: NCBI BLink).
AT2G46650	7.765	chr2	+	19151645	19152600	955	ATCB5-C|B51|CB5-C	cytochrome B5 isoform C
AT2G48110	13.795	chr2	+	19673292	19679711	6419	MED33B|REF4	reduced epidermal fluorescence 4
AT3G01740	9.83	chr3	+	267820	268838	1018	AT3G01740	Mitochondrial ribosomal protein L37
AT3G01850	11.605	chr3	-	299986	302038	2052	AT3G01850	Aldolase-type TIM barrel family protein
AT3G02660	12.89	chr3	-	570133	572345	2212	emb2768	Tyrosyl-tRNA synthetase, class Ib, bacterial/mitochondrial
AT3G02740	11.175	chr3	+	590447	593186	2739	AT3G02740	Eukaryotic aspartyl protease family protein
AT3G02840	13.225	chr3	+	618408	619686	1278	AT3G02840	ARM repeat superfamily protein
AT3G02930	7.445	chr3	+	655055	658637	3582	AT3G02930	Plant protein of unknown function (DUF827)
AT3G03580	8.23	chr3	-	860511	863352	2841	AT3G03580	Tetratricopeptide repeat (TPR)-like superfamily protein
AT3G04050	15.45	chr3	+	1049794	1051522	1728	AT3G04050	Pyruvate kinase family protein
AT3G04310	16.47	chr3	-	1141580	1142528	948	AT3G04310	unknown protein; Has 44 Blast hits to 44 proteins in 12 species: Archae - 0; Bacteria - 0; Metazoa - 0; Fungi - 0; Plants - 44; Viruses - 0; Other Eukaryotes - 0 (source: NCBI BLink).
AT3G04340	7.475	chr3	-	1146799	1153341	6542	emb2458	FtsH extracellular protease family
AT3G04580	11.09	chr3	-	1235282	1238475	3193	EIN4	Signal transduction histidine kinase, hybrid-type, ethylene sensor
AT3G05070	8.63	chr3	+	1416147	1417806	1659	AT3G05070	CONTAINS InterPro DOMAIN/s: mRNA splicing factor, Cwf18 (InterPro:IPR013169); Has 292 Blast hits to 292 proteins in 153 species: Archae - 0; Bacteria - 0; Metazoa - 118; Fungi - 83; Plants - 38; Viruses - 11; Other Eukaryotes - 42 (source: NCBI BLink).
AT3G06480	11.915	chr3	-	1985454	1990153	4699	AT3G06480	DEAD box RNA helicase family protein
AT3G07060	9.465	chr3	+	2232605	2237118	4513	emb1974	NHL domain-containing protein
AT3G07170	13.54	chr3	+	2280193	2282339	2146	AT3G07170	Sterile alpha motif (SAM) domain-containing protein
AT3G07680	12.4	chr3	+	2455289	2456879	1590	AT3G07680	emp24/gp25L/p24 family/GOLD family protein
AT3G07770	9.56	chr3	+	2479547	2484194	4647	Hsp89.1|AtHsp90.6|AtHsp90-6	HEAT SHOCK PROTEIN 89.1
AT3G08610	8.195	chr3	-	2615425	2616803	1378	AT3G08610	unknown protein; Has 40 Blast hits to 40 proteins in 15 species: Archae - 0; Bacteria - 0; Metazoa - 0; Fungi - 0; Plants - 40; Viruses - 0; Other Eukaryotes - 0 (source: NCBI BLink).
AT3G08840	10.88	chr3	-	2679647	2686187	6540	AT3G08840	D-alanine--D-alanine ligase family
AT3G09440	9.02	chr3	-	2903197	2905729	2532	AT3G09440	Heat shock protein 70 (Hsp 70) family protein
AT3G09740	16.475	chr3	+	2989430	2991661	2231	SYP71|ATSYP71	syntaxin of plants 71
AT3G10730	10.415	chr3	-	3358327	3360682	2355	SUN2|ATSUN2	SAD1/UNC-84 domain protein 2
AT3G11320	12.585	chr3	-	3546645	3548856	2211	AT3G11320	Nucleotide-sugar transporter family protein
AT3G12520	8.145	chr3	-	3967815	3971921	4106	SULTR4;2	sulfate transporter 4;2
AT3G12780	13.96	chr3	-	4060970	4063306	2336	PGK1	phosphoglycerate kinase 1
AT3G13050	11.055	chr3	+	4176510	4179066	2556	AT3G13050	Major facilitator superfamily protein
AT3G13224	8.505	chr3	+	4254742	4257407	2665	AT3G13224	RNA-binding (RRM/RBD/RNP motifs) family protein
AT3G13275	9.025	chr3	-	4289193	4289842	649	AT3G13275	unknown protein; FUNCTIONS IN: molecular_function unknown; INVOLVED IN: biological_process unknown; LOCATED IN: endomembrane system; Has 29 Blast hits to 29 proteins in 10 species: Archae - 0; Bacteria - 0; Metazoa - 0; Fungi - 0; Plants - 29; Viruses - 0; Other Eukaryotes - 0 (source: NCBI BLink).
AT3G13300	9.52	chr3	+	4303873	4310213	6340	VCS	Transducin/WD40 repeat-like superfamily protein
AT3G13620	10.46	chr3	-	4450744	4452624	1880	AT3G13620	Amino acid permease family protein
AT3G13980	7.385	chr3	-	4619037	4620262	1225	AT3G13980	unknown protein; BEST Arabidopsis thaliana protein match is: unknown protein (TAIR:AT1G54200.1); Has 1485 Blast hits to 418 proteins in 98 species: Archae - 0; Bacteria - 6; Metazoa - 246; Fungi - 61; Plants - 107; Viruses - 6; Other Eukaryotes - 1059 (source: NCBI BLink).
AT3G16170	8.58	chr3	+	5476073	5480302	4229	AT3G16170	AMP-dependent synthetase and ligase family protein
AT3G16785	12.445	chr3	+	5711081	5719023	7942	PLDZ1|PLDZETA1|PLDP1|PLD ZETA 1	phospholipase D P1
AT3G17470	10.14	chr3	+	5979833	5982115	2282	CRSH|ATCRSH	Ca2+-activated RelA/spot homolog
AT3G17650	10.195	chr3	+	6034197	6037229	3032	PDE321|YSL5	YELLOW STRIPE like 5
AT3G19740	8.53	chr3	-	6855836	6863526	7690	AT3G19740	P-loop containing nucleoside triphosphate hydrolases superfamily protein
AT3G19950	13.27	chr3	+	6942768	6945224	2456	AT3G19950	RING/U-box superfamily protein
AT3G19970	7.89	chr3	+	6958647	6961652	3005	AT3G19970	alpha/beta-Hydrolases superfamily protein
AT3G19990	13.755	chr3	+	6965646	6967248	1602	AT3G19990	unknown protein; INVOLVED IN: biological_process unknown; LOCATED IN: chloroplast stroma, chloroplast; EXPRESSED IN: 23 plant structures; EXPRESSED DURING: 13 growth stages; Has 118 Blast hits to 118 proteins in 41 species: Archae - 0; Bacteria - 42; Metazoa - 0; Fungi - 0; Plants - 56; Viruses - 0; Other Eukaryotes - 20 (source: NCBI BLink).
AT3G20680	15.07	chr3	-	7230067	7231194	1127	AT3G20680	Domain of unknown function (DUF1995)
AT3G23580	9.69	chr3	+	8460044	8462815	2771	RNR2|RNR2A	ribonucleotide reductase 2A
AT3G23980	12.13	chr3	-	8662432	8667752	5320	BLI|KOS1	BLISTER
AT3G24200	12.2	chr3	-	8747830	8751369	3539	AT3G24200	FAD/NAD(P)-binding oxidoreductase family protein
AT3G25780	9.9	chr3	+	9409289	9410567	1278	AOC3	allene oxide cyclase 3
AT3G25990	9.615	chr3	-	9504676	9506787	2111	AT3G25990	Homeodomain-like superfamily protein
AT3G27080	11.57	chr3	-	9985078	9986629	1551	TOM20-3	translocase of outer membrane 20 kDa subunit 3
AT3G28290	4.865	chr3	+	10547503	10549367	1864	AT14A	Protein of unknown function (DUF677)
AT3G28460	13.425	chr3	-	10672040	10674395	2355	AT3G28460	methyltransferases
AT3G29230	13.15	chr3	+	11188802	11190605	1803	AT3G29230	Tetratricopeptide repeat (TPR)-like superfamily protein
AT3G43850	8.03	chr3	-	15702084	15704152	2068	AT3G43850	unknown protein; FUNCTIONS IN: molecular_function unknown; INVOLVED IN: biological_process unknown; LOCATED IN: vacuole; BEST Arabidopsis thaliana protein match is: unknown protein (TAIR:AT5G21940.1); Has 215 Blast hits to 215 proteins in 19 species: Archae - 0; Bacteria - 0; Metazoa - 0; Fungi - 0; Plants - 213; Viruses - 0; Other Eukaryotes - 2 (source: NCBI BLink).
AT3G48190	8.775	chr3	+	17797333	17828591	31258	ATATM|ATM	ataxia-telangiectasia mutated
AT3G48750	10.005	chr3	+	18071535	18074641	3106	CDC2AAT|CDKA;1|CDK2|CDC2|CDKA1|CDC2A	cell division control 2
AT3G48930	10.755	chr3	-	18140770	18142281	1511	EMB1080	Nucleic acid-binding, OB-fold-like protein
AT3G49260	10.02	chr3	+	18262398	18265979	3581	iqd21	IQ-domain 21
AT3G50620	8.78	chr3	-	18784694	18786914	2220	AT3G50620	P-loop containing nucleoside triphosphate hydrolases superfamily protein
AT3G50630	11.175	chr3	+	18800379	18801587	1208	KRP2|ICK2	KIP-related protein 2
AT3G51120	12.995	chr3	-	18985899	18992010	6111	AT3G51120	DNA binding;zinc ion binding;nucleic acid binding;nucleic acid binding
AT3G52510	7.32	chr3	-	19469651	19470378	727	AT3G52510	F-box associated ubiquitination effector family protein
AT3G52520	11.555	chr3	+	19473482	19473884	402	AT3G52520	unknown protein; BEST Arabidopsis thaliana protein match is: unknown protein (TAIR:AT5G06280.3); Has 24 Blast hits to 24 proteins in 7 species: Archae - 0; Bacteria - 0; Metazoa - 0; Fungi - 0; Plants - 24; Viruses - 0; Other Eukaryotes - 0 (source: NCBI BLink).
AT3G55290	6.695	chr3	+	20502611	20503797	1186	AT3G55290	NAD(P)-binding Rossmann-fold superfamily protein
AT3G56430	10.89	chr3	-	20923599	20925809	2210	AT3G56430	unknown protein; FUNCTIONS IN: molecular_function unknown; INVOLVED IN: biological_process unknown; LOCATED IN: mitochondrion, vacuole; EXPRESSED IN: 22 plant structures; EXPRESSED DURING: 13 growth stages; BEST Arabidopsis thaliana protein match is: unknown protein (TAIR:AT2G40800.1); Has 3121 Blast hits to 1477 proteins in 196 species: Archae - 12; Bacteria - 170; Metazoa - 996; Fungi - 324; Pl…
AT3G56690	13.625	chr3	-	20993692	20998695	5003	CIP111	Cam interacting protein 111
AT3G56800	8.945	chr3	-	21034536	21036077	1541	acam-3|CAM3	calmodulin 3
AT3G57280	15.665	chr3	+	21193779	21195716	1937	AT3G57280	Transmembrane proteins 14C
AT3G57320	10.63	chr3	+	21209956	21210863	907	AT3G57320	unknown protein; Has 30 Blast hits to 30 proteins in 13 species: Archae - 0; Bacteria - 0; Metazoa - 2; Fungi - 0; Plants - 28; Viruses - 0; Other Eukaryotes - 0 (source: NCBI BLink).
AT3G58600	10.495	chr3	-	21668514	21671167	2653	AT3G58600	Adaptin ear-binding coat-associated protein 1 NECAP-1
AT3G59380	15	chr3	+	21944177	21945943	1766	FTA|PFT/PGGT-IALPHA|ATFTA|PLP	farnesyltransferase A
AT3G59420	6.36	chr3	-	21959646	21963041	3395	CR4|ACR4	crinkly4
AT3G60180	10.605	chr3	-	22242503	22244061	1558	AT3G60180	P-loop containing nucleoside triphosphate hydrolases superfamily protein
AT3G60210	9.595	chr3	-	22251222	22252898	1676	AT3G60210	GroES-like family protein
AT3G62190	11.685	chr3	+	23021039	23022169	1130	AT3G62190	Chaperone DnaJ-domain superfamily protein
AT3G62320	8.225	chr3	-	23061804	23062398	594	AT3G62320	Polynucleotidyl transferase, ribonuclease H-like superfamily protein
AT3G62530	10.125	chr3	+	23132137	23133298	1161	AT3G62530	ARM repeat superfamily protein
AT3G62880	10.965	chr3	-	23244661	23246055	1394	ATOEP16-4	Mitochondrial import inner membrane translocase subunit Tim17/Tim22/Tim23 family protein
AT4G00905	10.945	chr4	+	387864	389113	1249	AT4G00905	NC domain-containing protein-related
AT4G01370	13.195	chr4	+	567094	569088	1994	MPK4|ATMPK4	MAP kinase 4
AT4G01660	13.92	chr4	+	708543	711256	2713	ATATH10|ATABC1|ABC1	ABC transporter 1
AT4G02580	11.7	chr4	+	1134466	1137156	2690	AT4G02580	NADH-ubiquinone oxidoreductase 24 kDa subunit, putative
AT4G10390	8.695	chr4	-	6441672	6443435	1763	AT4G10390	Protein kinase superfamily protein
AT4G14110	10.905	chr4	-	8132885	8134920	2035	EMB143|COP9|CSN8|FUS7	COP9 signalosome, subunit CSN8
AT4G14165	7.725	chr4	-	8174597	8175715	1118	AT4G14165	F-box family protein-related
AT4G14270	9.535	chr4	+	8218377	8219229	852	AT4G14270	Protein containing PAM2 motif which mediates interaction with the PABC domain of polyadenyl binding proteins.
AT4G14400	7.23	chr4	+	8294445	8298602	4157	ACD6	ankyrin repeat family protein
AT4G15640	13.95	chr4	-	8918984	8921930	2946	AT4G15640	unknown protein; BEST Arabidopsis thaliana protein match is: unknown protein (TAIR:AT3G21465.1); Has 38 Blast hits to 38 proteins in 14 species: Archae - 0; Bacteria - 0; Metazoa - 0; Fungi - 0; Plants - 38; Viruses - 0; Other Eukaryotes - 0 (source: NCBI BLink).
AT4G16100	13.985	chr4	+	9105719	9108159	2440	AT4G16100	Protein of unknown function (DUF789)
AT4G16750	16.01	chr4	-	9420916	9421759	843	AT4G16750	Integrase-type DNA-binding superfamily protein
AT4G17300	13.18	chr4	+	9681538	9684975	3437	NS1|ATNS1|OVA8	Class II aminoacyl-tRNA and biotin synthetases superfamily protein
AT4G17340	8.42	chr4	+	9699252	9700410	1158	TIP2;2|DELTA-TIP2	tonoplast intrinsic protein 2;2
AT4G18160	8.655	chr4	+	10055695	10057736	2041	KCO6|TPK3|ATTPK3|ATKCO6	Ca2+ activated outward rectifying K+ channel 6
AT4G19640	10.72	chr4	-	10687197	10689617	2420	ARA-7|ARA7|ATRABF2B|ATRAB-F2B|RAB-F2B|ATRAB5B	Ras-related small GTP-binding family protein
AT4G21140	12.22	chr4	-	11277490	11278222	732	AT4G21140	BEST Arabidopsis thaliana protein match is: copper ion binding (TAIR:AT4G05400.2); Has 41 Blast hits to 41 proteins in 16 species: Archae - 0; Bacteria - 0; Metazoa - 0; Fungi - 0; Plants - 40; Viruses - 0; Other Eukaryotes - 1 (source: NCBI BLink).
AT4G22340	10.18	chr4	-	11799958	11802828	2870	CDS2	cytidinediphosphate diacylglycerol synthase 2
AT4G22560	13.705	chr4	+	11880118	11881072	954	AT4G22560	unknown protein; BEST Arabidopsis thaliana protein match is: unknown protein (TAIR:AT4G12450.1); Has 380 Blast hits to 380 proteins in 21 species: Archae - 0; Bacteria - 0; Metazoa - 0; Fungi - 6; Plants - 374; Viruses - 0; Other Eukaryotes - 0 (source: NCBI BLink).
AT4G22770	16.03	chr4	-	11963627	11965684	2057	AT4G22770	AT hook motif DNA-binding family protein
AT4G22990	5.905	chr4	-	12048185	12051796	3611	AT4G22990	Major Facilitator Superfamily with SPX (SYG1/Pho81/XPR1) domain-containing protein
AT4G23100	11.09	chr4	-	12102134	12107460	5326	CAD2|GSHA|RML1|PAD2|ATECS1|GSH1	glutamate-cysteine ligase
AT4G25650	12.62	chr4	-	13080900	13083197	2297	TIC55-IV|ACD1-LIKE|PTC52	ACD1-like
AT4G26410	16.09	chr4	+	13346653	13349016	2363	AT4G26410	Uncharacterised conserved protein UCP022280
AT4G26600	13.41	chr4	+	13419566	13423790	4224	AT4G26600	S-adenosyl-L-methionine-dependent methyltransferases superfamily protein
AT4G27020	14.14	chr4	-	13568431	13571474	3043	AT4G27020	unknown protein; FUNCTIONS IN: molecular_function unknown; LOCATED IN: vacuole; BEST Arabidopsis thaliana protein match is: unknown protein (TAIR:AT5G54870.1); Has 1807 Blast hits to 1807 proteins in 277 species: Archae - 0; Bacteria - 0; Metazoa - 736; Fungi - 347; Plants - 385; Viruses - 0; Other Eukaryotes - 339 (source: NCBI BLink).
AT4G27560	9.235	chr4	-	13759840	13761559	1719	AT4G27560	UDP-Glycosyltransferase superfamily protein
AT4G27585	10.15	chr4	-	13766762	13769961	3199	AT4G27585	SPFH/Band 7/PHB domain-containing membrane-associated protein family
AT4G27950	9.85	chr4	-	13909568	13910859	1291	CRF4	cytokinin response factor 4
AT4G27990	17.045	chr4	-	13923772	13924692	920	ATYLMG1-2|YLMG1-2	YGGT family protein
AT4G28085	9.1	chr4	+	13959969	13960574	605	AT4G28085	unknown protein; Has 30201 Blast hits to 17322 proteins in 780 species: Archae - 12; Bacteria - 1396; Metazoa - 17338; Fungi - 3422; Plants - 5037; Viruses - 0; Other Eukaryotes - 2996 (source: NCBI BLink).
AT4G30800	9.14	chr4	+	15001133	15002671	1538	AT4G30800	Nucleic acid-binding, OB-fold-like protein
AT4G31340	11.09	chr4	+	15205479	15209601	4122	AT4G31340	myosin heavy chain-related
AT4G32450	10.79	chr4	+	15660926	15662879	1953	AT4G32450	Pentatricopeptide repeat (PPR) superfamily protein
AT4G32610	11.42	chr4	-	15728142	15730356	2214	AT4G32610	copper ion binding
AT4G33100	10.355	chr4	+	15971173	15972489	1316	AT4G33100	CONTAINS InterPro DOMAIN/s: Mitochondrial distribution/morphology family 35/apoptosis (InterPro:IPR007918); Has 214 Blast hits to 214 proteins in 102 species: Archae - 0; Bacteria - 0; Metazoa - 110; Fungi - 69; Plants - 29; Viruses - 0; Other Eukaryotes - 6 (source: NCBI BLink).
AT4G33250	14.07	chr4	-	16038866	16040711	1845	EIF3K|TIF3K1|ATTIF3K1	eukaryotic translation initiation factor 3K
AT4G34160	5.81	chr4	+	16357638	16359555	1917	CYCD3|CYCD3;1	CYCLIN D3;1
AT4G34990	6.855	chr4	-	16661328	16662367	1039	AtMYB32|MYB32	myb domain protein 32
AT4G35230	11.86	chr4	-	16755111	16758091	2980	BSK1	BR-signaling kinase 1
AT4G38790	9.305	chr4	+	18111360	18113206	1846	AT4G38790	ER lumen protein retaining receptor family protein
AT4G39240	13.02	chr4	-	18269149	18270787	1638	AT4G39240	Galactose oxidase/kelch repeat superfamily protein
AT4G39830	15.31	chr4	+	18478928	18481343	2415	AT4G39830	Cupredoxin superfamily protein
AT5G01400	11.495	chr5	-	162549	171072	8523	ESP4	HEAT repeat-containing protein
AT5G01630	7	chr5	-	234850	240911	6061	BRCA2(V)|ATBRCA2(V)|BRCA2B	BRCA2-like B
AT5G01770	11.485	chr5	-	294312	301984	7672	RAPTOR1A|RAPTOR2|ATRAPTOR1A	HEAT repeat ;WD domain, G-beta repeat protein protein
AT5G01920	11.95	chr5	+	359106	362904	3798	STN8	Chloroplast thylakoid protein kinase state transition 8
AT5G01990	13.99	chr5	-	377230	379911	2681	AT5G01990	Auxin efflux carrier family protein
AT5G02020	8.7	chr5	-	386017	388123	2106	AT5G02020	Encodes a protein involved in salt tolerance, names SIS (Salt Induced Serine rich).
AT5G02080	10.65	chr5	+	409810	411557	1747	AT5G02080	DNA / pantothenate metabolism flavoprotein
AT5G02380	8.42	chr5	-	506497	507244	747	MT2B	metallothionein 2B
AT5G03160	8.25	chr5	+	750108	752805	2697	ATP58IPK|P58IPK	homolog of mamallian P58IPK
AT5G04320	11.72	chr5	+	1209196	1212578	3382	AT5G04320	Shugoshin C terminus
AT5G04540	15.125	chr5	-	1296441	1302444	6003	AT5G04540	Myotubularin-like phosphatases II superfamily
AT5G04840	6.895	chr5	+	1405293	1407934	2641	AT5G04840	bZIP protein
AT5G04940	8.605	chr5	-	1454166	1456990	2824	SUVH1	SU(VAR)3-9 homolog 1
AT5G05230	9.05	chr5	+	1551387	1553805	2418	AT5G05230	RING/U-box superfamily protein
AT5G05320	10.04	chr5	-	1575005	1576731	1726	AT5G05320	FAD/NAD(P)-binding oxidoreductase family protein
AT5G06550	9.89	chr5	-	2001133	2003075	1942	AT5G06550	CONTAINS InterPro DOMAIN/s: Transcription factor jumonji/aspartyl beta-hydroxylase (InterPro:IPR003347), F-box domain, Skp2-like (InterPro:IPR022364), Transcription factor jumonji (InterPro:IPR013129); BEST Arabidopsis thaliana protein match is: transferases, transferring glycosyl groups (TAIR:AT1G78280.1); Has 1762 Blast hits to 1747 proteins in 292 species: Archae - 0; Bacteria - 297; Metazoa -…
AT5G06740	5.005	chr5	+	2084093	2086052	1959	AT5G06740	Concanavalin A-like lectin protein kinase family protein
AT5G06960	10.025	chr5	+	2154779	2157646	2867	OBF5|TGA5	OCS-element binding factor 5
AT5G07740	10.225	chr5	-	2458576	2466813	8237	AT5G07740	actin binding
AT5G07760	9.03	chr5	+	2468238	2473657	5419	AT5G07760	formin homology 2 domain-containing protein / FH2 domain-containing protein
AT5G07990	13.58	chr5	+	2560393	2563109	2716	CYP75B1|TT7|D501	Cytochrome P450 superfamily protein
AT5G08120	11.195	chr5	-	2600473	2602927	2454	MPB2C	movement protein binding protein 2C
AT5G08600	10.39	chr5	+	2786186	2790241	4055	AT5G08600	U3 ribonucleoprotein (Utp) family protein
AT5G09330	10.915	chr5	-	2892364	2895421	3057	NAC082|VNI1|anac082	NAC domain containing protein 82
AT5G09463	11.42	chr5	-	2943737	2946839	3102	CPuORF41	conserved peptide upstream open reading frame 41
AT5G09530	11.205	chr5	-	2959733	2961271	1538	AT5G09530	hydroxyproline-rich glycoprotein family protein
AT5G10160	10.01	chr5	+	3185745	3187312	1567	AT5G10160	Thioesterase superfamily protein
AT5G10300	12	chr5	+	3239616	3240870	1254	HNL|MES5|ATMES5	methyl esterase 5
AT5G10480	9.44	chr5	-	3297803	3300151	2348	PEP|PAS2	Protein-tyrosine phosphatase-like, PTPLA
AT5G10510	7.72	chr5	+	3315528	3320008	4480	AIL6|PLT3	AINTEGUMENTA-like 6
AT5G10940	12.78	chr5	-	3448635	3454231	5596	AT5G10940	transducin family protein / WD-40 repeat family protein
AT5G11590	7.4	chr5	-	3727533	3728726	1193	TINY2	Integrase-type DNA-binding superfamily protein
AT5G11860	11.25	chr5	-	3821802	3823843	2041	SSP5	SCP1-like small phosphatase 5
AT5G11870	8.455	chr5	+	3825419	3827491	2072	AT5G11870	Alkaline phytoceramidase (aPHC)
AT5G11950	11.31	chr5	+	3854915	3856983	2068	AT5G11950	Putative lysine decarboxylase family protein
AT5G12230	13.125	chr5	-	3953147	3956185	3038	MED19A	MED19A; BEST Arabidopsis thaliana protein match is: unknown protein (TAIR:AT5G19480.2); Has 1807 Blast hits to 1807 proteins in 277 species: Archae - 0; Bacteria - 0; Metazoa - 736; Fungi - 347; Plants - 385; Viruses - 0; Other Eukaryotes - 339 (source: NCBI BLink).
AT5G12280	11.37	chr5	-	3971799	3973644	1845	AT5G12280	SWAP (Suppressor-of-White-APricot)/surp RNA-binding domain-containing protein
AT5G12330	11.68	chr5	-	3987374	3989406	2032	LRP1	Lateral root primordium (LRP) protein-related
AT5G12440	8.44	chr5	-	4035293	4038795	3502	AT5G12440	CCCH-type zinc fingerfamily protein with RNA-binding domain
AT5G13050	14.575	chr5	-	4136555	4138721	2166	5-FCL	5-formyltetrahydrofolate cycloligase
AT5G13680	12.31	chr5	-	4410360	4415471	5111	ABO1|ELO2	IKI3 family protein
AT5G13820	7.355	chr5	+	4460893	4464666	3773	TBP1|ATBP-1|ATBP1|ATTBP1|HPPBF-1	telomeric DNA binding protein 1
AT5G14660	13.48	chr5	-	4726640	4728746	2106	ATDEF2|DEF2|PDF1B	peptide deformylase 1B
AT5G15070	9.55	chr5	+	4876514	4885821	9307	AT5G15070	Phosphoglycerate mutase-like family protein
AT5G15270	10.915	chr5	+	4958336	4962008	3672	AT5G15270	RNA-binding KH domain-containing protein
AT5G15920	10.76	chr5	+	5195682	5199559	3877	SMC5	structural maintenance of chromosomes 5
AT5G16000	8.91	chr5	+	5224142	5227288	3146	NIK1	NSP-interacting kinase 1
AT5G16070	10.35	chr5	-	5247353	5251179	3826	AT5G16070	TCP-1/cpn60 chaperonin family protein
AT5G16510	9.945	chr5	+	5392604	5394564	1960	AT5G16510	Alpha-1,4-glucan-protein synthase family protein
AT5G16640	9.035	chr5	+	5460975	5463017	2042	AT5G16640	Pentatricopeptide repeat (PPR) superfamily protein
AT5G16780	9.63	chr5	-	5517489	5522258	4769	DOT2|MDF	SART-1 family
AT5G17270	16.325	chr5	+	5679990	5685597	5607	AT5G17270	Protein prenylyltransferase superfamily protein
AT5G17850	10.745	chr5	+	5899252	5900932	1680	AT5G17850	Sodium/calcium exchanger family protein
AT5G18400	10.675	chr5	-	6092681	6094987	2306	AT5G18400	Cytokine-induced anti-apoptosis inhibitor 1, Fe-S biogenesis
AT5G18440	9.46	chr5	+	6112849	6115932	3083	AT5G18440	CONTAINS InterPro DOMAIN/s: Nuclear fragile X mental retardation-interacting protein 1, conserved region (InterPro:IPR019496); Has 1333 Blast hits to 1211 proteins in 205 species: Archae - 0; Bacteria - 137; Metazoa - 339; Fungi - 162; Plants - 70; Viruses - 6; Other Eukaryotes - 619 (source: NCBI BLink).
AT5G18820	7.985	chr5	+	6271488	6274327	2839	EMB3007	TCP-1/cpn60 chaperonin family protein
AT5G18950	13.615	chr5	-	6328378	6329970	1592	AT5G18950	Tetratricopeptide repeat (TPR)-like superfamily protein
AT5G18970	10.71	chr5	-	6333210	6334642	1432	AT5G18970	AWPM-19-like family protein
AT5G19040	10.445	chr5	-	6361836	6363413	1577	ATIPT5|IPT5	isopentenyltransferase 5
AT5G19100	7.865	chr5	-	6408241	6409417	1176	AT5G19100	Eukaryotic aspartyl protease family protein
AT5G19110	10.425	chr5	-	6411560	6413170	1610	AT5G19110	Eukaryotic aspartyl protease family protein
AT5G19160	12.635	chr5	+	6430485	6432728	2243	TBL11	TRICHOME BIREFRINGENCE-LIKE 11
AT5G19550	10.6	chr5	+	6598016	6601819	3803	AAT2|ASP2	aspartate aminotransferase 2
AT5G20000	11.36	chr5	+	6756632	6759750	3118	AT5G20000	AAA-type ATPase family protein
AT5G20140	12.955	chr5	-	6798831	6800903	2072	AT5G20140	SOUL heme-binding family protein
AT5G20230	8.99	chr5	+	6826505	6827629	1124	ATBCB|BCB|SAG14	blue-copper-binding protein
AT5G20670	11.03	chr5	-	6993113	6993873	760	AT5G20670	Protein of unknown function (DUF1677)
AT5G20950	11.35	chr5	-	7107375	7111311	3936	AT5G20950	Glycosyl hydrolase family protein
AT5G21100	15.805	chr5	+	7168183	7170928	2745	AT5G21100	Plant L-ascorbate oxidase
AT5G22280	14.3	chr5	-	7373994	7375719	1725	AT5G22280	unknown protein; FUNCTIONS IN: molecular_function unknown; INVOLVED IN: biological_process unknown; LOCATED IN: endomembrane system; EXPRESSED IN: 22 plant structures; EXPRESSED DURING: 13 growth stages; BEST Arabidopsis thaliana protein match is: unknown protein (TAIR:AT3G44280.1); Has 82 Blast hits to 82 proteins in 13 species: Archae - 0; Bacteria - 0; Metazoa - 0; Fungi - 0; Plants - 82; Viru…
AT5G22540	9.03	chr5	-	7481477	7482953	1476	AT5G22540	Plant protein of unknown function (DUF247)
AT5G23170	9.97	chr5	-	7798196	7799448	1252	AT5G23170	Protein kinase superfamily protein
AT5G23430	9.685	chr5	-	7893670	7900387	6717	AT5G23430	Transducin/WD40 repeat-like superfamily protein
AT5G23740	8.41	chr5	-	8008009	8009436	1427	RPS11-BETA	ribosomal protein S11-beta
AT5G23860	9.88	chr5	+	8042875	8044819	1944	TUB8	tubulin beta 8
AT5G24210	9.2	chr5	+	8217334	8219619	2285	AT5G24210	alpha/beta-Hydrolases superfamily protein
AT5G24320	10.365	chr5	-	8284435	8288039	3604	AT5G24320	Transducin/WD40 repeat-like superfamily protein
AT5G24740	13.93	chr5	-	8469950	8489703	19753	AT5G24740	Protein of unknown function (DUF1162)
AT5G24870	8.195	chr5	-	8544784	8547423	2639	AT5G24870	RING/U-box superfamily protein
AT5G25130	6.16	chr5	+	8668298	8670194	1896	CYP71B12	cytochrome P450, family 71, subfamily B, polypeptide 12
AT5G25810	10.675	chr5	-	8986770	8987787	1017	tny	Integrase-type DNA-binding superfamily protein
AT5G27350	9.745	chr5	+	9648666	9654426	5760	SFP1	Major facilitator superfamily protein
AT5G28540	11.545	chr5	-	10540459	10543375	2916	BIP1	heat shock protein 70 (Hsp 70) family protein
AT5G34940	9.29	chr5	-	13235828	13238457	2629	AtGUS3|GUS3	glucuronidase 3
AT5G35630	10.23	chr5	+	13830428	13833451	3023	GLN2|GS2|ATGSL1	glutamine synthetase 2
AT5G35730	9.985	chr5	+	13893706	13896974	3268	AT5G35730	EXS (ERD1/XPR1/SYG1) family protein
AT5G36220	13.245	chr5	-	14253689	14256033	2344	CYP91A1|CYP81D1	cytochrome p450 81d1
AT5G37010	7.515	chr5	-	14620731	14622941	2210	AT5G37010	unknown protein; FUNCTIONS IN: molecular_function unknown; INVOLVED IN: N-terminal protein myristoylation; EXPRESSED IN: 22 plant structures; EXPRESSED DURING: 13 growth stages; BEST Arabidopsis thaliana protein match is: unknown protein (TAIR:AT1G65710.1); Has 6746 Blast hits to 5259 proteins in 486 species: Archae - 7; Bacteria - 485; Metazoa - 3508; Fungi - 577; Plants - 378; Viruses - 50; Oth…
AT5G38300	10.67	chr5	+	15305931	15307008	1077	AT5G38300	unknown protein; FUNCTIONS IN: molecular_function unknown; INVOLVED IN: biological_process unknown; LOCATED IN: cellular_component unknown; EXPRESSED IN: 12 plant structures; EXPRESSED DURING: 6 growth stages; BEST Arabidopsis thaliana protein match is: unknown protein (TAIR:AT1G67035.2); Has 1807 Blast hits to 1807 proteins in 277 species: Archae - 0; Bacteria - 0; Metazoa - 736; Fungi - 347; Pl…
AT5G38430	9.53	chr5	-	15384116	15385247	1131	AT5G38430	Ribulose bisphosphate carboxylase (small chain) family protein
AT5G38710	9.935	chr5	+	15501244	15504109	2865	AT5G38710	Methylenetetrahydrofolate reductase family protein
AT5G39610	9.08	chr5	-	15858399	15859788	1389	ANAC092|ATNAC2|NAC2|NAC6|ATNAC6|ORE1	NAC domain containing protein 6
AT5G39730	10.145	chr5	+	15901678	15902870	1192	AT5G39730	AIG2-like (avirulence induced gene) family protein
AT5G39990	12.055	chr5	+	16004280	16006740	2460	AT5G39990	Core-2/I-branching beta-1,6-N-acetylglucosaminyltransferase family protein
AT5G40170	12.125	chr5	-	16065090	16067574	2484	RLP54|AtRLP54	receptor like protein 54
AT5G40270	12.035	chr5	-	16093171	16097232	4061	AT5G40270	HD domain-containing metal-dependent phosphohydrolase family protein
AT5G40570	8.23	chr5	+	16246785	16248390	1605	AT5G40570	Surfeit locus protein 2 (SURF2)
AT5G40730	10.76	chr5	+	16301074	16301520	446	ATAGP24|AGP24	arabinogalactan protein 24
AT5G40840	6.17	chr5	-	16359429	16363792	4363	AtRAD21.1|SYN2	Rad21/Rec8-like family protein
AT5G40890	8.495	chr5	-	16381313	16384319	3006	ATCLCA|CLCA|ATCLC-A|CLC-A	chloride channel A
AT5G41000	9.71	chr5	+	16420779	16423830	3051	YSL4	YELLOW STRIPE like 4
AT5G41620	9.935	chr5	+	16646329	16648968	2639	AT5G41620	FUNCTIONS IN: molecular_function unknown; INVOLVED IN: biological_process unknown; LOCATED IN: chloroplast, plasma membrane; EXPRESSED IN: 9 plant structures; EXPRESSED DURING: 6 growth stages; BEST Arabidopsis thaliana protein match is: intracellular protein transport protein USO1-related (TAIR:AT1G64180.1); Has 30201 Blast hits to 17322 proteins in 780 species: Archae - 12; Bacteria - 1396; Met…
AT5G42200	11.345	chr5	+	16860466	16861232	766	AT5G42200	RING/U-box superfamily protein
AT5G42620	9.23	chr5	+	17066277	17071963	5686	AT5G42620	metalloendopeptidases;zinc ion binding
AT5G42810	11.915	chr5	+	17166817	17169459	2642	ATIPK1|IPK1	inositol-pentakisphosphate 2-kinase 1
AT5G42830	7.475	chr5	+	17176383	17178018	1635	AT5G42830	HXXXD-type acyl-transferase family protein
AT5G43080	10.425	chr5	+	17293226	17294789	1563	CYCA3;1	Cyclin A3;1
AT5G43170	10.59	chr5	-	17330944	17331646	702	AZF3|ZF3	zinc-finger protein 3
AT5G43310	9.225	chr5	-	17379485	17385535	6050	AT5G43310	COP1-interacting protein-related
AT5G43560	10.21	chr5	+	17500409	17505646	5237	AT5G43560	TRAF-like superfamily protein
AT5G43745	10.605	chr5	-	17569146	17574971	5825	AT5G43745	Protein of unknown function (DUF1012)
AT5G43820	11.065	chr5	+	17618947	17620588	1641	AT5G43820	Pentatricopeptide repeat (PPR) superfamily protein
AT5G43910	9.69	chr5	-	17667309	17670239	2930	AT5G43910	pfkB-like carbohydrate kinase family protein
AT5G44020	8.035	chr5	+	17712408	17714336	1928	AT5G44020	HAD superfamily, subfamily IIIB acid phosphatase
AT5G45080	9.5	chr5	-	18191574	18193207	1633	PP2-A6|AtPP2-A6	phloem protein 2-A6
AT5G45220	6.6	chr5	-	18298925	18301069	2144	AT5G45220	Disease resistance protein (TIR-NBS-LRR class) family
AT5G45460	7.115	chr5	-	18416613	18419481	2868	AT5G45460	unknown protein; BEST Arabidopsis thaliana protein match is: Protein of unknown function (DUF594) (TAIR:AT5G45470.1); Has 30201 Blast hits to 17322 proteins in 780 species: Archae - 12; Bacteria - 1396; Metazoa - 17338; Fungi - 3422; Plants - 5037; Viruses - 0; Other Eukaryotes - 2996 (source: NCBI BLink).
AT5G45470	10.015	chr5	-	18421984	18425042	3058	AT5G45470	Protein of unknown function (DUF594)
AT5G45490	9.595	chr5	+	18429046	18432128	3082	AT5G45490	P-loop containing nucleoside triphosphate hydrolases superfamily protein
AT5G46230	10.87	chr5	-	18742439	18743045	606	AT5G46230	Protein of unknown function, DUF538
AT5G47400	9.98	chr5	+	19229161	19232586	3425	AT5G47400	unknown protein; FUNCTIONS IN: molecular_function unknown; LOCATED IN: endomembrane system; EXPRESSED IN: 23 plant structures; EXPRESSED DURING: 13 growth stages; Has 1807 Blast hits to 1807 proteins in 277 species: Archae - 0; Bacteria - 0; Metazoa - 736; Fungi - 347; Plants - 385; Viruses - 0; Other Eukaryotes - 339 (source: NCBI BLink).
AT5G47455	7.86	chr5	+	19250718	19252383	1665	AT5G47455	unknown protein; FUNCTIONS IN: molecular_function unknown; INVOLVED IN: biological_process unknown; LOCATED IN: chloroplast; EXPRESSED IN: 13 plant structures; EXPRESSED DURING: 8 growth stages; BEST Arabidopsis thaliana protein match is: unknown protein (TAIR:AT4G17310.1); Has 147 Blast hits to 147 proteins in 13 species: Archae - 0; Bacteria - 0; Metazoa - 0; Fungi - 0; Plants - 147; Viruses - …
AT5G47540	12.285	chr5	-	19283028	19285698	2670	AT5G47540	Mo25 family protein
AT5G47620	10.85	chr5	-	19302189	19304816	2627	AT5G47620	RNA-binding (RRM/RBD/RNP motifs) family protein
AT5G47710	12.48	chr5	+	19329674	19331329	1655	AT5G47710	Calcium-dependent lipid-binding (CaLB domain) family protein
AT5G47980	7.71	chr5	+	19428887	19430476	1589	AT5G47980	HXXXD-type acyl-transferase family protein
AT5G48550	8.16	chr5	+	19678916	19680560	1644	AT5G48550	F-box associated ubiquitination effector family protein
AT5G48930	10.49	chr5	-	19836298	19838162	1864	HCT	hydroxycinnamoyl-CoA shikimate/quinate hydroxycinnamoyl transferase
AT5G49665	11.695	chr5	-	20167001	20169474	2473	AT5G49665	Zinc finger (C3HC4-type RING finger) family protein
AT5G49690	7.505	chr5	-	20189654	20191390	1736	AT5G49690	UDP-Glycosyltransferase superfamily protein
AT5G49760	8.015	chr5	+	20216371	20221299	4928	AT5G49760	Leucine-rich repeat protein kinase family protein
AT5G50430	13.615	chr5	-	20534172	20537071	2899	UBC33	ubiquitin-conjugating enzyme 33
AT5G50990	10.495	chr5	+	20739418	20741281	1863	AT5G50990	Tetratricopeptide repeat (TPR)-like superfamily protein
AT5G51570	10.01	chr5	+	20949403	20951497	2094	AT5G51570	SPFH/Band 7/PHB domain-containing membrane-associated protein family
AT5G52120	9.335	chr5	-	21176421	21180310	3889	PP2-A14|AtPP2-A14	phloem protein 2-A14
AT5G52320	6.88	chr5	-	21244977	21246682	1705	CYP96A4	cytochrome P450, family 96, subfamily A, polypeptide 4
AT5G54145	10.145	chr5	+	21972464	21973083	619	AT5G54145	unknown protein; FUNCTIONS IN: molecular_function unknown; INVOLVED IN: biological_process unknown; LOCATED IN: endomembrane system; BEST Arabidopsis thaliana protein match is: unknown protein (TAIR:AT4G27657.1); Has 30201 Blast hits to 17322 proteins in 780 species: Archae - 12; Bacteria - 1396; Metazoa - 17338; Fungi - 3422; Plants - 5037; Viruses - 0; Other Eukaryotes - 2996 (source: NCBI BLin…
AT5G54280	7.48	chr5	-	22039382	22045242	5860	ATM4|ATMYOS1|ATM2	myosin 2
AT5G54590	11.1	chr5	+	22179752	22182826	3074	CRLK1	Protein kinase superfamily protein
AT5G55070	9.985	chr5	+	22347210	22350817	3607	AT5G55070	Dihydrolipoamide succinyltransferase
AT5G55090	7.025	chr5	-	22356851	22358198	1347	MAPKKK15	mitogen-activated protein kinase kinase kinase 15
AT5G55160	10.04	chr5	-	22383559	22384925	1366	ATSUMO2|SUMO 2|SUMO2|SUM2	small ubiquitin-like modifier 2
AT5G55200	10.505	chr5	+	22394606	22396572	1966	AT5G55200	Co-chaperone GrpE family protein
AT5G55230	11.64	chr5	+	22401996	22405381	3385	MAP65-1|ATMAP65-1	microtubule-associated proteins 65-1
AT5G55960	11.285	chr5	+	22662575	22665087	2512	AT5G55960	unknown protein; CONTAINS InterPro DOMAIN/s: Uncharacterised protein family UPF0118 (InterPro:IPR002549); Has 30201 Blast hits to 17322 proteins in 780 species: Archae - 12; Bacteria - 1396; Metazoa - 17338; Fungi - 3422; Plants - 5037; Viruses - 0; Other Eukaryotes - 2996 (source: NCBI BLink).
AT5G56210	8.62	chr5	-	22750554	22752732	2178	WIP2	WPP domain interacting protein 2
AT5G56240	9.595	chr5	-	22759802	22764576	4774	AT5G56240	BEST Arabidopsis thaliana protein match is: hapless 8 (TAIR:AT5G56250.1); Has 35333 Blast hits to 34131 proteins in 2444 species: Archae - 798; Bacteria - 22429; Metazoa - 974; Fungi - 991; Plants - 531; Viruses - 0; Other Eukaryotes - 9610 (source: NCBI BLink).
AT5G56650	9.98	chr5	+	22930824	22932778	1954	ILL1	IAA-leucine resistant (ILR)-like 1
AT5G57330	11.41	chr5	+	23218213	23221089	2876	AT5G57330	Galactose mutarotase-like superfamily protein
AT5G57840	9.135	chr5	-	23432803	23435232	2429	AT5G57840	HXXXD-type acyl-transferase family protein
AT5G58070	12.17	chr5	-	23500060	23501209	1149	TIL|ATTIL	temperature-induced lipocalin
AT5G58290	10.12	chr5	+	23569061	23571340	2279	RPT3	regulatory particle triple-A ATPase 3
AT5G58350	10.62	chr5	+	23584788	23587801	3013	ZIK2|WNK4	with no lysine (K) kinase 4
AT5G58500	9.41	chr5	-	23645534	23646083	549	LSH5	Protein of unknown function (DUF640)
AT5G58787	12.135	chr5	+	23742449	23744604	2155	AT5G58787	RING/U-box superfamily protein
AT5G58920	11.395	chr5	+	23793128	23794245	1117	AT5G58920	unknown protein; Has 1807 Blast hits to 1807 proteins in 277 species: Archae - 0; Bacteria - 0; Metazoa - 736; Fungi - 347; Plants - 385; Viruses - 0; Other Eukaryotes - 339 (source: NCBI BLink).
AT5G59260	5.765	chr5	-	23907900	23909925	2025	AT5G59260	Concanavalin A-like lectin protein kinase family protein
AT5G59820	11.73	chr5	+	24102971	24103787	816	ZAT12|RHL41	C2H2-type zinc finger family protein
AT5G60570	9.9	chr5	+	24347927	24350117	2190	AT5G60570	Galactose oxidase/kelch repeat superfamily protein
AT5G61190	9.755	chr5	+	24615316	24620053	4737	AT5G61190	putative endonuclease or glycosyl hydrolase with C2H2-type zinc finger domain
AT5G61200	9.975	chr5	+	24620215	24622666	2451	AT5G61200	FUNCTIONS IN: molecular_function unknown; INVOLVED IN: biological_process unknown; LOCATED IN: chloroplast; BEST Arabidopsis thaliana protein match is: myosin heavy chain-related (TAIR:AT5G07890.3).
AT5G61530	9.355	chr5	+	24742047	24744784	2737	AT5G61530	small G protein family protein / RhoGAP family protein
AT5G61610	8.54	chr5	+	24770098	24771252	1154	AT5G61610	Oleosin family protein
AT5G62260	11.945	chr5	+	25009026	25011588	2562	AT5G62260	AT hook motif DNA-binding family protein
AT5G62470	8.77	chr5	-	25078990	25080858	1868	MYB96|MYBCOV1|ATMYB96	myb domain protein 96
AT5G62600	10.425	chr5	-	25123050	25132676	9626	AT5G62600	ARM repeat superfamily protein
AT5G63140	9.25	chr5	+	25328118	25329799	1681	ATPAP29|PAP29	purple acid phosphatase 29
AT5G63520	10.6	chr5	-	25426176	25429112	2936	AT5G63520	CONTAINS InterPro DOMAIN/s: F-box domain, Skp2-like (InterPro:IPR022364), FIST C domain (InterPro:IPR019494), FIST domain, N-terminal (InterPro:IPR013702); Has 137 Blast hits to 137 proteins in 56 species: Archae - 0; Bacteria - 88; Metazoa - 6; Fungi - 0; Plants - 32; Viruses - 0; Other Eukaryotes - 11 (source: NCBI BLink).
AT5G63640	10.635	chr5	+	25477677	25481489	3812	AT5G63640	ENTH/VHS/GAT family protein
AT5G63790	7.955	chr5	-	25526508	25528013	1505	NAC102|ANAC102	NAC domain containing protein 102
AT5G64130	11.13	chr5	-	25664349	25666204	1855	AT5G64130	cAMP-regulated phosphoprotein 19-related protein
AT5G64250	10.32	chr5	-	25697353	25698971	1618	AT5G64250	Aldolase-type TIM barrel family protein
AT5G64560	11.22	chr5	-	25806768	25809641	2873	MGT9|ATMGT9|MRS2-2	magnesium transporter 9
AT5G64830	13.665	chr5	-	25914637	25916624	1987	AT5G64830	programmed cell death 2 C-terminal domain-containing protein
AT5G64880	13.33	chr5	+	25932289	25934156	1867	AT5G64880	unknown protein; Has 30201 Blast hits to 17322 proteins in 780 species: Archae - 12; Bacteria - 1396; Metazoa - 17338; Fungi - 3422; Plants - 5037; Viruses - 0; Other Eukaryotes - 2996 (source: NCBI BLink).
AT5G65170	15.14	chr5	+	26041173	26042406	1233	AT5G65170	VQ motif-containing protein
AT5G65240	11.885	chr5	-	26074401	26077676	3275	AT5G65240	Leucine-rich repeat protein kinase family protein
AT5G65630	9.755	chr5	-	26225831	26228449	2618	GTE7	global transcription factor group E7
AT5G65840	11.395	chr5	-	26343729	26346082	2353	AT5G65840	Thioredoxin superfamily protein
AT5G66690	8.585	chr5	+	26625079	26626793	1714	UGT72E2	UDP-Glycosyltransferase superfamily protein
AT5G67200	9.165	chr5	-	26813724	26816566	2842	AT5G67200	Leucine-rich repeat protein kinase family protein
AT5G67300	14.9	chr5	+	26854021	26856006	1985	MYBR1|ATMYBR1|ATMYB44|MYB44	myb domain protein r1
AT1G01010	6.42	chr1	+	3630	5899	2269	NAC001|ANAC001	NAC domain containing protein 1
AT1G01030	5.275	chr1	-	11648	13714	2066	NGA3	AP2/B3-like transcriptional factor family protein
AT1G01100	8.19	chr1	-	50074	51199	1125	AT1G01100	60S acidic ribosomal protein family
AT1G01140	6.835	chr1	-	64165	67625	3460	SnRK3.12|PKS6|CIPK9	CBL-interacting protein kinase 9
AT1G01200	7.81	chr1	-	86514	88213	1699	RABA3|ATRABA3|ATRAB-A3	RAB GTPase homolog A3
AT1G01310	8.135	chr1	+	120153	121130	977	AT1G01310	CAP (Cysteine-rich secretory proteins, Antigen 5, and Pathogenesis-related 1 protein) superfamily protein
AT1G01350	9.88	chr1	+	136123	138162	2039	AT1G01350	Zinc finger (CCCH-type/C3HC4-type RING finger) family protein
AT1G01390	8.32	chr1	-	148119	149806	1687	AT1G01390	UDP-Glycosyltransferase superfamily protein
AT1G01480	4.725	chr1	+	175781	178400	2619	AT-ACC2|ACS2	1-amino-cyclopropane-1-carboxylate synthase 2
AT1G01690	5.11	chr1	+	249140	252462	3322	PRD3|ATPRD3	putative recombination initiation defects 3
AT1G01810	9.895	chr1	+	295220	295859	639	AT1G01810	unknown protein; Has 12 Blast hits to 12 proteins in 5 species: Archae - 0; Bacteria - 0; Metazoa - 5; Fungi - 0; Plants - 7; Viruses - 0; Other Eukaryotes - 0 (source: NCBI BLink).
AT1G01880	6.92	chr1	-	306479	309109	2630	AT1G01880	5'-3' exonuclease family protein
AT1G02180	8.2	chr1	-	413521	414645	1124	AT1G02180	ferredoxin-related
AT1G02810	4.76	chr1	+	618264	620480	2216	AT1G02810	Plant invertase/pectin methylesterase inhibitor superfamily
AT1G02850	5.855	chr1	+	630504	633259	2755	BGLU11	beta glucosidase 11
AT1G03110	9.405	chr1	+	749245	751963	2718	AT1G03110	Transducin/WD40 repeat-like superfamily protein
AT1G03860	9.105	chr1	-	979307	981762	2455	PHB2|ATPHB2	prohibitin 2
AT1G04160	6.34	chr1	+	1086494	1096146	9652	XIB|XI-B|ATXIB|XI-8	myosin XI B
AT1G04270	7.35	chr1	-	1141603	1143051	1448	RPS15	cytosolic ribosomal protein S15
AT1G04570	4.925	chr1	-	1246727	1248775	2048	AT1G04570	Major facilitator superfamily protein
AT1G04710	7.385	chr1	+	1321903	1324782	2879	KAT1|PKT4	peroxisomal 3-ketoacyl-CoA thiolase 4
AT1G04810	8.76	chr1	+	1350179	1355442	5263	AT1G04810	26S proteasome regulatory complex, non-ATPase subcomplex, Rpn2/Psmd1 subunit
AT1G04870	9.875	chr1	-	1373233	1375742	2509	PRMT10|ATPRMT10	protein arginine methyltransferase 10
AT1G04900	8.26	chr1	+	1383840	1387895	4055	AT1G04900	Protein of unknown function (DUF185)
AT1G04950	7.475	chr1	-	1403084	1407468	4384	ATTAF6|TAF6|TAFII59	TATA BOX ASSOCIATED FACTOR II 59
AT1G04960	11.98	chr1	-	1407800	1410868	3068	AT1G04960	Protein of unknown function (DUF1664)
AT1G04990	6.515	chr1	-	1419079	1421789	2710	AT1G04990	Zinc finger C-x8-C-x5-C-x3-H type family protein
AT1G05000	4.935	chr1	+	1425592	1428782	3190	AT1G05000	Phosphotyrosine protein phosphatases superfamily protein
AT1G05205	11.795	chr1	-	1509102	1510281	1179	AT1G05205	unknown protein; Has 44 Blast hits to 44 proteins in 16 species: Archae - 0; Bacteria - 0; Metazoa - 0; Fungi - 0; Plants - 44; Viruses - 0; Other Eukaryotes - 0 (source: NCBI BLink).
AT1G05220	7.82	chr1	+	1511906	1512842	936	AT1G05220	Transmembrane protein 97, predicted
AT1G05380	7.68	chr1	+	1576862	1582614	5752	AT1G05380	Acyl-CoA N-acyltransferase with RING/FYVE/PHD-type zinc finger protein
AT1G05550	6.15	chr1	-	1640958	1643917	2959	AT1G05550	Protein of unknown function (DUF295)
AT1G05570	4.57	chr1	-	1647705	1659437	11732	GSL6|ATGSL6|ATGSL06|GSL06|CALS1	callose synthase 1
AT1G06160	6.845	chr1	+	1883003	1883934	931	ORA59	octadecanoid-responsive Arabidopsis AP2/ERF 59
AT1G06560	7.57	chr1	+	2007614	2012006	4392	AT1G06560	NOL1/NOP2/sun family protein
AT1G06670	7.965	chr1	+	2040432	2047612	7180	NIH	nuclear DEIH-boxhelicase
AT1G06690	8.235	chr1	-	2049601	2052154	2553	AT1G06690	NAD(P)-linked oxidoreductase superfamily protein
AT1G06790	8.165	chr1	+	2087231	2089447	2216	AT1G06790	RNA polymerase Rpb7 N-terminal domain-containing protein
AT1G06840	10.49	chr1	-	2097746	2103479	5733	AT1G06840	Leucine-rich repeat protein kinase family protein
AT1G07050	7.205	chr1	-	2164187	2165239	1052	AT1G07050	CCT motif family protein
AT1G07380	4.225	chr1	-	2264828	2268306	3478	AT1G07380	Neutral/alkaline non-lysosomal ceramidase
AT1G07390	5.88	chr1	+	2269892	2274816	4924	AtRLP1|RLP1	receptor like protein 1
AT1G07620	4.485	chr1	-	2344389	2346842	2453	ATOBGM	GTP-binding protein Obg/CgtA
AT1G07670	8.06	chr1	-	2370051	2374545	4494	ATECA4|ECA4	endomembrane-type CA-ATPase 4
AT1G07705	9.4	chr1	+	2381614	2386092	4478	AT1G07705	NOT2 / NOT3 / NOT5 family
AT1G07980	9.26	chr1	-	2473164	2474927	1763	NF-YC10	nuclear factor Y, subunit C10
AT1G08040	6.71	chr1	-	2495341	2498641	3300	AT1G08040	Protein of unknown function (DUF707)
AT1G08120	8.18	chr1	+	2538614	2539661	1047	AT1G08120	BEST Arabidopsis thaliana protein match is: Protein kinase superfamily protein (TAIR:AT5G26110.1); Has 235 Blast hits to 235 proteins in 96 species: Archae - 21; Bacteria - 0; Metazoa - 117; Fungi - 8; Plants - 47; Viruses - 0; Other Eukaryotes - 42 (source: NCBI BLink).
AT1G08200	7.765	chr1	-	2573847	2576714	2867	AXS2	UDP-D-apiose/UDP-D-xylose synthase 2
AT1G08270	10.19	chr1	-	2606268	2607507	1239	AT1G08270	CONTAINS InterPro DOMAIN/s: MIT (InterPro:IPR007330); BEST Arabidopsis thaliana protein match is: AAA-type ATPase family protein (TAIR:AT2G27600.1); Has 1133 Blast hits to 1133 proteins in 252 species: Archae - 47; Bacteria - 0; Metazoa - 540; Fungi - 145; Plants - 223; Viruses - 0; Other Eukaryotes - 178 (source: NCBI BLink).
AT1G09000	7.41	chr1	+	2891036	2895182	4146	ANP1|MAPKKK1|NP1	NPK1-related protein kinase 1
AT1G09180	5.27	chr1	+	2965022	2965972	950	ATSARA1A|SARA1A|ATSAR1	secretion-associated RAS super family 1
AT1G09410	6.98	chr1	+	3035442	3037560	2118	AT1G09410	pentatricopeptide (PPR) repeat-containing protein
AT1G09580	10.49	chr1	+	3104587	3106290	1703	AT1G09580	emp24/gp25L/p24 family/GOLD family protein
AT1G09620	7.745	chr1	-	3112777	3116699	3922	AT1G09620	ATP binding;leucine-tRNA ligases;aminoacyl-tRNA ligases;nucleotide binding;ATP binding;aminoacyl-tRNA ligases
AT1G09800	11.62	chr1	-	3176882	3180421	3539	AT1G09800	Pseudouridine synthase family protein
AT1G09815	7.22	chr1	+	3189368	3190242	874	POLD4	polymerase delta 4
AT1G09920	8.63	chr1	-	3224683	3227070	2387	AT1G09920	TRAF-type zinc finger-related
AT1G09980	7.175	chr1	-	3256244	3261614	5370	AT1G09980	Putative serine esterase family protein
AT1G10450	8.61	chr1	+	3431779	3438370	6591	SNL6	SIN3-like 6
AT1G10530	5.885	chr1	-	3471455	3472672	1217	AT1G10530	unknown protein; FUNCTIONS IN: molecular_function unknown; INVOLVED IN: N-terminal protein myristoylation; BEST Arabidopsis thaliana protein match is: unknown protein (TAIR:AT1G60010.1); Has 143 Blast hits to 143 proteins in 14 species: Archae - 0; Bacteria - 0; Metazoa - 0; Fungi - 0; Plants - 143; Viruses - 0; Other Eukaryotes - 0 (source: NCBI BLink).
AT1G10760	5.615	chr1	-	3581033	3590928	9895	GWD|GWD1|SOP1|SOP|SEX1	Pyruvate phosphate dikinase, PEP/pyruvate binding domain
AT1G10790	7.11	chr1	+	3596359	3597847	1488	AT1G10790	BEST Arabidopsis thaliana protein match is: hydroxyproline-rich glycoprotein family protein (TAIR:AT3G56590.2); Has 78 Blast hits to 78 proteins in 11 species: Archae - 0; Bacteria - 0; Metazoa - 0; Fungi - 0; Plants - 78; Viruses - 0; Other Eukaryotes - 0 (source: NCBI BLink).
AT1G10930	8.84	chr1	-	3647893	3655590	7697	ATSGS1|RECQ4A|ATRECQ4A	DNA helicase (RECQl4A)
AT1G11480	8.825	chr1	-	3864152	3866969	2817	AT1G11480	eukaryotic translation initiation factor-related
AT1G11540	8.81	chr1	-	3875441	3877155	1714	AT1G11540	Sulfite exporter TauE/SafE family protein
AT1G11580	6.135	chr1	+	3888689	3890811	2122	PMEPCRA|ATPMEPCRA	methylesterase PCR A
AT1G11660	7.04	chr1	+	3920542	3924555	4013	AT1G11660	heat shock protein 70 (Hsp 70) family protein
AT1G11670	6.335	chr1	-	3928161	3931576	3415	AT1G11670	MATE efflux family protein
AT1G11950	9.435	chr1	-	4034586	4038758	4172	AT1G11950	Transcription factor jumonji (jmjC) domain-containing protein
AT1G12210	5.88	chr1	+	4140947	4143605	2658	RFL1	RPS5-like 1
AT1G12420	6.345	chr1	-	4226361	4229138	2777	ACR8	ACT domain repeat 8
AT1G12490	5.63	chr1	+	4260782	4261869	1087	AT1G12490	F-box associated ubiquitination effector family protein
AT1G12940	6.91	chr1	+	4416404	4418590	2186	ATNRT2.5|NRT2.5	nitrate transporter2.5
AT1G13000	8.8	chr1	-	4436104	4439464	3360	AT1G13000	Protein of unknown function (DUF707)
AT1G13100	4.375	chr1	+	4463923	4465538	1615	CYP71B29	cytochrome P450, family 71, subfamily B, polypeptide 29
AT1G13230	4.355	chr1	+	4520630	4522544	1914	AT1G13230	Leucine-rich repeat (LRR) family protein
AT1G13245	6.105	chr1	-	4525485	4526064	579	RTFL17|DVL4	ROTUNDIFOLIA like 17
AT1G13270	8.565	chr1	+	4544952	4547312	2360	MAP1B|MAP1C	methionine aminopeptidase 1B
AT1G13440	6.475	chr1	-	4608195	4610647	2452	GAPC2|GAPC-2	glyceraldehyde-3-phosphate dehydrogenase C2
AT1G13560	9.08	chr1	-	4638513	4642088	3575	ATAAPT1|AAPT1	aminoalcoholphosphotransferase 1
AT1G13970	4.7	chr1	-	4779522	4782542	3020	AT1G13970	Protein of unknown function (DUF1336)
AT1G13980	7.465	chr1	+	4788462	4794553	6091	EMB30|GN|VAN7	sec7 domain-containing protein
AT1G14020	10.39	chr1	+	4802719	4805375	2656	AT1G14020	O-fucosyltransferase family protein
AT1G14185	4.45	chr1	+	4850273	4852096	1823	AT1G14185	Glucose-methanol-choline (GMC) oxidoreductase family protein
AT1G14315	7.86	chr1	-	4886767	4887439	672	AT1G14315	F-box and associated interaction domains-containing protein
AT1G14390	4.96	chr1	+	4924276	4926794	2518	AT1G14390	Leucine-rich repeat protein kinase family protein
AT1G15210	4.375	chr1	-	5231347	5236573	5226	ATPDR7|PDR7	pleiotropic drug resistance 7
AT1G15220	15.03	chr1	-	5240028	5241521	1493	ATCCMH|CCMH	cytochrome c biogenesis protein family
AT1G15440	8.545	chr1	-	5306060	5309514	3454	PWP2|ATPWP2	periodic tryptophan protein 2
AT1G15550	5.325	chr1	-	5344477	5346166	1689	GA4|ATGA3OX1|GA3OX1	gibberellin 3-oxidase 1
AT1G15772	4.045	chr1	-	5428519	5429561	1042	AT1G15772	unknown protein; FUNCTIONS IN: molecular_function unknown; INVOLVED IN: biological_process unknown; LOCATED IN: cellular_component unknown; BEST Arabidopsis thaliana protein match is: unknown protein (TAIR:AT1G15780.1); Has 30201 Blast hits to 17322 proteins in 780 species: Archae - 12; Bacteria - 1396; Metazoa - 17338; Fungi - 3422; Plants - 5037; Viruses - 0; Other Eukaryotes - 2996 (source: NC…
AT1G15790	6.67	chr1	-	5438252	5440087	1835	AT1G15790	unknown protein; BEST Arabidopsis thaliana protein match is: unknown protein (TAIR:AT1G15780.1); Has 170 Blast hits to 94 proteins in 14 species: Archae - 0; Bacteria - 0; Metazoa - 0; Fungi - 0; Plants - 170; Viruses - 0; Other Eukaryotes - 0 (source: NCBI BLink).
AT1G16000	7.64	chr1	+	5494532	5495359	827	AT1G16000	unknown protein; BEST Arabidopsis thaliana protein match is: unknown protein (TAIR:AT1G80890.1); Has 41 Blast hits to 40 proteins in 10 species: Archae - 0; Bacteria - 0; Metazoa - 0; Fungi - 0; Plants - 41; Viruses - 0; Other Eukaryotes - 0 (source: NCBI BLink).
AT1G16300	7.975	chr1	+	5574309	5577622	3313	GAPCP-2	glyceraldehyde-3-phosphate dehydrogenase of plastid 2
AT1G16370	11.73	chr1	+	5596693	5598447	1754	OCT6|ATOCT6	organic cation/carnitine transporter 6
AT1G16520	7.595	chr1	+	5648759	5651167	2408	AT1G16520	unknown protein; FUNCTIONS IN: molecular_function unknown; INVOLVED IN: biological_process unknown; LOCATED IN: plasma membrane; EXPRESSED IN: 22 plant structures; EXPRESSED DURING: 13 growth stages; BEST Arabidopsis thaliana protein match is: unknown protein (TAIR:AT1G56080.1); Has 243 Blast hits to 234 proteins in 69 species: Archae - 2; Bacteria - 2; Metazoa - 61; Fungi - 9; Plants - 125; Viru…
AT1G16540	7.575	chr1	+	5659414	5665449	6035	ABA3|SIR3|ATABA3|ACI2|LOS5	molybdenum cofactor sulfurase (LOS5) (ABA3)
AT1G16750	5.79	chr1	-	5729096	5731870	2774	AT1G16750	Protein of unknown function, DUF547
AT1G17110	7.855	chr1	-	5845659	5850934	5275	UBP15	ubiquitin-specific protease 15
AT1G17130	6.965	chr1	+	5854147	5856697	2550	AT1G17130	Family of unknown function (DUF572)
AT1G17610	4.58	chr1	+	6056894	6058357	1463	AT1G17610	Disease resistance protein (TIR-NBS class)
AT1G17760	8.185	chr1	-	6110106	6116617	6511	CSTF77|ATCSTF77	Tetratricopeptide repeat (TPR)-like superfamily protein
AT1G17880	7.785	chr1	-	6152408	6153982	1574	ATBTF3|BTF3	basic transcription factor 3
AT1G18250	7.97	chr1	-	6276787	6278045	1258	ATLP-1	Pathogenesis-related thaumatin superfamily protein
AT1G18310	5.66	chr1	-	6301199	6303956	2757	AT1G18310	glycosyl hydrolase family 81 protein
AT1G18570	5.705	chr1	+	6389410	6391267	1857	HIG1|MYB51|AtMYB51|BW51A|BW51B	myb domain protein 51
AT1G18620	6.19	chr1	+	6409977	6414451	4474	AT1G18620	unknown protein; BEST Arabidopsis thaliana protein match is: unknown protein (TAIR:AT1G74160.1); Has 1987 Blast hits to 1263 proteins in 207 species: Archae - 0; Bacteria - 172; Metazoa - 665; Fungi - 149; Plants - 271; Viruses - 6; Other Eukaryotes - 724 (source: NCBI BLink).
AT1G18640	10.62	chr1	-	6416356	6418690	2334	PSP	3-phosphoserine phosphatase
AT1G18800	10.25	chr1	-	6481112	6483596	2484	NRP2	NAP1-related protein 2
AT1G18850	7.16	chr1	-	6504805	6506424	1619	AT1G18850	unknown protein; FUNCTIONS IN: molecular_function unknown; INVOLVED IN: biological_process unknown; LOCATED IN: nucleolus; EXPRESSED IN: 22 plant structures; EXPRESSED DURING: 13 growth stages; Has 40 Blast hits to 40 proteins in 13 species: Archae - 0; Bacteria - 0; Metazoa - 0; Fungi - 0; Plants - 40; Viruses - 0; Other Eukaryotes - 0 (source: NCBI BLink).
AT1G19000	6.805	chr1	-	6560791	6562786	1995	AT1G19000	Homeodomain-like superfamily protein
AT1G19210	8.52	chr1	-	6626821	6627530	709	AT1G19210	Integrase-type DNA-binding superfamily protein
AT1G19230	4.86	chr1	+	6644188	6649222	5034	AT1G19230	Riboflavin synthase-like superfamily protein
AT1G19490	6.045	chr1	-	6751672	6753999	2327	AT1G19490	Basic-leucine zipper (bZIP) transcription factor family protein
AT1G19660	5.425	chr1	-	6799980	6802652	2672	AT1G19660	Wound-responsive family protein
AT1G19870	7.095	chr1	-	6895014	6898725	3711	iqd32	IQ-domain 32
AT1G19970	8.57	chr1	-	6931011	6932689	1678	AT1G19970	ER lumen protein retaining receptor family protein
AT1G20065	8.52	chr1	+	6956520	6957348	828	AT1G20065	FUNCTIONS IN: molecular_function unknown; INVOLVED IN: biological_process unknown; LOCATED IN: endomembrane system; BEST Arabidopsis thaliana protein match is: TFIIB zinc-binding protein (TAIR:AT3G25940.1).
AT1G20310	5.745	chr1	+	7032289	7033208	919	AT1G20310	unknown protein; FUNCTIONS IN: molecular_function unknown; INVOLVED IN: biological_process unknown; LOCATED IN: chloroplast; EXPRESSED IN: 16 plant structures; EXPRESSED DURING: 9 growth stages; BEST Arabidopsis thaliana protein match is: unknown protein (TAIR:AT1G76070.1); Has 46 Blast hits to 46 proteins in 12 species: Archae - 0; Bacteria - 0; Metazoa - 0; Fungi - 0; Plants - 46; Viruses - 0; …
AT1G20530	5.56	chr1	-	7108369	7110377	2008	AT1G20530	Protein of unknown function (DUF630 and DUF632)
AT1G20570	5.725	chr1	-	7122017	7126559	4542	AT1G20570	Spc97 / Spc98 family of spindle pole body (SBP) component
AT1G20600	7.47	chr1	+	7133110	7134416	1306	AT1G20600	AP2/B3-like transcriptional factor family protein
AT1G21400	6.67	chr1	+	7493425	7496710	3285	AT1G21400	Thiamin diphosphate-binding fold (THDP-binding) superfamily protein
AT1G21790	8.085	chr1	+	7654183	7655883	1700	AT1G21790	TRAM, LAG1 and CLN8 (TLC) lipid-sensing domain containing protein
AT1G22650	4.715	chr1	-	8013381	8015991	2610	AT1G22650	Plant neutral invertase family protein
AT1G22830	5.96	chr1	+	8076572	8079091	2519	AT1G22830	Tetratricopeptide repeat (TPR)-like superfamily protein
AT1G23000	4.705	chr1	+	8143403	8145070	1667	AT1G23000	Heavy metal transport/detoxification superfamily protein
AT1G23100	6.215	chr1	+	8195775	8196475	700	AT1G23100	GroES-like family protein
AT1G23150	6.05	chr1	+	8206548	8207618	1070	AT1G23150	unknown protein; BEST Arabidopsis thaliana protein match is: unknown protein (TAIR:AT1G70780.1); Has 124 Blast hits to 124 proteins in 17 species: Archae - 0; Bacteria - 0; Metazoa - 0; Fungi - 0; Plants - 124; Viruses - 0; Other Eukaryotes - 0 (source: NCBI BLink).
AT1G23880	7.6	chr1	+	8435656	8438745	3089	AT1G23880	NHL domain-containing protein
AT1G24095	10.285	chr1	+	8523246	8524929	1683	AT1G24095	Putative thiol-disulphide oxidoreductase DCC
AT1G24267	6.515	chr1	-	8604068	8607484	3416	AT1G24267	Protein of unknown function (DUF1664)
AT1G24330	7.375	chr1	+	8631439	8635055	3616	AT1G24330	ARM repeat superfamily protein
AT1G25275	8.5	chr1	+	8860670	8861364	694	AT1G25275	unknown protein; FUNCTIONS IN: molecular_function unknown; INVOLVED IN: response to karrikin; LOCATED IN: endomembrane system; EXPRESSED IN: 23 plant structures; EXPRESSED DURING: 13 growth stages; Has 18 Blast hits to 18 proteins in 4 species: Archae - 0; Bacteria - 0; Metazoa - 0; Fungi - 0; Plants - 18; Viruses - 0; Other Eukaryotes - 0 (source: NCBI BLink).
AT1G26110	7.365	chr1	-	9024344	9027786	3442	DCP5	decapping 5
AT1G26610	4.375	chr1	+	9193349	9195280	1931	AT1G26610	C2H2-like zinc finger protein
AT1G27080	3.76	chr1	+	9400663	9403789	3126	NRT1.6	nitrate transporter 1.6
AT1G27330	6.625	chr1	+	9492963	9494069	1106	AT1G27330	Ribosome associated membrane protein RAMP4
AT1G27630	6.32	chr1	+	9611102	9614336	3234	CYCT1;3	cyclin T 1;3
AT1G27890	5.365	chr1	-	9714135	9715044	909	AT1G27890	Polynucleotidyl transferase, ribonuclease H-like superfamily protein
AT1G28210	9.155	chr1	+	9854545	9860158	5613	ATJ1	DNAJ heat shock family protein
AT1G28340	8.175	chr1	+	9940174	9943549	3375	RLP4|AtRLP4	receptor like protein 4
AT1G28360	5.605	chr1	+	9951847	9952740	893	ERF12|ATERF12	ERF domain protein 12
AT1G28480	9.5	chr1	-	10013473	10014073	600	roxy19|GRX480	Thioredoxin superfamily protein
AT1G29179	4.905	chr1	+	10198763	10200255	1492	AT1G29179	BEST Arabidopsis thaliana protein match is: Cysteine/Histidine-rich C1 domain family protein (TAIR:AT1G44030.1); Has 35333 Blast hits to 34131 proteins in 2444 species: Archae - 798; Bacteria - 22429; Metazoa - 974; Fungi - 991; Plants - 531; Viruses - 0; Other Eukaryotes - 9610 (source: NCBI BLink).
AT1G29195	6.415	chr1	-	10202535	10203396	861	AT1G29195	unknown protein; FUNCTIONS IN: molecular_function unknown; INVOLVED IN: biological_process unknown; LOCATED IN: chloroplast; EXPRESSED IN: 13 plant structures; EXPRESSED DURING: 4 anthesis, C globular stage, 4 leaf senescence stage, petal differentiation and expansion stage; BEST Arabidopsis thaliana protein match is: unknown protein (TAIR:AT2G30230.1); Has 180 Blast hits to 180 proteins in 14 sp…
AT1G29230	7.355	chr1	+	10214859	10216422	1563	WL1|ATWL1|ATCIPK18|CIPK18|SnRK3.20	CBL-interacting protein kinase 18
AT1G29400	5.09	chr1	-	10290039	10294478	4439	AML5|ML5	MEI2-like protein 5
AT1G29630	8.465	chr1	+	10349426	10353736	4310	AT1G29630	5'-3' exonuclease family protein
AT1G29830	4.32	chr1	+	10441052	10445657	4605	AT1G29830	Magnesium transporter CorA-like family protein
AT1G29950	5.98	chr1	+	10491697	10494598	2901	AT1G29950	basic helix-loop-helix (bHLH) DNA-binding superfamily protein
AT1G29980	6.7	chr1	-	10503277	10506117	2840	AT1G29980	Protein of unknown function, DUF642
AT1G30135	7.1	chr1	+	10596491	10597239	748	JAZ8|TIFY5A	jasmonate-zim-domain protein 8
AT1G30450	10.34	chr1	+	10762738	10769227	6489	HAP5|CCC1|ATCCC1	cation-chloride co-transporter 1
AT1G30520	10.61	chr1	+	10810983	10813700	2717	AAE14	acyl-activating enzyme 14
AT1G30530	10.18	chr1	+	10814658	10816583	1925	UGT78D1	UDP-glucosyl transferase 78D1
AT1G30590	12.785	chr1	-	10835793	10840005	4212	AT1G30590	RNA polymerase I specific transcription initiation factor RRN3 protein
AT1G30610	12.96	chr1	+	10846512	10850628	4116	EMB88|EMB2279	pentatricopeptide (PPR) repeat-containing protein
AT1G30630	7.15	chr1	-	10858297	10860261	1964	AT1G30630	Coatomer epsilon subunit
AT1G30650	4.54	chr1	+	10868302	10871297	2995	AR411|WRKY14|ATWRKY14	WRKY DNA-binding protein 14
AT1G30680	7.73	chr1	+	10881596	10886425	4829	AT1G30680	toprim domain-containing protein
AT1G30700	7.645	chr1	+	10892569	10894572	2003	AT1G30700	FAD-binding Berberine family protein
AT1G30780	7.325	chr1	-	10923918	10926561	2643	AT1G30780	F-box associated ubiquitination effector family protein
AT1G30825	9.51	chr1	+	10960940	10963182	2242	DIS2|ARPC2A	Arp2/3 complex, 34 kD subunit p34-Arc
AT1G30890	12.395	chr1	+	10994320	10996134	1814	AT1G30890	Integral membrane HRF1 family protein
AT1G30920	6.785	chr1	-	11004241	11005444	1203	AT1G30920	F-box family protein
AT1G31710	6.665	chr1	+	11349839	11355486	5647	AT1G31710	Copper amine oxidase family protein
AT1G31920	7.4	chr1	-	11461854	11463848	1994	AT1G31920	Tetratricopeptide repeat (TPR)-like superfamily protein
AT1G32050	7.95	chr1	+	11528444	11531281	2837	AT1G32050	SCAMP family protein
AT1G32080	9.525	chr1	-	11537341	11539800	2459	AT1G32080	membrane protein, putative
AT1G32410	8.305	chr1	+	11693798	11695566	1768	AT1G32410	Vacuolar protein sorting 55 (VPS55) family protein
AT1G32660	6.015	chr1	+	11811039	11812380	1341	AT1G32660	F-box and associated interaction domains-containing protein
AT1G32750	7.405	chr1	-	11846246	11856765	10519	GTD1|HAF01|HAF1|HAC13|TAF1	HAC13 protein (HAC13)
AT1G33170	6.15	chr1	+	12027083	12030539	3456	AT1G33170	S-adenosyl-L-methionine-dependent methyltransferases superfamily protein
AT1G34160	8	chr1	+	12441392	12443256	1864	AT1G34160	Tetratricopeptide repeat (TPR)-like superfamily protein
AT1G34340	10.89	chr1	+	12530826	12534162	3336	AT1G34340	alpha/beta-Hydrolases superfamily protein
AT1G34420	7.22	chr1	+	12584586	12587570	2984	AT1G34420	leucine-rich repeat transmembrane protein kinase family protein
AT1G36060	9.365	chr1	-	13454495	13456331	1836	AT1G36060	Integrase-type DNA-binding superfamily protein
AT1G43160	7.245	chr1	+	16263812	16264818	1006	RAP2.6	related to AP2 6
AT1G43850	6.665	chr1	+	16617128	16622049	4921	SEU	SEUSS transcriptional co-regulator
AT1G44478	5.885	chr1	-	16852340	16853238	898	AT1G44478	Cyclophilin
AT1G44608	6.785	chr1	-	16875118	16876258	1140	AT1G44608	unknown protein; CONTAINS InterPro DOMAIN/s: Protein of unknown function DUF740 (InterPro:IPR008004); BEST Arabidopsis thaliana protein match is: unknown protein (TAIR:AT1G21830.1); Has 49 Blast hits to 49 proteins in 12 species: Archae - 0; Bacteria - 0; Metazoa - 0; Fungi - 0; Plants - 49; Viruses - 0; Other Eukaryotes - 0 (source: NCBI BLink).
AT1G45063	4.495	chr1	-	17033334	17035105	1771	AT1G45063	copper ion binding;electron carriers
AT1G47915	5.275	chr1	+	17660751	17660973	222	AT1G47915	F-box family protein
AT1G48160	12.385	chr1	-	17786544	17789024	2480	AT1G48160	signal recognition particle 19 kDa protein, putative / SRP19, putative
AT1G48400	6.595	chr1	-	17882135	17883855	1720	AT1G48400	F-box/RNI-like/FBD-like domains-containing protein
AT1G48410	6.96	chr1	-	17885632	17892596	6964	AGO1	Stabilizer of iron transporter SufD / Polynucleotidyl transferase
AT1G49130	5.72	chr1	-	18174739	18175964	1225	AT1G49130	B-box type zinc finger protein with CCT domain
AT1G49340	7.67	chr1	+	18252354	18264462	12108	ATPI4K ALPHA	Phosphatidylinositol 3- and 4-kinase family protein
AT1G50190	4.87	chr1	-	18588228	18590799	2571	AT1G50190	Cysteine/Histidine-rich C1 domain family protein
AT1G50620	7.06	chr1	+	18748536	18751338	2802	AT1G50620	RING/FYVE/PHD zinc finger superfamily protein
AT1G50820	4.295	chr1	-	18833274	18834861	1587	AT1G50820	Aminotransferase-like, plant mobile domain family protein
AT1G51130	8.81	chr1	-	18939276	18941704	2428	AT1G51130	Nse4, component of Smc5/6 DNA repair complex
AT1G51380	5.15	chr1	+	19047881	19050162	2281	AT1G51380	DEA(D/H)-box RNA helicase family protein
AT1G51700	8.54	chr1	+	19174069	19175189	1120	DOF1|ADOF1	DOF zinc finger protein 1
AT1G51745	7.675	chr1	+	19191522	19194787	3265	AT1G51745	Tudor/PWWP/MBT superfamily protein
AT1G51960	8.47	chr1	+	19310354	19311683	1329	IQD27	IQ-domain 27
AT1G52000	4.905	chr1	-	19333158	19336115	2957	AT1G52000	Mannose-binding lectin superfamily protein
AT1G52030	6.15	chr1	-	19345939	19348668	2729	F-ATMBP|MBP1.2|MBP2	myrosinase-binding protein 2
AT1G52330	7.025	chr1	+	19488942	19489805	863	AT1G52330	Late embryogenesis abundant (LEA) hydroxyproline-rich glycoprotein family
AT1G52340	7.335	chr1	-	19489793	19491648	1855	SRE1|ISI4|ABA2|ATABA2|ATSDR1|SIS4|SDR1|GIN1	NAD(P)-binding Rossmann-fold superfamily protein
AT1G52390	4.74	chr1	-	19511967	19512234	267	AT1G52390	unknown protein; Has 7 Blast hits to 7 proteins in 2 species: Archae - 0; Bacteria - 0; Metazoa - 0; Fungi - 0; Plants - 7; Viruses - 0; Other Eukaryotes - 0 (source: NCBI BLink).
AT1G52410	4.88	chr1	+	19520727	19525624	4897	TSA1	TSK-associating protein 1
AT1G52770	5.5	chr1	+	19655838	19657734	1896	AT1G52770	Phototropic-responsive NPH3 family protein
AT1G52890	8.225	chr1	-	19697003	19698482	1479	NAC019|ANAC019	NAC domain containing protein 19
AT1G52990	5.49	chr1	-	19740502	19743449	2947	AT1G52990	thioredoxin family protein
AT1G53180	5.89	chr1	+	19831440	19832895	1455	AT1G53180	unknown protein; FUNCTIONS IN: molecular_function unknown; INVOLVED IN: biological_process unknown; LOCATED IN: cellular_component unknown; EXPRESSED IN: 13 plant structures; EXPRESSED DURING: 6 growth stages; BEST Arabidopsis thaliana protein match is: unknown protein (TAIR:AT3G15115.1); Has 58 Blast hits to 56 proteins in 22 species: Archae - 0; Bacteria - 0; Metazoa - 6; Fungi - 4; Plants - 29…
AT1G53260	8.775	chr1	-	19859266	19860976	1710	AT1G53260	LOCATED IN: endomembrane system; BEST Arabidopsis thaliana protein match is: cobalt ion binding (TAIR:AT3G15000.1); Has 32763 Blast hits to 18534 proteins in 929 species: Archae - 22; Bacteria - 2420; Metazoa - 15140; Fungi - 5401; Plants - 5313; Viruses - 485; Other Eukaryotes - 3982 (source: NCBI BLink).
AT1G53750	8.125	chr1	-	20065713	20068466	2753	RPT1A	regulatory particle triple-A 1A
AT1G54010	4.165	chr1	-	20158663	20160815	2152	AT1G54010	GDSL-like Lipase/Acylhydrolase superfamily protein
AT1G54040	5.475	chr1	-	20170714	20173949	3235	TASTY|ESR|ESP	epithiospecifier protein
AT1G54120	7.02	chr1	+	20207019	20207540	521	AT1G54120	unknown protein; BEST Arabidopsis thaliana protein match is: unknown protein (TAIR:AT3G14060.1); Has 23 Blast hits to 23 proteins in 7 species: Archae - 0; Bacteria - 0; Metazoa - 0; Fungi - 0; Plants - 23; Viruses - 0; Other Eukaryotes - 0 (source: NCBI BLink).
AT1G54250	7.375	chr1	+	20254937	20256557	1620	NRPE8A|ATRPABC16.5|NRPB8A	RNA polymerase Rpb8
AT1G54960	7.075	chr1	+	20499949	20503841	3892	MAPKKK2|ANP2|NP2	NPK1-related protein kinase 2
AT1G55210	7.37	chr1	-	20597789	20598675	886	AT1G55210	Disease resistance-responsive (dirigent-like protein) family protein
AT1G55340	5.74	chr1	+	20651830	20653648	1818	AT1G55340	Protein of unknown function (DUF1639)
AT1G55390	7.685	chr1	-	20680875	20683043	2168	AT1G55390	Cysteine/Histidine-rich C1 domain family protein
AT1G55580	7.68	chr1	+	20764010	20765752	1742	SCL18|LAS	GRAS family transcription factor
AT1G55690	6.8	chr1	-	20808260	20812840	4580	AT1G55690	Sec14p-like phosphatidylinositol transfer family protein
AT1G56070	6.735	chr1	-	20967929	20971742	3813	LOS1	Ribosomal protein S5/Elongation factor G/III/V family protein
AT1G56110	7.005	chr1	-	20984388	20986951	2563	NOP56	homolog of nucleolar protein NOP56
AT1G56120	4.855	chr1	-	20987287	20993072	5785	AT1G56120	Leucine-rich repeat transmembrane protein kinase
AT1G56660	4.59	chr1	+	21237887	21240558	2671	AT1G56660	unknown protein; Has 665200 Blast hits to 205811 proteins in 4684 species: Archae - 3320; Bacteria - 107592; Metazoa - 249086; Fungi - 76753; Plants - 38542; Viruses - 3008; Other Eukaryotes - 186899 (source: NCBI BLink).
AT1G57730	5.6	chr1	-	21380857	21381382	525	AT1G57730	RING/U-box superfamily protein
AT1G57943	5.355	chr1	-	21437601	21438889	1288	ATPUP17|PUP17	purine permease 17
AT1G58025	6.935	chr1	-	21457666	21462243	4577	AT1G58025	DNA-binding bromodomain-containing protein
AT1G58190	9.7325	chr1	+	21540631	21544398	3767	AtRLP9|RLP9	receptor like protein 9
AT1G58360	7.795	chr1	+	21676529	21680502	3973	NAT2|AAP1	amino acid permease 1
AT1G60110	4.905	chr1	+	22168501	22170649	2148	AT1G60110	Mannose-binding lectin superfamily protein
AT1G60260	7.6	chr1	-	22218787	22221409	2622	BGLU5	beta glucosidase 5
AT1G61600	4.335	chr1	+	22729815	22731182	1367	AT1G61600	Protein of unknown function (DUF1262)
AT1G62370	12.675	chr1	+	23072574	23073189	615	AT1G62370	RING/U-box superfamily protein
AT1G62420	8.2	chr1	-	23102792	23104647	1855	AT1G62420	Protein of unknown function (DUF506)
AT1G62630	6.175	chr1	+	23185911	23188593	2682	AT1G62630	Disease resistance protein (CC-NBS-LRR class) family
AT1G62780	5.505	chr1	-	23249144	23251105	1961	AT1G62780	unknown protein; FUNCTIONS IN: molecular_function unknown; INVOLVED IN: biological_process unknown; LOCATED IN: chloroplast, chloroplast stroma; EXPRESSED IN: 22 plant structures; EXPRESSED DURING: 14 growth stages; Has 94 Blast hits to 94 proteins in 35 species: Archae - 6; Bacteria - 10; Metazoa - 21; Fungi - 2; Plants - 48; Viruses - 0; Other Eukaryotes - 7 (source: NCBI BLink).
AT1G62840	5.33	chr1	+	23271415	23272578	1163	AT1G62840	Protein of unknown function (DUF1442)
AT1G63020	5.75	chr1	-	23354684	23362487	7803	NRPD1|NRPD1A|POL IVA|SMD2|SDE4	nuclear RNA polymerase D1A
AT1G63640	8.435	chr1	-	23589042	23595821	6779	AT1G63640	P-loop nucleoside triphosphate hydrolases superfamily protein with CH (Calponin Homology) domain
AT1G63810	5.43	chr1	-	23669531	23675898	6367	AT1G63810	CONTAINS InterPro DOMAIN/s: Nrap protein (InterPro:IPR005554); Has 396 Blast hits to 382 proteins in 182 species: Archae - 3; Bacteria - 2; Metazoa - 142; Fungi - 146; Plants - 43; Viruses - 0; Other Eukaryotes - 60 (source: NCBI BLink).
AT1G63820	5.175	chr1	-	23682421	23684367	1946	AT1G63820	CCT motif family protein
AT1G63855	8.115	chr1	-	23699368	23700967	1599	AT1G63855	Putative methyltransferase family protein
AT1G64150	7	chr1	-	23808908	23812677	3769	AT1G64150	Uncharacterized protein family (UPF0016)
AT1G64200	8.675	chr1	-	23828525	23830002	1477	VHA-E3	vacuolar H+-ATPase subunit E isoform 3
AT1G64470	9.5	chr1	-	23944721	23945772	1051	AT1G64470	Ubiquitin-like superfamily protein
AT1G64600	6.965	chr1	+	23995970	23998720	2750	AT1G64600	methyltransferases;copper ion binding
AT1G64710	4.545	chr1	+	24044544	24046552	2008	AT1G64710	GroES-like zinc-binding dehydrogenase family protein
AT1G64850	6.78	chr1	-	24096434	24097650	1216	AT1G64850	Calcium-binding EF hand family protein
AT1G64940	5.445	chr1	+	24123788	24125324	1536	CYP89A6	cytochrome P450, family 87, subfamily A, polypeptide 6
AT1G64970	10.54	chr1	-	24134084	24136109	2025	TMT1|G-TMT|VTE4	gamma-tocopherol methyltransferase
AT1G65130	5.525	chr1	-	24196471	24201022	4551	AT1G65130	Ubiquitin carboxyl-terminal hydrolase-related protein
AT1G65180	5.52	chr1	-	24211740	24213870	2130	AT1G65180	Cysteine/Histidine-rich C1 domain family protein
AT1G65290	11.265	chr1	-	24248827	24250421	1594	mtACP2	mitochondrial acyl carrier protein 2
AT1G65560	5.865	chr1	-	24371386	24373798	2412	AT1G65560	Zinc-binding dehydrogenase family protein
AT1G65860	7.315	chr1	-	24499065	24502745	3680	FMO GS-OX1	flavin-monooxygenase glucosinolate S-oxygenase 1
AT1G66230	4.82	chr1	+	24677153	24678415	1262	MYB20|AtMYB20	myb domain protein 20
AT1G66330	10.63	chr1	-	24729628	24732360	2732	AT1G66330	senescence-associated family protein
AT1G66510	9.415	chr1	+	24812836	24816148	3312	AT1G66510	AAR2 protein family
AT1G66840	6.235	chr1	-	24933855	24936322	2467	AT1G66840	Plant protein of unknown function (DUF827)
AT1G67140	8.885	chr1	-	25100861	25117423	16562	SWEETIE	HEAT repeat-containing protein
AT1G67560	8.77	chr1	+	25319898	25324264	4366	AT1G67560	PLAT/LH2 domain-containing lipoxygenase family protein
AT1G67660	8.76	chr1	+	25363534	25365229	1695	AT1G67660	Restriction endonuclease, type II-like superfamily protein
AT1G67830	8.16	chr1	-	25431585	25432990	1405	ATFXG1|FXG1	alpha-fucosidase 1
AT1G68600	9.48	chr1	+	25759841	25762934	3093	AT1G68600	Aluminium activated malate transporter family protein
AT1G69040	6.62	chr1	+	25957818	25960307	2489	ACR4	ACT domain repeat 4
AT1G69060	8.465	chr1	+	25964467	25967450	2983	AT1G69060	Chaperone DnaJ-domain superfamily protein
AT1G69400	7.355	chr1	+	26086947	26088977	2030	AT1G69400	Transducin/WD40 repeat-like superfamily protein
AT1G69440	5.395	chr1	-	26101526	26105166	3640	AGO7|ZIP	Argonaute family protein
AT1G69510	9.085	chr1	+	26126349	26127961	1612	AT1G69510	cAMP-regulated phosphoprotein 19-related protein
AT1G69600	7.67	chr1	+	26182469	26183198	729	ATHB29|ZFHD1	zinc finger homeodomain 1
AT1G69620	6.57	chr1	+	26189835	26191323	1488	RPL34	ribosomal protein L34
AT1G69700	5.645	chr1	+	26220237	26221825	1588	ATHVA22C|HVA22C	HVA22 homologue C
AT1G70170	5.395	chr1	+	26423873	26425356	1483	MMP	matrix metalloproteinase
AT1G70250	6.725	chr1	+	26452964	26456088	3124	AT1G70250	receptor serine/threonine kinase, putative
AT1G70420	6.055	chr1	-	26539573	26540762	1189	AT1G70420	Protein of unknown function (DUF1645)
AT1G70430	7.655	chr1	+	26545413	26549216	3803	AT1G70430	Protein kinase superfamily protein
AT1G71280	5.635	chr1	-	26870140	26872152	2012	AT1G71280	DEA(D/H)-box RNA helicase family protein
AT1G71830	4.84	chr1	+	27018157	27022117	3960	ATSERK1|SERK1	somatic embryogenesis receptor-like kinase 1
AT1G72100	10.12	chr1	+	27127211	27128978	1767	AT1G72100	late embryogenesis abundant domain-containing protein / LEA domain-containing protein
AT1G72120	11.475	chr1	+	27132096	27133985	1889	AT1G72120	Major facilitator superfamily protein
AT1G72125	7.6	chr1	+	27134167	27136389	2222	AT1G72125	Major facilitator superfamily protein
AT1G72420	8.89	chr1	-	27261193	27263669	2476	AT1G72420	NADH:ubiquinone oxidoreductase intermediate-associated protein 30
AT1G72970	7.97	chr1	+	27452765	27455964	3199	EDA17|HTH	Glucose-methanol-choline (GMC) oxidoreductase family protein
AT1G72980	5.56	chr1	-	27456042	27456873	831	LBD7	LOB domain-containing protein 7
AT1G73060	8.7	chr1	+	27478969	27481448	2479	LPA3	Low PSII Accumulation 3
AT1G73260	5.68	chr1	-	27547273	27548190	917	ATKTI1|KTI1	kunitz trypsin inhibitor 1
AT1G73510	4.955	chr1	-	27642385	27643189	804	AT1G73510	unknown protein; Has 7 Blast hits to 7 proteins in 2 species: Archae - 0; Bacteria - 0; Metazoa - 0; Fungi - 0; Plants - 7; Viruses - 0; Other Eukaryotes - 0 (source: NCBI BLink).
AT1G73530	8.2	chr1	-	27643632	27645394	1762	AT1G73530	RNA-binding (RRM/RBD/RNP motifs) family protein
AT1G73590	5.26	chr1	+	27659672	27663178	3506	PIN1|ATPIN1	Auxin efflux carrier family protein
AT1G73730	7.095	chr1	-	27730030	27732514	2484	AtEIL3|SLIM1|ATSLIM|EIL3	ETHYLENE-INSENSITIVE3-like 3
AT1G73870	7.96	chr1	+	27779165	27780676	1511	AT1G73870	B-box type zinc finger protein with CCT domain
AT1G73960	7.735	chr1	-	27805044	27814446	9402	TAF2	TBP-associated factor 2
AT1G74410	11.675	chr1	+	27965550	27967926	2376	AT1G74410	RING/U-box superfamily protein
AT1G74420	8.105	chr1	-	27967770	27969879	2109	FUT3|ATFUT3	fucosyltransferase 3
AT1G74710	5.295	chr1	+	28070294	28074148	3854	SID2|ICS1|ATICS1|EDS16	ADC synthase superfamily protein
AT1G74850	10.505	chr1	-	28118848	28122314	3466	PTAC2	plastid transcriptionally active 2
AT1G75030	4.38	chr1	+	28174377	28175383	1006	ATLP-3|TLP-3	thaumatin-like protein 3
AT1G75170	6.295	chr1	+	28213798	28215887	2089	AT1G75170	Sec14p-like phosphatidylinositol transfer family protein
AT1G75290	5.41	chr1	+	28253889	28255173	1284	AT1G75290	NAD(P)-binding Rossmann-fold superfamily protein
AT1G75450	6.85	chr1	-	28314457	28318362	3905	ATCKX6|ATCKX5|CKX5	cytokinin oxidase 5
AT1G75590	6.205	chr1	-	28382895	28383768	873	AT1G75590	SAUR-like auxin-responsive protein family
AT1G75750	6.285	chr1	-	28441525	28442367	842	GASA1	GAST1 protein homolog 1
AT1G75840	9.2	chr1	+	28475706	28477802	2096	ATROP4|ROP4|ATGP3|ARAC5	RAC-like GTP binding protein 5
AT1G75860	7.45	chr1	-	28484162	28485951	1789	AT1G75860	unknown protein; BEST Arabidopsis thaliana protein match is: unknown protein (TAIR:AT1G20100.1); Has 258 Blast hits to 235 proteins in 58 species: Archae - 0; Bacteria - 4; Metazoa - 59; Fungi - 16; Plants - 90; Viruses - 0; Other Eukaryotes - 89 (source: NCBI BLink).
AT1G76300	10.105	chr1	+	28625883	28627367	1484	SmD3	snRNP core protein SMD3
AT1G76430	5.215	chr1	-	28678934	28681995	3061	PHT1;9	phosphate transporter 1;9
AT1G76510	8.03	chr1	-	28708613	28712948	4335	AT1G76510	ARID/BRIGHT DNA-binding domain-containing protein
AT1G76690	4.985	chr1	+	28778889	28780483	1594	OPR2|ATOPR2	12-oxophytodienoate reductase 2
AT1G77310	8.23	chr1	+	29051504	29056339	4835	AT1G77310	BEST Arabidopsis thaliana protein match is: wound-responsive family protein (TAIR:AT1G21610.1); Has 493 Blast hits to 482 proteins in 163 species: Archae - 0; Bacteria - 100; Metazoa - 172; Fungi - 66; Plants - 65; Viruses - 7; Other Eukaryotes - 83 (source: NCBI BLink).
AT1G77390	7.55	chr1	-	29081903	29084285	2382	DYP|CYCA1|CYCA1;2|TAM	CYCLIN A1;2
AT1G77510	8.32	chr1	+	29126649	29129612	2963	ATPDI6|PDIL1-2|ATPDIL1-2|PDI6	PDI-like 1-2
AT1G77590	6.9	chr1	-	29148255	29152315	4060	LACS9	long chain acyl-CoA synthetase 9
AT1G77600	5.98	chr1	-	29152747	29162156	9409	AT1G77600	ARM repeat superfamily protein
AT1G77840	6.735	chr1	+	29268486	29270586	2100	AT1G77840	Translation initiation factor IF2/IF5
AT1G78070	5.935	chr1	+	29355021	29358993	3972	AT1G78070	Transducin/WD40 repeat-like superfamily protein
AT1G78140	7.13	chr1	-	29401758	29403946	2188	AT1G78140	S-adenosyl-L-methionine-dependent methyltransferases superfamily protein
AT1G78230	4.91	chr1	+	29430224	29432764	2540	AT1G78230	Outer arm dynein light chain 1 protein
AT1G78270	11.57	chr1	-	29450562	29452417	1855	AtUGT85A4|UGT85A4	UDP-glucosyl transferase 85A4
AT1G78410	10.06	chr1	+	29502581	29503241	660	AT1G78410	VQ motif-containing protein
AT1G78510	8.695	chr1	-	29535284	29537417	2133	SPS1	solanesyl diphosphate synthase 1
AT1G78860	6.57	chr1	-	29646167	29647499	1332	AT1G78860	D-mannose binding lectin protein with Apple-like carbohydrate-binding domain
AT1G78870	7.975	chr1	+	29650453	29652517	2064	UBC13A|UBC35	ubiquitin-conjugating enzyme 35
AT1G78930	8.01	chr1	-	29678096	29680757	2661	AT1G78930	Mitochondrial transcription termination factor family protein
AT1G78960	8.71	chr1	+	29696469	29701263	4794	ATLUP2|LUP2	lupeol synthase 2
AT1G79310	10.19	chr1	+	29833920	29835545	1625	MC7|AtMC7	metacaspase 7
AT1G79470	8.92	chr1	-	29894597	29897166	2569	AT1G79470	Aldolase-type TIM barrel family protein
AT1G79480	6.925	chr1	-	29897726	29899604	1878	AT1G79480	Carbohydrate-binding X8 domain superfamily protein
AT1G79810	10.07	chr1	+	30019743	30022486	2743	TED3|PEX2|ATPEX2	Pex2/Pex12 N-terminal domain-containing protein / zinc finger (C3HC4-type RING finger) family protein
AT1G80110	10.13	chr1	+	30135380	30136956	1576	ATPP2-B11|PP2-B11	phloem protein 2-B11
AT1G80130	6.835	chr1	-	30140960	30142646	1686	AT1G80130	Tetratricopeptide repeat (TPR)-like superfamily protein
AT1G80570	6.28	chr1	+	30290324	30292420	2096	AT1G80570	RNI-like superfamily protein
AT1G80640	8.04	chr1	+	30311665	30314375	2710	AT1G80640	Protein kinase superfamily protein
AT1G80720	7.73	chr1	+	30336137	30337565	1428	AT1G80720	Mitochondrial glycoprotein family protein
AT1G80860	13.45	chr1	-	30388034	30389302	1268	PLMT|ATPLMT	phospholipid N-methyltransferase
AT2G01300	10.73	chr2	-	151056	151729	673	AT2G01300	unknown protein; BEST Arabidopsis thaliana protein match is: unknown protein (TAIR:AT1G15010.1); Has 73 Blast hits to 73 proteins in 12 species: Archae - 0; Bacteria - 0; Metazoa - 0; Fungi - 0; Plants - 73; Viruses - 0; Other Eukaryotes - 0 (source: NCBI BLink).
AT2G01918	5.315	chr2	-	424109	425713	1604	PQL3	PsbQ-like 3
AT2G02010	8.175	chr2	-	474164	476594	2430	GAD4	glutamate decarboxylase 4
AT2G02150	8.475	chr2	-	550339	552625	2286	AT2G02150	Tetratricopeptide repeat (TPR)-like superfamily protein
AT2G02450	6.295	chr2	+	648043	650814	2771	LOV1|NAC035|ANAC035|anac034	NAC domain containing protein 35
AT2G02960	6.785	chr2	-	862086	864359	2273	AT2G02960	RING/FYVE/PHD zinc finger superfamily protein
AT2G03420	9.905	chr2	-	1034997	1035969	972	AT2G03420	unknown protein; Has 38 Blast hits to 38 proteins in 17 species: Archae - 0; Bacteria - 0; Metazoa - 0; Fungi - 0; Plants - 38; Viruses - 0; Other Eukaryotes - 0 (source: NCBI BLink).
AT2G03590	4.865	chr2	+	1094756	1096968	2212	ATUPS1|UPS1	ureide permease 1
AT2G03820	7.08	chr2	-	1164956	1167029	2073	AT2G03820	nonsense-mediated mRNA decay NMD3 family protein
AT2G04530	12.48	chr2	+	1576708	1578741	2033	CPZ|TRZ2	Metallo-hydrolase/oxidoreductase superfamily protein
AT2G05070	6.295	chr2	-	1799233	1800392	1159	LHCB2|LHCB2.2	photosystem II light harvesting complex gene 2.2
AT2G05380	7.505	chr2	+	1966815	1968037	1222	GRP3S	glycine-rich protein 3 short isoform
AT2G10940	5.55	chr2	-	4310411	4312103	1692	AT2G10940	Bifunctional inhibitor/lipid-transfer protein/seed storage 2S albumin superfamily protein
AT2G13610	7.03	chr2	-	5673687	5675831	2144	AT2G13610	ABC-2 type transporter family protein
AT2G13680	5.0075	chr2	+	5694397	5706134	11737	GLS2|CALS5|ATGSL02	callose synthase 5
AT2G15318	6.31	chr2	+	6664759	6665029	270	AT2G15318	unknown protein; LOCATED IN: endomembrane system; Has 30201 Blast hits to 17322 proteins in 780 species: Archae - 12; Bacteria - 1396; Metazoa - 17338; Fungi - 3422; Plants - 5037; Viruses - 0; Other Eukaryotes - 2996 (source: NCBI BLink).
AT2G15760	6.5	chr2	-	6865609	6866877	1268	AT2G15760	Protein of unknown function (DUF1645)
AT2G16640	6.795	chr2	-	7211111	7215553	4442	TOC132|ATTOC132	multimeric translocon complex in the outer envelope membrane 132
AT2G17510	10.76	chr2	-	7609235	7616000	6765	EMB2763	ribonuclease II family protein
AT2G17690	5.51	chr2	+	7682382	7684083	1701	SDC	F-box family protein with a domain of unknown function (DUF295)
AT2G17700	7.67	chr2	-	7685387	7689436	4049	AT2G17700	ACT-like protein tyrosine kinase family protein
AT2G18100	8.18	chr2	+	7867827	7871642	3815	AT2G18100	Protein of unknown function (DUF726)
AT2G18210	6.56	chr2	-	7924957	7925875	918	AT2G18210	unknown protein; BEST Arabidopsis thaliana protein match is: unknown protein (TAIR:AT4G36500.1); Has 50 Blast hits to 50 proteins in 7 species: Archae - 0; Bacteria - 0; Metazoa - 0; Fungi - 0; Plants - 50; Viruses - 0; Other Eukaryotes - 0 (source: NCBI BLink).
AT2G18900	7.255	chr2	-	8188256	8192489	4233	AT2G18900	Transducin/WD40 repeat-like superfamily protein
AT2G19110	5.475	chr2	+	8278880	8286445	7565	HMA4|ATHMA4	heavy metal atpase 4
AT2G19260	6.875	chr2	+	8356140	8360169	4029	AT2G19260	RING/FYVE/PHD zinc finger superfamily protein
AT2G19660	4.02	chr2	-	8496719	8498708	1989	AT2G19660	Cysteine/Histidine-rich C1 domain family protein
AT2G19970	6.34	chr2	-	8623729	8624476	747	AT2G19970	CAP (Cysteine-rich secretory proteins, Antigen 5, and Pathogenesis-related 1 protein) superfamily protein
AT2G20240	7.5	chr2	-	8727625	8730500	2875	AT2G20240	Protein of unknown function (DUF3741)
AT2G20340	7.075	chr2	+	8779734	8782772	3038	AT2G20340	Pyridoxal phosphate (PLP)-dependent transferases superfamily protein
AT2G20360	9.27	chr2	+	8785987	8789473	3486	AT2G20360	NAD(P)-binding Rossmann-fold superfamily protein
AT2G21250	7.305	chr2	-	9103180	9105187	2007	AT2G21250	NAD(P)-linked oxidoreductase superfamily protein
AT2G21300	8.095	chr2	-	9114153	9118687	4534	AT2G21300	ATP binding microtubule motor family protein
AT2G21320	7.55	chr2	+	9126262	9127843	1581	AT2G21320	B-box zinc finger family protein
AT2G21385	8.055	chr2	+	9149638	9151913	2275	AT2G21385	unknown protein; FUNCTIONS IN: molecular_function unknown; INVOLVED IN: biological_process unknown; LOCATED IN: chloroplast, chloroplast envelope; EXPRESSED IN: 22 plant structures; EXPRESSED DURING: 13 growth stages; Has 49 Blast hits to 49 proteins in 20 species: Archae - 0; Bacteria - 0; Metazoa - 0; Fungi - 0; Plants - 44; Viruses - 0; Other Eukaryotes - 5 (source: NCBI BLink).
AT2G21640	5.285	chr2	+	9254458	9255625	1167	AT2G21640	Encodes a protein of unknown function that is a marker for oxidative stress response.
AT2G21840	9.565	chr2	-	9307059	9310058	2999	AT2G21840	Cysteine/Histidine-rich C1 domain family protein
AT2G21850	6.62	chr2	+	9315217	9318238	3021	AT2G21850	Cysteine/Histidine-rich C1 domain family protein
AT2G22330	7.27	chr2	+	9488553	9491187	2634	CYP79B3	cytochrome P450, family 79, subfamily B, polypeptide 3
AT2G22590	5.33	chr2	+	9592995	9594535	1540	AT2G22590	UDP-Glycosyltransferase superfamily protein
AT2G22600	5.93	chr2	+	9596616	9599050	2434	AT2G22600	RNA-binding KH domain-containing protein
AT2G22760	8.26	chr2	+	9677879	9679364	1485	AT2G22760	basic helix-loop-helix (bHLH) DNA-binding superfamily protein
AT2G23180	5.115	chr2	+	9874906	9876594	1688	CYP96A1	cytochrome P450, family 96, subfamily A, polypeptide 1
AT2G23560	6.56	chr2	-	10029274	10030382	1108	MES7|ATMES7	methyl esterase 7
AT2G24030	7.14	chr2	-	10220060	10222024	1964	AT2G24030	zinc ion binding;nucleic acid binding
AT2G24190	5.42	chr2	-	10283620	10284980	1360	AT2G24190	NAD(P)-binding Rossmann-fold superfamily protein
AT2G24570	7.36	chr2	-	10437397	10439298	1901	ATWRKY17|WRKY17	WRKY DNA-binding protein 17
AT2G25790	4.375	chr2	+	11000598	11004235	3637	AT2G25790	Leucine-rich receptor-like protein kinase family protein
AT2G25870	12.75	chr2	+	11031114	11034454	3340	AT2G25870	haloacid dehalogenase-like hydrolase family protein
AT2G26200	6.92	chr2	+	11152725	11156466	3741	AT2G26200	S-adenosyl-L-methionine-dependent methyltransferases superfamily protein
AT2G26210	9.315	chr2	+	11157117	11159292	2175	AT2G26210	Ankyrin repeat family protein
AT2G26240	11.715	chr2	-	11167256	11168473	1217	AT2G26240	Transmembrane proteins 14C
AT2G26380	6.255	chr2	-	11226614	11228057	1443	AT2G26380	Leucine-rich repeat (LRR) family protein
AT2G26600	8.15	chr2	+	11316411	11318483	2072	AT2G26600	Glycosyl hydrolase superfamily protein
AT2G26860	8.01	chr2	-	11451972	11453843	1871	AT2G26860	FBD, F-box and Leucine Rich Repeat domains containing protein
AT2G26910	6.18	chr2	+	11481622	11488186	6564	PDR4|ATPDR4	pleiotropic drug resistance 4
AT2G27170	7.905	chr2	-	11609121	11617323	8202	TTN7|SMC3	Structural maintenance of chromosomes (SMC) family protein
AT2G27300	6.445	chr2	-	11680416	11681955	1539	ANAC040|NTL8	NTM1-like 8
AT2G27630	6.905	chr2	-	11787397	11792604	5207	AT2G27630	Ubiquitin carboxyl-terminal hydrolase-related protein
AT2G27730	6.685	chr2	-	11819828	11821878	2050	AT2G27730	copper ion binding
AT2G27760	7.655	chr2	+	11824797	11827591	2794	IPT2|IPPT|ATIPT2	tRNAisopentenyltransferase 2
AT2G27800	14.68	chr2	-	11849788	11851363	1575	AT2G27800	Tetratricopeptide repeat (TPR)-like superfamily protein
AT2G28590	7.77	chr2	+	12249678	12251668	1990	AT2G28590	Protein kinase superfamily protein
AT2G28755	3.54	chr2	-	12334171	12334459	288	AT2G28755	UDP-D-glucuronate carboxy-lyase-related
AT2G28920	11.125	chr2	+	12418016	12418454	438	AT2G28920	RING/U-box superfamily protein
AT2G29210	9.525	chr2	+	12558050	12562348	4298	AT2G29210	splicing factor PWI domain-containing protein
AT2G29380	5.5	chr2	+	12608701	12610167	1466	HAI3	highly ABA-induced PP2C gene 3
AT2G29470	7.935	chr2	-	12628540	12629543	1003	ATGSTU3|GSTU3|GST21	glutathione S-transferase tau 3
AT2G29750	5.23	chr2	+	12709726	12711696	1970	UGT71C1	UDP-glucosyl transferase 71C1
AT2G30320	9.975	chr2	-	12925727	12927896	2169	AT2G30320	Pseudouridine synthase family protein
AT2G31160	7.205	chr2	+	13277810	13278745	935	LSH3	Protein of unknown function (DUF640)
AT2G31360	5.55	chr2	-	13371657	13373606	1949	DS2|ADS2	16:0delta9 desaturase 2
AT2G31650	6.245	chr2	-	13455271	13462181	6910	ATX1|SDG27	homologue of trithorax
AT2G31790	8.75	chr2	+	13518210	13520364	2154	AT2G31790	UDP-Glycosyltransferase superfamily protein
AT2G32120	6.16	chr2	-	13651509	13653920	2411	HSP70T-2	heat-shock protein 70T-2
AT2G32290	6.46	chr2	-	13714546	13716929	2383	BMY5|BAM6	beta-amylase 6
AT2G32460	7.475	chr2	-	13782207	13784471	2264	ATMYB101|ATM1|MYB101	myb domain protein 101
AT2G32470	4.955	chr2	+	13787171	13788894	1723	AT2G32470	F-box associated ubiquitination effector family protein
AT2G32640	9.19	chr2	-	13846918	13850901	3983	AT2G32640	Lycopene beta/epsilon cyclase protein
AT2G32660	8.685	chr2	-	13853757	13856112	2355	AtRLP22|RLP22	receptor like protein 22
AT2G32670	5.755	chr2	+	13857876	13859774	1898	ATVAMP725|VAMP725	vesicle-associated membrane protein 725
AT2G32700	7.645	chr2	+	13866771	13872157	5386	LUH	LEUNIG_homolog
AT2G33000	6.23	chr2	+	14006134	14008535	2401	AT2G33000	ubiquitin-associated (UBA)/TS-N domain-containing protein-related
AT2G33435	7.36	chr2	+	14165255	14169492	4237	AT2G33435	RNA-binding (RRM/RBD/RNP motifs) family protein
AT2G33847	8.055	chr2	-	14318963	14320591	1628	AT2G33847	unknown protein; LOCATED IN: chloroplast; BEST Arabidopsis thaliana protein match is: unknown protein (TAIR:AT1G28395.3); Has 71 Blast hits to 71 proteins in 10 species: Archae - 0; Bacteria - 0; Metazoa - 0; Fungi - 0; Plants - 71; Viruses - 0; Other Eukaryotes - 0 (source: NCBI BLink).
AT2G34010	4.915	chr2	+	14368855	14370438	1583	AT2G34010	unknown protein; BEST Arabidopsis thaliana protein match is: unknown protein (TAIR:AT1G29010.1); Has 32 Blast hits to 31 proteins in 9 species: Archae - 0; Bacteria - 0; Metazoa - 0; Fungi - 5; Plants - 25; Viruses - 0; Other Eukaryotes - 2 (source: NCBI BLink).
AT2G34224	7.88	chr2	-	14454087	14454258	171	AT2G34224	unknown protein; LOCATED IN: endomembrane system; Has 30201 Blast hits to 17322 proteins in 780 species: Archae - 12; Bacteria - 1396; Metazoa - 17338; Fungi - 3422; Plants - 5037; Viruses - 0; Other Eukaryotes - 2996 (source: NCBI BLink).
AT2G34260	8.465	chr2	+	14465848	14468531	2683	AT2G34260	transducin family protein / WD-40 repeat family protein
AT2G34320	6.24	chr2	+	14484958	14485837	879	AT2G34320	Polynucleotidyl transferase, ribonuclease H-like superfamily protein
AT2G34360	6.715	chr2	+	14507293	14510231	2938	AT2G34360	MATE efflux family protein
AT2G34400	6.66	chr2	+	14516225	14518186	1961	AT2G34400	Pentatricopeptide repeat (PPR-like) superfamily protein
AT2G34490	4.8	chr2	-	14535644	14537432	1788	CYP710A2	cytochrome P450, family 710, subfamily A, polypeptide 2
AT2G34640	7.235	chr2	-	14581885	14584699	2814	PTAC12|HMR	plastid transcriptionally active 12
AT2G34680	5.41	chr2	-	14616621	14629129	12508	AIR9	Outer arm dynein light chain 1 protein
AT2G34780	8.79	chr2	+	14668439	14673733	5294	EMB1611|MEE22	maternal effect embryo arrest 22
AT2G34810	6.925	chr2	+	14685255	14687062	1807	AT2G34810	FAD-binding Berberine family protein
AT2G34830	5.645	chr2	-	14693755	14696378	2623	AtWRKY35|MEE24|WRKY35	WRKY DNA-binding protein 35
AT2G34930	6.705	chr2	-	14737065	14739904	2839	AT2G34930	disease resistance family protein / LRR family protein
AT2G35320	9.025	chr2	-	14866831	14868860	2029	EYA|ATEYA	EYES ABSENT homolog
AT2G35345	11.08	chr2	-	14880273	14880636	363	AT2G35345	unknown protein; Has 2 Blast hits to 2 proteins in 1 species: Archae - 0; Bacteria - 0; Metazoa - 0; Fungi - 0; Plants - 2; Viruses - 0; Other Eukaryotes - 0 (source: NCBI BLink).
AT2G35605	6.42	chr2	+	14946062	14947276	1214	AT2G35605	SWIB/MDM2 domain superfamily protein
AT2G35640	6.385	chr2	+	14982834	14984182	1348	AT2G35640	Homeodomain-like superfamily protein
AT2G35880	7.7	chr2	-	15062987	15065870	2883	AT2G35880	TPX2 (targeting protein for Xklp2) protein family
AT2G36350	5.42	chr2	+	15238092	15241923	3831	AT2G36350	Protein kinase superfamily protein
AT2G36390	9.675	chr2	+	15264236	15270092	5856	BE3|SBE2.1	starch branching enzyme 2.1
AT2G37050	7.36	chr2	+	15568985	15573726	4741	AT2G37050	Leucine-rich repeat protein kinase family protein
AT2G37130	6.08	chr2	-	15597920	15600077	2157	AT2G37130	Peroxidase superfamily protein
AT2G37580	12.08	chr2	+	15764727	15765553	826	AT2G37580	RING/U-box superfamily protein
AT2G37600	7.275	chr2	-	15774244	15775278	1034	AT2G37600	Ribosomal protein L36e family protein
AT2G37620	6.65	chr2	+	15779173	15781561	2388	ACT1|AAc1	actin 1
AT2G37678	5.565	chr2	-	15801464	15802793	1329	FHY1|PAT3|FRY1	far-red elongated hypocotyl 1
AT2G38060	8.57	chr2	-	15922556	15925623	3067	PHT4;2	phosphate transporter 4;2
AT2G38080	6.37	chr2	+	15934459	15937616	3157	LMCO4|IRX12|LAC4|ATLMCO4	Laccase/Diphenol oxidase family protein
AT2G38120	5.45	chr2	+	15972992	15977180	4188	AUX1|MAP1|PIR1|WAV5	Transmembrane amino acid transporter family protein
AT2G38400	9.59	chr2	+	16083688	16086349	2661	AGT3	alanine:glyoxylate aminotransferase 3
AT2G38640	8.42	chr2	-	16157603	16158561	958	AT2G38640	Protein of unknown function (DUF567)
AT2G38760	5.96	chr2	+	16200993	16202669	1676	ANNAT3|ANN3	annexin 3
AT2G38870	6.645	chr2	-	16236380	16237280	900	AT2G38870	Serine protease inhibitor, potato inhibitor I-type family protein
AT2G39130	7.275	chr2	-	16322955	16327266	4311	AT2G39130	Transmembrane amino acid transporter family protein
AT2G39420	7.305	chr2	+	16460363	16463061	2698	AT2G39420	alpha/beta-Hydrolases superfamily protein
AT2G39800	5.79	chr2	-	16598071	16603061	4990	P5CS1|ATP5CS	delta1-pyrroline-5-carboxylate synthase 1
AT2G40340	5.435	chr2	-	16848437	16850487	2050	DREB2C|AtERF48	Integrase-type DNA-binding superfamily protein
AT2G40360	6.945	chr2	-	16852879	16856690	3811	AT2G40360	Transducin/WD40 repeat-like superfamily protein
AT2G40440	5.775	chr2	-	16889211	16891292	2081	AT2G40440	BTB/POZ domain-containing protein
AT2G40520	5.39	chr2	+	16922586	16925914	3328	AT2G40520	Nucleotidyltransferase family protein
AT2G40830	7.965	chr2	+	17042651	17044859	2208	RHC1A	RING-H2 finger C1A
AT2G41130	9.665	chr2	+	17143293	17144949	1656	AT2G41130	basic helix-loop-helix (bHLH) DNA-binding superfamily protein
AT2G41150	5.525	chr2	+	17153843	17155983	2140	AT2G41150	unknown protein; FUNCTIONS IN: molecular_function unknown; INVOLVED IN: biological_process unknown; LOCATED IN: endomembrane system; EXPRESSED IN: leaf; BEST Arabidopsis thaliana protein match is: unknown protein (TAIR:AT3G56750.1); Has 127 Blast hits to 127 proteins in 16 species: Archae - 0; Bacteria - 0; Metazoa - 0; Fungi - 0; Plants - 117; Viruses - 0; Other Eukaryotes - 10 (source: NCBI BLi…
AT2G41710	11.045	chr2	-	17400021	17403050	3029	AT2G41710	Integrase-type DNA-binding superfamily protein
AT2G42060	5.265	chr2	+	17548094	17549069	975	AT2G42060	Cysteine/Histidine-rich C1 domain family protein
AT2G42380	6.525	chr2	-	17646899	17648945	2046	BZIP34|ATBZIP34	Basic-leucine zipper (bZIP) transcription factor family protein
AT2G42720	5.515	chr2	+	17785408	17787421	2013	AT2G42720	FBD, F-box, Skp2-like and Leucine Rich Repeat domains containing protein
AT2G42810	11.02	chr2	-	17811934	17816692	4758	PAPP5|PP5.2|PP5	protein phosphatase 5.2
AT2G42910	10.81	chr2	+	17856267	17858597	2330	AT2G42910	Phosphoribosyltransferase family protein
AT2G43160	8.775	chr2	+	17948061	17953669	5608	AT2G43160	ENTH/VHS family protein
AT2G43180	12.36	chr2	-	17953496	17955798	2302	AT2G43180	Phosphoenolpyruvate carboxylase family protein
AT2G43200	6.675	chr2	+	17958229	17960536	2307	AT2G43200	S-adenosyl-L-methionine-dependent methyltransferases superfamily protein
AT2G43330	6.665	chr2	+	18000853	18004083	3230	ATINT1|INT1	inositol transporter 1
AT2G43720	6.88	chr2	+	18123266	18124338	1072	AT2G43720	Eukaryotic protein of unknown function (DUF842)
AT2G43840	5.645	chr2	+	18157637	18159175	1538	UGT74F1	UDP-glycosyltransferase 74 F1
AT2G44065	8.14	chr2	+	18228472	18230549	2077	AT2G44065	Ribosomal protein L2 family
AT2G44080	6.985	chr2	+	18237151	18238173	1022	ARL	ARGOS-like
AT2G44578	9.08	chr2	-	18400645	18401326	681	AT2G44578	RING/U-box superfamily protein
AT2G44740	4.74	chr2	-	18441988	18443399	1411	CYCP4;1	cyclin p4;1
AT2G44810	6.865	chr2	+	18479052	18480197	1145	DAD1	alpha/beta-Hydrolases superfamily protein
AT2G44910	6.92	chr2	-	18517886	18519525	1639	HB4|ATHB-4|ATHB4	homeobox-leucine zipper protein 4
AT2G45030	10.385	chr2	+	18572410	18576970	4560	AT2G45030	Translation elongation factor EFG/EF2 protein
AT2G45040	7.115	chr2	+	18577649	18578914	1265	AT2G45040	Matrixin family protein
AT2G45070	9.29	chr2	-	18587016	18588141	1125	SEC61 BETA	Preprotein translocase Sec, Sec61-beta subunit protein
AT2G45120	5.205	chr2	+	18603617	18604751	1134	AT2G45120	C2H2-like zinc finger protein
AT2G45140	6.77	chr2	+	18610805	18613290	2485	PVA12	plant VAP homolog 12
AT2G45180	5.565	chr2	+	18626319	18626997	678	AT2G45180	Bifunctional inhibitor/lipid-transfer protein/seed storage 2S albumin superfamily protein
AT2G45220	6.46	chr2	-	18644083	18646447	2364	AT2G45220	Plant invertase/pectin methylesterase inhibitor superfamily
AT2G45350	6.165	chr2	-	18694815	18696657	1842	CRR4	Pentatricopeptide repeat (PPR) superfamily protein
AT2G45750	5.965	chr2	+	18842538	18845467	2929	AT2G45750	S-adenosyl-L-methionine-dependent methyltransferases superfamily protein
AT2G46080	7.05	chr2	-	18948116	18950105	1989	AT2G46080	CONTAINS InterPro DOMAIN/s: Protein BYPASS related (InterPro:IPR008511); BEST Arabidopsis thaliana protein match is: Protein of unknown function (DUF793) (TAIR:AT1G01550.2); Has 153 Blast hits to 139 proteins in 20 species: Archae - 0; Bacteria - 2; Metazoa - 1; Fungi - 0; Plants - 150; Viruses - 0; Other Eukaryotes - 0 (source: NCBI BLink).
AT2G46170	6.775	chr2	+	18965312	18966603	1291	AT2G46170	Reticulon family protein
AT2G46940	7.85	chr2	-	19286657	19287581	924	AT2G46940	unknown protein; BEST Arabidopsis thaliana protein match is: unknown protein (TAIR:AT3G62070.1); Has 143 Blast hits to 141 proteins in 14 species: Archae - 0; Bacteria - 0; Metazoa - 4; Fungi - 0; Plants - 139; Viruses - 0; Other Eukaryotes - 0 (source: NCBI BLink).
AT2G47180	7.325	chr2	-	19368797	19370441	1644	GolS1|AtGolS1	galactinol synthase 1
AT2G47190	12.095	chr2	+	19376201	19377531	1330	MYB2|ATMYB2	myb domain protein 2
AT2G47470	6.915	chr2	+	19481419	19484015	2596	UNE5|MEE30|ATPDI11|PDI11|ATPDIL2-1	thioredoxin family protein
AT2G48080	6.995	chr2	-	19664989	19667092	2103	AT2G48080	oxidoreductase, 2OG-Fe(II) oxygenase family protein
AT2G48100	8.01	chr2	+	19670500	19673292	2792	AT2G48100	Exonuclease family protein
AT3G01310	9.38	chr3	-	94170	101992	7822	AT3G01310	Phosphoglycerate mutase-like family protein
AT3G01329	7.28	chr3	-	118872	119178	306	AT3G01329	ECA1-like gametogenesis related family protein
AT3G01540	6.48	chr3	-	212517	216671	4154	DRH1|ATDRH1	DEAD box RNA helicase 1
AT3G01810	7.19	chr3	+	288537	292745	4208	AT3G01810	FUNCTIONS IN: molecular_function unknown; INVOLVED IN: biological_process unknown; LOCATED IN: plasma membrane; EXPRESSED IN: 21 plant structures; EXPRESSED DURING: 13 growth stages; BEST Arabidopsis thaliana protein match is: nucleolar protein gar2-related (TAIR:AT2G42320.2); Has 1327 Blast hits to 470 proteins in 132 species: Archae - 2; Bacteria - 131; Metazoa - 139; Fungi - 114; Plants - 114;…
AT3G01900	4.21	chr3	-	312358	313849	1491	CYP94B2	cytochrome P450, family 94, subfamily B, polypeptide 2
AT3G01970	7.39	chr3	-	326396	327412	1016	WRKY45|ATWRKY45	WRKY DNA-binding protein 45
AT3G02010	4.68	chr3	+	337964	340442	2478	AT3G02010	Pentatricopeptide repeat (PPR) superfamily protein
AT3G02030	7.28	chr3	+	344907	348847	3940	AT3G02030	transferases, transferring acyl groups other than amino-acyl groups;acyltransferases
AT3G02090	9.16	chr3	+	365548	368911	3363	MPPBETA	Insulinase (Peptidase family M16) protein
AT3G02110	5.715	chr3	-	370761	373722	2961	scpl25	serine carboxypeptidase-like 25
AT3G02230	9.79	chr3	+	415392	417547	2155	RGP1|ATRGP1	reversibly glycosylated polypeptide 1
AT3G02410	5.125	chr3	-	492117	494948	2831	ICME-LIKE2	alpha/beta-Hydrolases superfamily protein
AT3G03110	6.56	chr3	+	708935	717093	8158	CRM1B|XPO1B	exportin 1B
AT3G03440	7.98	chr3	+	815643	818834	3191	AT3G03440	ARM repeat superfamily protein
AT3G03776	5.795	chr3	-	954143	954760	617	AT3G03776	hydroxyproline-rich glycoprotein family protein
AT3G03780	7.65	chr3	+	957084	960980	3896	MS2|ATMS2	methionine synthase 2
AT3G04010	5.545	chr3	-	1036840	1039482	2642	AT3G04010	O-Glycosyl hydrolases family 17 protein
AT3G04110	7.505	chr3	+	1077327	1080405	3078	ATGLR1.1|GLR1|GLR1.1	glutamate receptor 1.1
AT3G04130	8.03	chr3	+	1083973	1086385	2412	AT3G04130	Tetratricopeptide repeat (TPR)-like superfamily protein
AT3G04380	8.665	chr3	+	1161386	1164929	3543	SDG31|SUVR4	SET-domain containing protein lysine methyltransferase family protein
AT3G04660	5.73	chr3	+	1264725	1265966	1241	AT3G04660	F-box and associated interaction domains-containing protein
AT3G04680	12.8	chr3	-	1269852	1272916	3064	CLPS3	CLP-similar protein 3
AT3G04860	7.285	chr3	-	1339103	1340623	1520	AT3G04860	Plant protein of unknown function (DUF868)
AT3G05120	5.915	chr3	+	1430470	1432778	2308	ATGID1A|GID1A	alpha/beta-Hydrolases superfamily protein
AT3G05530	10.74	chr3	+	1603399	1606231	2832	RPT5A|ATS6A.2	regulatory particle triple-A ATPase 5A
AT3G05880	6.76	chr3	-	1755496	1756540	1044	RCI2A	Low temperature and salt responsive protein family
AT3G06030	5.38	chr3	-	1818739	1822840	4101	ANP3|NP3|MAPKKK12	NPK1-related protein kinase 3
AT3G06040	9.665	chr3	-	1824375	1825628	1253	AT3G06040	Ribosomal protein L12/ ATP-dependent Clp protease adaptor protein ClpS family protein
AT3G06370	6.415	chr3	-	1930395	1934073	3678	NHX4|ATNHX4	sodium hydrogen exchanger 4
AT3G06630	7.89	chr3	-	2070387	2073800	3413	AT3G06630	protein kinase family protein
AT3G07530	14.345	chr3	+	2400792	2404280	3488	AT3G07530	CONTAINS InterPro DOMAIN/s: Beta-Casp domain (InterPro:IPR022712); BEST Arabidopsis thaliana protein match is: cleavage and polyadenylation specificity factor 73 kDa subunit-II (TAIR:AT2G01730.1); Has 624 Blast hits to 615 proteins in 160 species: Archae - 54; Bacteria - 6; Metazoa - 333; Fungi - 44; Plants - 93; Viruses - 0; Other Eukaryotes - 94 (source: NCBI BLink).
AT3G07568	8.835	chr3	-	2416242	2417790	1548	AT3G07568	unknown protein; Has 9 Blast hits to 9 proteins in 5 species: Archae - 0; Bacteria - 0; Metazoa - 0; Fungi - 0; Plants - 9; Viruses - 0; Other Eukaryotes - 0 (source: NCBI BLink).
AT3G07660	7.175	chr3	-	2444777	2450561	5784	AT3G07660	Kinase-related protein of unknown function (DUF1296)
AT3G07810	7.3	chr3	+	2492272	2495750	3478	AT3G07810	RNA-binding (RRM/RBD/RNP motifs) family protein
AT3G07900	5.72	chr3	+	2520773	2523108	2335	AT3G07900	O-fucosyltransferase family protein
AT3G08560	6.785	chr3	+	2600129	2601907	1778	VHA-E2	vacuolar H+-ATPase subunit E isoform 2
AT3G08650	7.25	chr3	-	2624460	2627370	2910	AT3G08650	ZIP metal ion transporter family
AT3G08690	7.335	chr3	+	2641055	2642688	1633	UBC11|ATUBC11	ubiquitin-conjugating enzyme 11
AT3G08950	6.225	chr3	+	2727214	2729601	2387	AT3G08950	electron transport SCO1/SenC family protein
AT3G08990	4.985	chr3	+	2742969	2744932	1963	AT3G08990	Yippee family putative zinc-binding protein
AT3G09162	7.915	chr3	-	2807666	2808268	602	AT3G09162	unknown protein; FUNCTIONS IN: molecular_function unknown; INVOLVED IN: biological_process unknown; LOCATED IN: endomembrane system; EXPRESSED IN: stem, root, inflorescence, cultured cell, leaf; Has 35333 Blast hits to 34131 proteins in 2444 species: Archae - 798; Bacteria - 22429; Metazoa - 974; Fungi - 991; Plants - 531; Viruses - 0; Other Eukaryotes - 9610 (source: NCBI BLink).
AT3G09600	5.27	chr3	+	2946405	2948710	2305	AT3G09600	Homeodomain-like superfamily protein
AT3G09710	6.43	chr3	-	2976604	2979389	2785	IQD1	IQ-domain 1
AT3G09720	8.51	chr3	-	2980220	2983618	3398	AT3G09720	P-loop containing nucleoside triphosphate hydrolases superfamily protein
AT3G09790	5.51	chr3	-	3003861	3006192	2331	UBQ8	ubiquitin 8
AT3G09810	9.705	chr3	+	3008693	3011437	2744	IDH-VI	isocitrate dehydrogenase VI
AT3G10120	6.26	chr3	+	3130071	3130891	820	AT3G10120	unknown protein; BEST Arabidopsis thaliana protein match is: unknown protein (TAIR:AT5G03890.1); Has 57 Blast hits to 57 proteins in 10 species: Archae - 0; Bacteria - 0; Metazoa - 0; Fungi - 0; Plants - 57; Viruses - 0; Other Eukaryotes - 0 (source: NCBI BLink).
AT3G10290	6.4	chr3	-	3183402	3185348	1946	AT3G10290	Nucleotide-sugar transporter family protein
AT3G10560	4.495	chr3	+	3299892	3301704	1812	CYP77A7|UNE9	Cytochrome P450 superfamily protein
AT3G10572	9.75	chr3	+	3304267	3306504	2237	AT3G10572	3-phosphoinositide-dependent protein kinase-1, putative
AT3G10870	5.645	chr3	-	3401077	3402672	1595	MES17|ATMES17	methyl esterase 17
AT3G10912	5.64	chr3	-	3412910	3414019	1109	CPuORF63	conserved peptide upstream open reading frame 63
AT3G11050	5.595	chr3	+	3463597	3465506	1909	FER2|ATFER2	ferritin 2
AT3G11150	8.03	chr3	-	3492866	3494653	1787	AT3G11150	2-oxoglutarate (2OG) and Fe(II)-dependent oxygenase superfamily protein
AT3G11570	6.27	chr3	-	3645021	3647542	2521	TBL8	TRICHOME BIREFRINGENCE-LIKE 8
AT3G11720	5.705	chr3	-	3705864	3708609	2745	AT3G11720	Polyketide cyclase/dehydrase and lipid transport superfamily protein
AT3G11900	8.035	chr3	+	3758451	3760378	1927	ANT1	aromatic and neutral transporter 1
AT3G11964	8.26	chr3	-	3793956	3806626	12670	AT3G11964	RNA binding;RNA binding
AT3G12020	9.635	chr3	+	3826147	3834318	8171	AT3G12020	P-loop containing nucleoside triphosphate hydrolases superfamily protein
AT3G12080	9.395	chr3	+	3847791	3852138	4347	emb2738	GTP-binding family protein
AT3G12100	8.77	chr3	-	3854514	3857319	2805	AT3G12100	Cation efflux family protein
AT3G12320	5.025	chr3	+	3923734	3925465	1731	AT3G12320	unknown protein; BEST Arabidopsis thaliana protein match is: unknown protein (TAIR:AT5G06980.4); Has 102 Blast hits to 102 proteins in 16 species: Archae - 0; Bacteria - 0; Metazoa - 0; Fungi - 0; Plants - 98; Viruses - 0; Other Eukaryotes - 4 (source: NCBI BLink).
AT3G12345	13.89	chr3	-	3930179	3930992	813	AT3G12345	unknown protein; LOCATED IN: chloroplast; Has 35333 Blast hits to 34131 proteins in 2444 species: Archae - 798; Bacteria - 22429; Metazoa - 974; Fungi - 991; Plants - 531; Viruses - 0; Other Eukaryotes - 9610 (source: NCBI BLink).
AT3G12380	7.075	chr3	-	3938275	3941872	3597	ARP5|ATARP5	actin-related protein 5
AT3G12670	7.495	chr3	-	4020119	4024268	4149	emb2742	CTP synthase family protein
AT3G12690	11.245	chr3	-	4030446	4033332	2886	AGC1.5	AGC kinase 1.5
AT3G12800	12.3	chr3	-	4063322	4064822	1500	SDRB|DECR	short-chain dehydrogenase-reductase B
AT3G12860	8.395	chr3	+	4091569	4093921	2352	AT3G12860	NOP56-like pre RNA processing ribonucleoprotein
AT3G13000	4.58	chr3	-	4157966	4162064	4098	AT3G13000	Protein of unknown function, DUF547
AT3G13080	7.13	chr3	-	4195785	4201265	5480	MRP3|ATMRP3	multidrug resistance-associated protein 3
AT3G13225	8.785	chr3	-	4258769	4262896	4127	AT3G13225	WW domain-containing protein
AT3G13340	8.63	chr3	+	4331530	4334635	3105	AT3G13340	Transducin/WD40 repeat-like superfamily protein
AT3G13360	7.24	chr3	-	4338358	4340412	2054	WIP3	WPP domain interacting protein 3
AT3G13460	7.035	chr3	-	4384713	4388477	3764	ECT2	evolutionarily conserved C-terminal region 2
AT3G13510	6.28	chr3	+	4403499	4406091	2592	AT3G13510	Protein of Unknown Function (DUF239)
AT3G13520	7.015	chr3	+	4408924	4409440	516	AGP12|ATAGP12	arabinogalactan protein 12
AT3G13570	9.9	chr3	-	4429297	4432159	2862	At-SCL30a	RNA-binding SR protein At-SCL30a subfamily SCL
AT3G13760	5.66	chr3	+	4517516	4519475	1959	AT3G13760	Cysteine/Histidine-rich C1 domain family protein
AT3G13845	10.93	chr3	-	4557320	4558579	1259	AT3G13845	unknown protein; FUNCTIONS IN: molecular_function unknown; INVOLVED IN: biological_process unknown; LOCATED IN: endomembrane system; EXPRESSED IN: 24 plant structures; EXPRESSED DURING: 15 growth stages; Has 22 Blast hits to 22 proteins in 10 species: Archae - 0; Bacteria - 0; Metazoa - 0; Fungi - 0; Plants - 22; Viruses - 0; Other Eukaryotes - 0 (source: NCBI BLink).
AT3G13850	7.19	chr3	+	4559907	4561020	1113	LBD22	LOB domain-containing protein 22
AT3G14790	7.055	chr3	+	4964154	4967075	2921	RHM3|ATRHM3	rhamnose biosynthesis 3
AT3G14850	5.95	chr3	+	4995596	4997693	2097	TBL41	TRICHOME BIREFRINGENCE-LIKE 41
AT3G15000	6.175	chr3	+	5050256	5052432	2176	AT3G15000	cobalt ion binding
AT3G15110	15.4	chr3	-	5084277	5085843	1566	AT3G15110	unknown protein; FUNCTIONS IN: molecular_function unknown; INVOLVED IN: biological_process unknown; LOCATED IN: chloroplast thylakoid membrane; EXPRESSED IN: 20 plant structures; EXPRESSED DURING: 13 growth stages; CONTAINS InterPro DOMAIN/s: Protein of unknown function DUF3082 (InterPro:IPR021434); Has 77 Blast hits to 77 proteins in 38 species: Archae - 0; Bacteria - 37; Metazoa - 0; Fungi - 0;…
AT3G15354	5.94	chr3	-	5169094	5172837	3743	SPA3	SPA1-related 3
AT3G15355	8.135	chr3	+	5183738	5186929	3191	PFU1|UBC25	ubiquitin-conjugating enzyme 25
AT3G15380	8.885	chr3	+	5193227	5196591	3364	AT3G15380	Plasma-membrane choline transporter family protein
AT3G15460	8.35	chr3	-	5214083	5216261	2178	AT3G15460	Ribosomal RNA processing Brix domain protein
AT3G15880	6.775	chr3	-	5364080	5372289	8209	TPR4|WSIP2	WUS-interacting protein 2
AT3G15950	5.025	chr3	-	5397568	5402652	5084	NAI2	DNA topoisomerase-related
AT3G16100	6.66	chr3	+	5459171	5460790	1619	RABG3c|ATRAB7D|ATRABG3C	RAB GTPase homolog G3C
AT3G16150	9.955	chr3	+	5471734	5473276	1542	AT3G16150	N-terminal nucleophile aminohydrolases (Ntn hydrolases) superfamily protein
AT3G16175	5.88	chr3	+	5480463	5481379	916	AT3G16175	Thioesterase superfamily protein
AT3G16390	4.98	chr3	+	5562570	5564571	2001	NSP3	nitrile specifier protein 3
AT3G16430	4.695	chr3	+	5581662	5583187	1525	JAL31	jacalin-related lectin 31
AT3G16450	5.815	chr3	+	5588393	5590055	1662	AT3G16450	Mannose-binding lectin superfamily protein
AT3G16470	5.3	chr3	-	5595928	5598027	2099	JR1	Mannose-binding lectin superfamily protein
AT3G16560	5.655	chr3	-	5635595	5638482	2887	AT3G16560	Protein phosphatase 2C family protein
AT3G16940	7.66	chr3	+	5781774	5786280	4506	AT3G16940	calmodulin binding;transcription regulators
AT3G17710	12.255	chr3	+	6055547	6056778	1231	AT3G17710	F-box and associated interaction domains-containing protein
AT3G17830	8.48	chr3	+	6101788	6104650	2862	AT3G17830	Molecular chaperone Hsp40/DnaJ family protein
AT3G18000	7.34	chr3	+	6154362	6157552	3190	XPL1|PEAMT|NMT1	S-adenosyl-L-methionine-dependent methyltransferases superfamily protein
AT3G18020	6.41	chr3	+	6165448	6167515	2067	AT3G18020	Pentatricopeptide repeat (PPR) superfamily protein
AT3G18165	8.94	chr3	+	6223187	6225372	2185	MOS4	modifier of snc1,4
AT3G18420	10.815	chr3	-	6324632	6325793	1161	AT3G18420	Protein prenylyltransferase superfamily protein
AT3G18500	7.97	chr3	+	6352476	6355358	2882	AT3G18500	DNAse I-like superfamily protein
AT3G18600	7.29	chr3	-	6399570	6403348	3778	AT3G18600	P-loop containing nucleoside triphosphate hydrolases superfamily protein
AT3G18630	7.375	chr3	-	6410957	6413068	2111	ATUNG|UNG	uracil dna glycosylase
AT3G18640	7.325	chr3	-	6413300	6416550	3250	AT3G18640	Zinc finger C-x8-C-x5-C-x3-H type family protein
AT3G18773	5.29	chr3	+	6465824	6467175	1351	AT3G18773	RING/U-box superfamily protein
AT3G18820	8.64	chr3	+	6484067	6486247	2180	RAB7B|ATRAB7B|RABG3F|ATRABG3F|RAB71	RAB GTPase homolog G3F
AT3G18860	6.78	chr3	+	6501667	6508553	6886	AT3G18860	transducin family protein / WD-40 repeat family protein
AT3G19090	9.24	chr3	+	6601465	6603709	2244	AT3G19090	RNA-binding protein
AT3G19510	7.41	chr3	-	6762763	6766588	3825	HAT3.1	Homeodomain-like protein with RING/FYVE/PHD-type zinc finger domain
AT3G19590	7.255	chr3	+	6805630	6808593	2963	BUB3.1	Transducin/WD40 repeat-like superfamily protein
AT3G20000	8.71	chr3	+	6967581	6970566	2985	TOM40	translocase of the outer mitochondrial membrane 40
AT3G20250	8.135	chr3	-	7058901	7063240	4339	APUM5|PUM5	pumilio 5
AT3G20330	8.865	chr3	-	7090105	7092670	2565	PYRB	PYRIMIDINE B
AT3G20420	9.535	chr3	-	7119281	7120919	1638	RTL2|ATRTL2	RNAse THREE-like protein 2
AT3G20530	9.75	chr3	+	7166046	7167929	1883	AT3G20530	Protein kinase superfamily protein
AT3G20930	9.69	chr3	+	7331720	7334029	2309	AT3G20930	RNA-binding (RRM/RBD/RNP motifs) family protein
AT3G21320	5.965	chr3	-	7499052	7501841	2789	AT3G21320	BEST Arabidopsis thaliana protein match is: hydroxyproline-rich glycoprotein family protein (TAIR:AT2G25930.1); Has 63 Blast hits to 58 proteins in 21 species: Archae - 0; Bacteria - 0; Metazoa - 3; Fungi - 0; Plants - 58; Viruses - 0; Other Eukaryotes - 2 (source: NCBI BLink).
AT3G21470	6.155	chr3	+	7563502	7565074	1572	AT3G21470	Pentatricopeptide repeat (PPR-like) superfamily protein
AT3G21740	10.18	chr3	-	7662360	7664010	1650	APO4	Arabidopsis thaliana protein of unknown function (DUF794)
AT3G22180	12.135	chr3	+	7827035	7830813	3778	AT3G22180	DHHC-type zinc finger family protein
AT3G22190	5.705	chr3	-	7830904	7834049	3145	IQD5	IQ-domain 5
AT3G22270	10.345	chr3	+	7874144	7878468	4324	AT3G22270	Topoisomerase II-associated protein PAT1
AT3G22410	8.685	chr3	-	7933166	7935808	2642	AT3G22410	Sec14p-like phosphatidylinositol transfer family protein
AT3G22420	5.615	chr3	+	7946525	7949074	2549	WNK2|ATWNK2|ZIK3	with no lysine (K) kinase 2
AT3G22850	8.52	chr3	+	8089002	8090470	1468	AT3G22850	Aluminium induced protein with YGL and LRDR motifs
AT3G23550	6.17	chr3	-	8448272	8450697	2425	AT3G23550	MATE efflux family protein
AT3G23810	6.64	chr3	-	8587663	8589713	2050	ATSAHH2|SAHH2	S-adenosyl-l-homocysteine (SAH) hydrolase 2
AT3G24090	7.12	chr3	-	8697837	8700971	3134	AT3G24090	glutamine-fructose-6-phosphate transaminase (isomerizing)s;sugar binding;transaminases
AT3G24160	10.16	chr3	+	8726121	8729389	3268	PMP	putative type 1 membrane protein
AT3G24170	7.595	chr3	-	8729509	8734362	4853	ATGR1|GR1	glutathione-disulfide reductase
AT3G24220	7.15	chr3	+	8761433	8763172	1739	NCED6|ATNCED6	nine-cis-epoxycarotenoid dioxygenase 6
AT3G24515	6.77	chr3	-	8934471	8936279	1808	UBC37	ubiquitin-conjugating enzyme 37
AT3G24830	9.205	chr3	+	9064531	9066089	1558	AT3G24830	Ribosomal protein L13 family protein
AT3G25020	7.4	chr3	-	9116867	9119540	2673	AtRLP42|RLP42	receptor like protein 42
AT3G25400	9.22	chr3	+	9213155	9214281	1126	AT3G25400	CONTAINS InterPro DOMAIN/s: NTP Pyrophosphohydrolase MazG-related, RS21-C6 (InterPro:IPR011394), EAR (InterPro:IPR009039), NTP pyrophosphohydrolase MazG, putative catalytic core (InterPro:IPR004518); Has 1123 Blast hits to 1121 proteins in 452 species: Archae - 22; Bacteria - 753; Metazoa - 81; Fungi - 3; Plants - 83; Viruses - 0; Other Eukaryotes - 181 (source: NCBI BLink).
AT3G25620	6.445	chr3	-	9316073	9319568	3495	AT3G25620	ABC-2 type transporter family protein
AT3G25770	8.665	chr3	+	9406872	9407955	1083	AOC2	allene oxide cyclase 2
AT3G26570	6.145	chr3	+	9756190	9758633	2443	PHT2;1|ORF02	phosphate transporter 2;1
AT3G26650	6.52	chr3	+	9795070	9797045	1975	GAPA|GAPA-1	glyceraldehyde 3-phosphate dehydrogenase A subunit
AT3G26990	11.055	chr3	-	9948222	9952041	3819	AT3G26990	ENTH/VHS family protein
AT3G27170	5.515	chr3	+	10024016	10027198	3182	CLC-B|ATCLC-B	chloride channel B
AT3G27190	5.59	chr3	-	10039233	10043066	3833	UKL2	uridine kinase-like 2
AT3G27416	10.065	chr3	-	10147312	10147984	672	AT3G27416	unknown protein; FUNCTIONS IN: molecular_function unknown; INVOLVED IN: biological_process unknown; LOCATED IN: cellular_component unknown; Has 30201 Blast hits to 17322 proteins in 780 species: Archae - 12; Bacteria - 1396; Metazoa - 17338; Fungi - 3422; Plants - 5037; Viruses - 0; Other Eukaryotes - 2996 (source: NCBI BLink).
AT3G27530	10.37	chr3	-	10193568	10200013	6445	MAG4|GC6	golgin candidate 6
AT3G27690	4.615	chr3	+	10255946	10257011	1065	LHCB2.4|LHCB2|LHCB2.3	photosystem II light harvesting complex gene 2.3
AT3G27960	9.08	chr3	-	10380379	10383092	2713	AT3G27960	Tetratricopeptide repeat (TPR)-like superfamily protein
AT3G28060	6.83	chr3	+	10445859	10446846	987	AT3G28060	Nodulin MtN21 /EamA-like transporter family protein
AT3G28210	5.37	chr3	+	10520508	10521532	1024	SAP12|PMZ	zinc finger (AN1-like) family protein
AT3G28740	7.335	chr3	-	10788697	10790553	1856	CYP81D1	Cytochrome P450 superfamily protein
AT3G29690	6.14	chr3	-	11540769	11541549	780	AT3G29690	HXXXD-type acyl-transferase family protein
AT3G44300	6.14	chr3	+	15983310	15985535	2225	AtNIT2|NIT2	nitrilase 2
AT3G44326	5.725	chr3	-	16000878	16002118	1240	AT3G44326	F-box family protein
AT3G44860	5.91	chr3	+	16379632	16381070	1438	FAMT	farnesoic acid carboxyl-O-methyltransferase
AT3G45140	4.375	chr3	+	16525409	16529352	3943	ATLOX2|LOX2	lipoxygenase 2
AT3G45430	5.64	chr3	-	16660758	16662783	2025	AT3G45430	Concanavalin A-like lectin protein kinase family protein
AT3G45590	8.475	chr3	+	16732592	16733854	1262	SEN1|ATSEN1	splicing endonuclease 1
AT3G47470	9.075	chr3	-	17493371	17495033	1662	LHCA4|CAB4	light-harvesting chlorophyll-protein complex I subunit A4
AT3G47540	7.07	chr3	+	17521028	17522269	1241	AT3G47540	Chitinase family protein
AT3G47690	8.815	chr3	+	17581095	17583586	2491	ATEB1A|ATEB1H2|EB1A	microtubule end binding protein EB1A
AT3G47750	5.15	chr3	+	17606426	17610889	4463	ABCA4|ATATH3	ATP binding cassette subfamily A4
AT3G47960	7.24	chr3	-	17697941	17700833	2892	AT3G47960	Major facilitator superfamily protein
AT3G48070	7.265	chr3	+	17750710	17752416	1706	AT3G48070	RING/U-box superfamily protein
AT3G48290	4.7	chr3	+	17882555	17884268	1713	CYP71A24	cytochrome P450, family 71, subfamily A, polypeptide 24
AT3G48350	5.315	chr3	+	17905724	17907561	1837	AT3G48350	Cysteine proteinases superfamily protein
AT3G48460	6.17	chr3	+	17949444	17951195	1751	AT3G48460	GDSL-like Lipase/Acylhydrolase superfamily protein
AT3G48470	8.19	chr3	+	17951688	17956812	5124	EMB2423	embryo defective 2423
AT3G48660	9.535	chr3	+	18029658	18030133	475	AT3G48660	Protein of unknown function (DUF 3339)
AT3G49370	17.935	chr3	-	18304741	18307906	3165	AT3G49370	Calcium-dependent protein kinase (CDPK) family protein
AT3G49570	7.49	chr3	-	18372532	18373024	492	LSU3	response to low sulfur 3
AT3G49620	5.15	chr3	+	18393746	18396816	3070	DIN11	2-oxoglutarate (2OG) and Fe(II)-dependent oxygenase superfamily protein
AT3G49680	8.345	chr3	+	18422648	18425693	3045	BCAT3|ATBCAT-3	branched-chain aminotransferase 3
AT3G49930	6.515	chr3	+	18510245	18510963	718	AT3G49930	C2H2 and C2HC zinc fingers superfamily protein
AT3G49950	5.005	chr3	+	18522509	18523906	1397	AT3G49950	GRAS family transcription factor
AT3G50120	6.01	chr3	-	18584999	18587312	2313	AT3G50120	Plant protein of unknown function (DUF247)
AT3G50130	4.455	chr3	-	18589110	18591273	2163	AT3G50130	Plant protein of unknown function (DUF247)
AT3G50240	7.94	chr3	-	18623261	18628888	5627	KICP-02	ATP binding microtubule motor family protein
AT3G50310	7.755	chr3	-	18648150	18649521	1371	MAPKKK20	mitogen-activated protein kinase kinase kinase 20
AT3G50450	7.03	chr3	+	18722414	18723135	721	HR1	homolog of RPW8 1
AT3G50570	7.235	chr3	-	18766748	18767529	781	AT3G50570	hydroxyproline-rich glycoprotein family protein
AT3G50685	8.49	chr3	-	18834154	18834834	680	AT3G50685	unknown protein; Has 52 Blast hits to 46 proteins in 20 species: Archae - 0; Bacteria - 0; Metazoa - 0; Fungi - 0; Plants - 45; Viruses - 0; Other Eukaryotes - 7 (source: NCBI BLink).
AT3G50840	5.49	chr3	-	18896174	18898621	2447	AT3G50840	Phototropic-responsive NPH3 family protein
AT3G51000	13.065	chr3	-	18945024	18946621	1597	AT3G51000	alpha/beta-Hydrolases superfamily protein
AT3G51171	5.93	chr3	+	19010804	19012008	1204	AT3G51171	F-box and associated interaction domains-containing protein
AT3G51340	6.22	chr3	-	19057012	19060036	3024	AT3G51340	Eukaryotic aspartyl protease family protein
AT3G51800	8.13	chr3	-	19211026	19213709	2683	ATG2|EBP1|ATEBP1	metallopeptidase M24 family protein
AT3G51830	7.895	chr3	+	19220120	19225280	5160	SAC8|ATG5	SAC domain-containing protein 8
AT3G52040	11.27	chr3	-	19304169	19304861	692	AT3G52040	unknown protein; Has 37 Blast hits to 37 proteins in 15 species: Archae - 0; Bacteria - 0; Metazoa - 0; Fungi - 0; Plants - 37; Viruses - 0; Other Eukaryotes - 0 (source: NCBI BLink).
AT3G52140	7.085	chr3	+	19332827	19341502	8675	AT3G52140	tetratricopeptide repeat (TPR)-containing protein
AT3G52270	7.285	chr3	-	19387179	19388944	1765	AT3G52270	Transcription initiation factor IIF, beta subunit
AT3G52540	7.4	chr3	-	19488545	19489850	1305	OFP18|ATOFP18	ovate family protein 18
AT3G52580	7.25	chr3	+	19503222	19504973	1751	AT3G52580	Ribosomal protein S11 family protein
AT3G53720	6.485	chr3	-	19905677	19910112	4435	CHX20|ATCHX20	cation/H+ exchanger 20
AT3G54280	8.095	chr3	+	20091975	20104155	12180	RGD3|CHA16|BTAF1|ATBTAF1|CHR16	DNA binding;ATP binding;nucleic acid binding;binding;helicases;ATP binding;DNA binding;helicases
AT3G54740	6.37	chr3	+	20262390	20264601	2211	AT3G54740	Protein of unknown function, DUF593
AT3G54780	7.53	chr3	+	20278876	20281544	2668	AT3G54780	Zinc finger (C3HC4-type RING finger) family protein
AT3G54860	12.11	chr3	-	20324089	20329917	5828	VPS33|ATVPS33	Sec1/munc18-like (SM) proteins superfamily
AT3G54990	9.95	chr3	-	20373717	20376522	2805	SMZ	Integrase-type DNA-binding superfamily protein
AT3G55120	6.2	chr3	-	20430113	20431470	1357	A11|TT5|CFI	Chalcone-flavanone isomerase family protein
AT3G55310	5.8	chr3	+	20505822	20507025	1203	AT3G55310	NAD(P)-binding Rossmann-fold superfamily protein
AT3G55410	7.55	chr3	+	20541434	20546034	4600	AT3G55410	2-oxoglutarate dehydrogenase, E1 component
AT3G55490	8.04	chr3	-	20572023	20573682	1659	AT3G55490	GINS complex protein
AT3G55970	7.555	chr3	-	20766734	20769324	2590	ATJRG21|JRG21	jasmonate-regulated gene 21
AT3G56000	6.41	chr3	-	20783317	20785796	2479	ATCSLA14|CSLA14	cellulose synthase like A14
AT3G56060	5.945	chr3	-	20803132	20806013	2881	AT3G56060	Glucose-methanol-choline (GMC) oxidoreductase family protein
AT3G56070	5.21	chr3	-	20806748	20808152	1404	ROC2	rotamase cyclophilin 2
AT3G56150	7.21	chr3	-	20833578	20837160	3582	ATEIF3C-1|EIF3C|EIF3C-1|TIF3C1|ATTIF3C1	eukaryotic translation initiation factor 3C
AT3G56250	8.005	chr3	+	20866119	20867840	1721	AT3G56250	unknown protein; Has 109 Blast hits to 83 proteins in 41 species: Archae - 0; Bacteria - 6; Metazoa - 18; Fungi - 20; Plants - 21; Viruses - 0; Other Eukaryotes - 44 (source: NCBI BLink).
AT3G56470	12.79	chr3	+	20934814	20936436	1622	AT3G56470	F-box family protein
AT3G56570	10.73	chr3	+	20958659	20961137	2478	AT3G56570	SET domain-containing protein
AT3G56770	5.8	chr3	-	21029201	21030618	1417	AT3G56770	basic helix-loop-helix (bHLH) DNA-binding superfamily protein
AT3G56890	6.445	chr3	-	21062989	21063717	728	AT3G56890	F-box associated ubiquitination effector family protein
AT3G57020	5.64	chr3	-	21098314	21100359	2045	AT3G57020	Calcium-dependent phosphotriesterase superfamily protein
AT3G57150	9	chr3	-	21153972	21156009	2037	NAP57|AtCBF5|CBF5|AtNAP57	homologue of NAP57
AT3G57200	6.41	chr3	+	21169264	21172316	3052	AT3G57200	unknown protein; BEST Arabidopsis thaliana protein match is: unknown protein (TAIR:AT2G41451.1); Has 94 Blast hits to 94 proteins in 31 species: Archae - 0; Bacteria - 12; Metazoa - 0; Fungi - 0; Plants - 77; Viruses - 0; Other Eukaryotes - 5 (source: NCBI BLink).
AT3G57230	6.575	chr3	+	21177422	21180932	3510	AGL16	AGAMOUS-like 16
AT3G57520	4.9	chr3	-	21288764	21293158	4394	SIP2|AtSIP2	seed imbibition 2
AT3G57660	7.825	chr3	+	21353745	21362814	9069	NRPA1	nuclear RNA polymerase A1
AT3G57680	7.28	chr3	+	21381053	21383629	2576	AT3G57680	Peptidase S41 family protein
AT3G57700	5.69	chr3	+	21384916	21385939	1023	AT3G57700	Protein kinase superfamily protein
AT3G57730	9.765	chr3	-	21389963	21391562	1599	AT3G57730	Protein kinase superfamily protein
AT3G58570	7.19	chr3	+	21656503	21660532	4029	AT3G58570	P-loop containing nucleoside triphosphate hydrolases superfamily protein
AT3G58640	5.925	chr3	-	21686740	21693841	7101	AT3G58640	Mitogen activated protein kinase kinase kinase-related
AT3G58670	9.03	chr3	-	21703389	21706020	2631	AT3G58670	Protein of unknown function (DUF1637)
AT3G59300	7.04	chr3	+	21918454	21922706	4252	AT3G59300	Pentatricopeptide repeat (PPR) superfamily protein
AT3G59770	8.295	chr3	-	22079032	22086149	7117	SAC9	sacI homology domain-containing protein / WW domain-containing protein
AT3G59820	6.02	chr3	-	22098027	22102164	4137	AT3G59820	LETM1-like protein
AT3G60350	7.685	chr3	-	22306487	22311186	4699	ARABIDILLO-2	ARABIDILLO-2
AT3G60550	8.165	chr3	+	22379804	22380641	837	CYCP3;2	cyclin p3;2
AT3G60640	8.28	chr3	+	22415834	22417158	1324	ATG8G	Ubiquitin-like superfamily protein
AT3G60780	8.86	chr3	+	22462656	22463785	1129	AT3G60780	Protein of unknown function (DUF1442)
AT3G60966	7.935	chr3	+	22552619	22553668	1049	AT3G60966	RING/U-box superfamily protein
AT3G61100	7.695	chr3	-	22610436	22611321	885	AT3G61100	Putative endonuclease or glycosyl hydrolase
AT3G61170	5.75	chr3	-	22638690	22641237	2547	AT3G61170	Tetratricopeptide repeat (TPR)-like superfamily protein
AT3G61220	6.52	chr3	+	22662952	22664356	1404	AT3G61220	NAD(P)-binding Rossmann-fold superfamily protein
AT3G61415	9.04	chr3	-	22722709	22726424	3715	SK21|ASK21	SKP1-like 21
AT3G61700	5.91	chr3	+	22835206	22839089	3883	AT3G61700	Plant protein 1589 of unknown function
AT3G62050	7.94	chr3	+	22978245	22979023	778	AT3G62050	Putative endonuclease or glycosyl hydrolase
AT3G62240	13.045	chr3	-	23033441	23036765	3324	AT3G62240	RING/U-box superfamily protein
AT3G62730	8.545	chr3	-	23207853	23209471	1618	AT3G62730	unknown protein; FUNCTIONS IN: molecular_function unknown; INVOLVED IN: biological_process unknown; LOCATED IN: endomembrane system; EXPRESSED IN: 13 plant structures; EXPRESSED DURING: LP.04 four leaves visible, 4 anthesis, LP.02 two leaves visible, petal differentiation and expansion stage; BEST Arabidopsis thaliana protein match is: unknown protein (TAIR:AT1G47980.1); Has 172 Blast hits to 172…
AT3G62750	6.405	chr3	+	23214370	23217045	2675	BGLU8	beta glucosidase 8
AT3G62840	7.575	chr3	-	23235489	23236816	1327	AT3G62840	Small nuclear ribonucleoprotein family protein
AT3G62860	7.685	chr3	-	23239445	23242251	2806	AT3G62860	alpha/beta-Hydrolases superfamily protein
AT3G63110	5.285	chr3	-	23318075	23319540	1465	IPT3|ATIPT3	isopentenyltransferase 3
AT3G63140	5.085	chr3	-	23326866	23328709	1843	CSP41A	chloroplast stem-loop binding protein of 41 kDa
AT4G01140	4.905	chr4	-	490748	492199	1451	AT4G01140	Protein of unknown function (DUF1191)
AT4G01480	5.6	chr4	+	626117	628055	1938	PPa5|AtPPa5	pyrophosphorylase 5
AT4G01810	7.445	chr4	-	776487	780355	3868	AT4G01810	Sec23/Sec24 protein transport family protein
AT4G02020	10.15	chr4	+	886599	891955	5356	SWN|SDG10|EZA1	SET domain-containing protein
AT4G02330	4.455	chr4	+	1032412	1035037	2625	ATPMEPCRB	Plant invertase/pectin methylesterase inhibitor superfamily
AT4G02710	7.495	chr4	-	1193515	1197630	4115	AT4G02710	Kinase interacting (KIP1-like) family protein
AT4G02930	9.135	chr4	-	1295408	1298404	2996	AT4G02930	GTP binding Elongation factor Tu family protein
AT4G03320	7.485	chr4	+	1464466	1466165	1699	tic20-IV	translocon at the inner envelope membrane of chloroplasts 20-IV
AT4G04020	7.935	chr4	+	1932143	1933950	1807	FIB	fibrillin
AT4G04955	8.675	chr4	-	2522033	2525280	3247	ALN|ATALN	allantoinase
AT4G05490	8.87	chr4	-	2771043	2772252	1209	AT4G05490	RNI-like superfamily protein
AT4G08263	7.31	chr4	-	5211603	5212137	534	AT4G08263	unknown protein; FUNCTIONS IN: molecular_function unknown; INVOLVED IN: biological_process unknown; LOCATED IN: chloroplast; Has 1 Blast hits to 1 proteins in 1 species: Archae - 0; Bacteria - 0; Metazoa - 0; Fungi - 0; Plants - 1; Viruses - 0; Other Eukaryotes - 0 (source: NCBI BLink).
AT4G08590	8.095	chr4	-	5463884	5466671	2787	ORTHL|VIM6|ORL1	ORTHRUS-like
AT4G09500	4.725	chr4	+	6018134	6019759	1625	AT4G09500	UDP-Glycosyltransferase superfamily protein
AT4G10265	9.4	chr4	-	6373096	6373536	440	AT4G10265	Wound-responsive family protein
AT4G11310	6.13	chr4	+	6883550	6885517	1967	AT4G11310	Papain family cysteine protease
AT4G11320	6.58	chr4	+	6887253	6889059	1806	AT4G11320	Papain family cysteine protease
AT4G11330	6.425	chr4	+	6892054	6894149	2095	ATMPK5|MPK5	MAP kinase 5
AT4G11560	8.91	chr4	-	6999895	7003493	3598	AT4G11560	bromo-adjacent homology (BAH) domain-containing protein
AT4G11570	7.29	chr4	+	7004332	7006081	1749	AT4G11570	Haloacid dehalogenase-like hydrolase (HAD) superfamily protein
AT4G12090	7.31	chr4	-	7242164	7242924	760	AT4G12090	Cornichon family protein
AT4G12140	5.15	chr4	-	7266545	7267154	609	AT4G12140	RING/U-box superfamily protein
AT4G12610	7.83	chr4	+	7454738	7457714	2976	RAP74|ATRAP74	transcription activators;DNA binding;RNA polymerase II transcription factors;catalytics;transcription initiation factors
AT4G12640	7.655	chr4	+	7462598	7467862	5264	AT4G12640	RNA recognition motif (RRM)-containing protein
AT4G12650	10.135	chr4	-	7467977	7470551	2574	AT4G12650	Endomembrane protein 70 protein family
AT4G13370	5.445	chr4	-	7777792	7780366	2574	AT4G13370	Plant protein of unknown function (DUF936)
AT4G13395	7.1	chr4	-	7785686	7786113	427	DVL10|RTFL12	ROTUNDIFOLIA like 12
AT4G13750	7.295	chr4	+	7975190	7987620	12430	NOV	Histidine kinase-, DNA gyrase B-, and HSP90-like ATPase family protein
AT4G13930	5.645	chr4	-	8047691	8050106	2415	SHM4	serine hydroxymethyltransferase 4
AT4G14320	7.735	chr4	-	8241731	8243910	2179	AT4G14320	Zinc-binding ribosomal protein family protein
AT4G14370	6.825	chr4	-	8279640	8283263	3623	AT4G14370	Disease resistance protein (TIR-NBS-LRR class) family
AT4G14420	8.505	chr4	-	8301945	8303915	1970	AT4G14420	HR-like lesion-inducing protein-related
AT4G14770	5.805	chr4	-	8481369	8484825	3456	TCX2|ATTCX2	TESMIN/TSO1-like CXC 2
AT4G14940	5.9	chr4	+	8541878	8544566	2688	ATAO1|AO1	amine oxidase 1
AT4G15150	7.12	chr4	-	8641671	8642278	607	AT4G15150	glycine-rich protein
AT4G15400	7.36	chr4	-	8811927	8813478	1551	AT4G15400	HXXXD-type acyl-transferase family protein
AT4G15420	9.645	chr4	+	8823724	8826096	2372	AT4G15420	Ubiquitin fusion degradation UFD1 family protein
AT4G15440	7.49	chr4	+	8835494	8838676	3182	HPL1|CYP74B2	hydroperoxide lyase 1
AT4G15480	5.31	chr4	-	8848800	8850516	1716	UGT84A1	UDP-Glycosyltransferase superfamily protein
AT4G15500	5.63	chr4	-	8856987	8858572	1585	UGT84A4	UDP-Glycosyltransferase superfamily protein
AT4G15550	8.62	chr4	-	8877589	8879327	1738	IAGLU	indole-3-acetate beta-D-glucosyltransferase
AT4G15780	11.09	chr4	-	8979888	8981768	1880	ATVAMP724|VAMP724	vesicle-associated membrane protein 724
AT4G15802	8.125	chr4	-	8986614	8988452	1838	AtHSBP|HSBP	heat shock factor binding protein
AT4G15910	5.695	chr4	+	9028460	9029423	963	DI21|ATDI21	drought-induced 21
AT4G15920	4.69	chr4	-	9030516	9033395	2879	AT4G15920	Nodulin MtN3 family protein
AT4G16141	4.675	chr4	-	9131649	9133156	1507	AT4G16141	GATA type zinc finger transcription factor family protein
AT4G16265	5.71	chr4	-	9202351	9204078	1727	NRPB9B|NRPD9B|NRPE9B	RNA polymerases M/15 Kd subunit
AT4G16370	9.05	chr4	-	9247301	9250091	2790	OPT3|ATOPT3	oligopeptide transporter
AT4G16660	6.015	chr4	+	9376736	9381507	4771	AT4G16660	heat shock protein 70 (Hsp 70) family protein
AT4G16780	7.685	chr4	+	9449113	9450743	1630	ATHB2|ATHB-2|HAT4|HB-2	homeobox protein 2
AT4G17000	6.625	chr4	-	9566901	9569913	3012	AT4G17000	unknown protein; Has 2862 Blast hits to 2331 proteins in 349 species: Archae - 6; Bacteria - 408; Metazoa - 833; Fungi - 223; Plants - 134; Viruses - 7; Other Eukaryotes - 1251 (source: NCBI BLink).
AT4G17240	5.62	chr4	-	9666592	9668356	1764	AT4G17240	unknown protein; FUNCTIONS IN: molecular_function unknown; INVOLVED IN: biological_process unknown; LOCATED IN: chloroplast; EXPRESSED IN: 16 plant structures; EXPRESSED DURING: 8 growth stages; Has 1142 Blast hits to 1055 proteins in 252 species: Archae - 22; Bacteria - 318; Metazoa - 248; Fungi - 96; Plants - 59; Viruses - 3; Other Eukaryotes - 396 (source: NCBI BLink).
AT4G17565	5.21	chr4	-	9782507	9783644	1137	AT4G17565	F-box family protein with a domain of unknown function (DUF295)
AT4G17810	6.915	chr4	+	9906847	9907657	810	AT4G17810	C2H2 and C2HC zinc fingers superfamily protein
AT4G18100	7.28	chr4	-	10035484	10036541	1057	AT4G18100	Ribosomal protein L32e
AT4G18140	6.235	chr4	-	10046574	10049394	2820	SSP4b	SCP1-like small phosphatase 4b
AT4G18210	3.895	chr4	+	10076078	10077748	1670	PUP10|ATPUP10	purine permease 10
AT4G18440	8.21	chr4	-	10186130	10188909	2779	AT4G18440	L-Aspartase-like family protein
AT4G18520	8.495	chr4	-	10215119	10217204	2085	AT4G18520	Pentatricopeptide repeat (PPR) superfamily protein
AT4G18600	10.135	chr4	-	10239880	10247372	7492	WAVE5|ATSCAR-LIKE|SCARL	SCAR family protein
AT4G18610	9.11	chr4	+	10250697	10251542	845	LSH9	Protein of unknown function (DUF640)
AT4G18630	3.925	chr4	+	10257077	10258943	1866	AT4G18630	Protein of unknown function (DUF688)
AT4G18810	7	chr4	-	10322155	10325816	3661	AT4G18810	NAD(P)-binding Rossmann-fold superfamily protein
AT4G18910	5.495	chr4	+	10366058	10368381	2323	ATNLM2|NIP1;2|NLM2	NOD26-like intrinsic protein 1;2
AT4G19095	10.525	chr4	-	10452888	10453521	633	AT4G19095	unknown protein; Has 30201 Blast hits to 17322 proteins in 780 species: Archae - 12; Bacteria - 1396; Metazoa - 17338; Fungi - 3422; Plants - 5037; Viruses - 0; Other Eukaryotes - 2996 (source: NCBI BLink).
AT4G19110	7.87	chr4	-	10454496	10457148	2652	AT4G19110	Protein kinase superfamily protein
AT4G19560	10.575	chr4	+	10661427	10664716	3289	CYCT1;2	Cyclin family protein
AT4G19610	11.27	chr4	+	10677228	10681771	4543	AT4G19610	nucleotide binding;nucleic acid binding;RNA binding
AT4G19810	4.905	chr4	-	10763933	10765753	1820	AT4G19810	Glycosyl hydrolase family protein with chitinase insertion domain
AT4G20050	5.73	chr4	-	10849781	10852137	2356	QRT3	Pectin lyase-like superfamily protein
AT4G20070	6.96	chr4	+	10861454	10864696	3242	ATAAH|AAH	allantoate amidohydrolase
AT4G20450	5.48	chr4	-	11024053	11029008	4955	AT4G20450	Leucine-rich repeat protein kinase family protein
AT4G21215	7.595	chr4	-	11310384	11313709	3325	AT4G21215	unknown protein; Has 35333 Blast hits to 34131 proteins in 2444 species: Archae - 798; Bacteria - 22429; Metazoa - 974; Fungi - 991; Plants - 531; Viruses - 0; Other Eukaryotes - 9610 (source: NCBI BLink).
AT4G21380	8.41	chr4	-	11388924	11393226	4302	RK3|ARK3	receptor kinase 3
AT4G21800	5.92	chr4	+	11572788	11575145	2357	QQT2	P-loop containing nucleoside triphosphate hydrolases superfamily protein
AT4G22285	7.3	chr4	-	11778762	11782680	3918	AT4G22285	Ubiquitin C-terminal hydrolases superfamily protein
AT4G22390	5.52	chr4	-	11813424	11815133	1709	AT4G22390	F-box associated ubiquitination effector family protein
AT4G22758	7.395	chr4	+	11958309	11960036	1727	AT4G22758	unknown protein; LOCATED IN: chloroplast; BEST Arabidopsis thaliana protein match is: unknown protein (TAIR:AT2G27830.1).
AT4G23700	6.12	chr4	-	12342427	12346043	3616	ATCHX17|CHX17	cation/H+ exchanger 17
AT4G23885	6.985	chr4	+	12419393	12420467	1074	AT4G23885	unknown protein; BEST Arabidopsis thaliana protein match is: unknown protein (TAIR:AT5G24165.1); Has 30201 Blast hits to 17322 proteins in 780 species: Archae - 12; Bacteria - 1396; Metazoa - 17338; Fungi - 3422; Plants - 5037; Viruses - 0; Other Eukaryotes - 2996 (source: NCBI BLink).
AT4G23990	7.605	chr4	+	12456488	12460753	4265	ATCSLG3|CSLG3	cellulose synthase like G3
AT4G24480	5.53	chr4	+	12649986	12654984	4998	AT4G24480	Protein kinase superfamily protein
AT4G24670	5.465	chr4	-	12727833	12730745	2912	TAR2	tryptophan aminotransferase related 2
AT4G24790	6.725	chr4	+	12777557	12781688	4131	AT4G24790	AAA-type ATPase family protein
AT4G24972	5.32	chr4	+	12837352	12839823	2471	TPD1	tapetum determinant 1
AT4G25070	5.99	chr4	+	12872445	12876734	4289	AT4G25070	unknown protein; EXPRESSED IN: cultured cell; BEST Arabidopsis thaliana protein match is: unknown protein (TAIR:AT3G48860.2); Has 14837 Blast hits to 10961 proteins in 1163 species: Archae - 189; Bacteria - 1924; Metazoa - 7665; Fungi - 1127; Plants - 653; Viruses - 80; Other Eukaryotes - 3199 (source: NCBI BLink).
AT4G25150	6.2	chr4	-	12901533	12903125	1592	AT4G25150	HAD superfamily, subfamily IIIB acid phosphatase
AT4G25300	9.335	chr4	+	12945172	12946778	1606	AT4G25300	2-oxoglutarate (2OG) and Fe(II)-dependent oxygenase superfamily protein
AT4G25490	6.62	chr4	-	13021779	13022725	946	CBF1|DREB1B|ATCBF1	C-repeat/DRE binding factor 1
AT4G25570	10.505	chr4	-	13053685	13055623	1938	ACYB-2	Cytochrome b561/ferric reductase transmembrane protein family
AT4G25580	5.25	chr4	+	13056183	13058802	2619	AT4G25580	CAP160 protein
AT4G25780	7.31	chr4	+	13121067	13121955	888	AT4G25780	CAP (Cysteine-rich secretory proteins, Antigen 5, and Pathogenesis-related 1 protein) superfamily protein
AT4G26190	8.875	chr4	-	13262235	13266966	4731	AT4G26190	Haloacid dehalogenase-like hydrolase (HAD) superfamily protein
AT4G26210	8.56	chr4	+	13281936	13283402	1466	AT4G26210	Mitochondrial ATP synthase subunit G protein
AT4G26840	8.77	chr4	+	13497325	13498730	1405	SUMO1|ATSUMO1|SUMO 1|SUM1	small ubiquitin-like modifier 1
AT4G27260	5.2	chr4	+	13653608	13656204	2596	WES1|GH3.5	Auxin-responsive GH3 family protein
AT4G27290	6.125	chr4	+	13666280	13669202	2922	AT4G27290	S-locus lectin protein kinase family protein
AT4G27300	5.25	chr4	-	13669307	13672348	3041	AT4G27300	S-locus lectin protein kinase family protein
AT4G27595	4.53	chr4	-	13772818	13777290	4472	AT4G27595	Plant protein of unknown function (DUF827)
AT4G27890	5.8	chr4	+	13886032	13888276	2244	AT4G27890	HSP20-like chaperones superfamily protein
AT4G28025	8.18	chr4	-	13935603	13937508	1905	AT4G28025	unknown protein; FUNCTIONS IN: molecular_function unknown; INVOLVED IN: biological_process unknown; LOCATED IN: chloroplast thylakoid membrane; EXPRESSED IN: 23 plant structures; EXPRESSED DURING: 13 growth stages; Has 30201 Blast hits to 17322 proteins in 780 species: Archae - 12; Bacteria - 1396; Metazoa - 17338; Fungi - 3422; Plants - 5037; Viruses - 0; Other Eukaryotes - 2996 (source: NCBI BL…
AT4G28450	6.99	chr4	-	14061458	14064708	3250	AT4G28450	nucleotide binding;protein binding
AT4G28700	6.63	chr4	+	14161680	14163195	1515	AMT1;4	ammonium transporter 1;4
AT4G28730	7.87	chr4	+	14199095	14200901	1806	AT4G28730	Glutaredoxin family protein
AT4G29080	5.965	chr4	-	14323360	14325328	1968	PAP2|IAA27	phytochrome-associated protein 2
AT4G29110	6.505	chr4	+	14348800	14349701	901	AT4G29110	unknown protein; FUNCTIONS IN: molecular_function unknown; INVOLVED IN: response to chitin; LOCATED IN: vacuole; BEST Arabidopsis thaliana protein match is: unknown protein (TAIR:AT1G52140.1); Has 109 Blast hits to 109 proteins in 16 species: Archae - 0; Bacteria - 0; Metazoa - 0; Fungi - 0; Plants - 109; Viruses - 0; Other Eukaryotes - 0 (source: NCBI BLink).
AT4G29410	7.56	chr4	-	14468243	14470162	1919	AT4G29410	Ribosomal L28e protein family
AT4G29600	5.41	chr4	+	14515577	14516501	924	AT4G29600	Cytidine/deoxycytidylate deaminase family protein
AT4G29690	8.92	chr4	-	14540906	14542481	1575	AT4G29690	Alkaline-phosphatase-like family protein
AT4G29710	6.52	chr4	-	14547000	14547402	402	AT4G29710	Alkaline-phosphatase-like family protein
AT4G29740	6.515	chr4	+	14566264	14569332	3068	CKX4|ATCKX4	cytokinin oxidase 4
AT4G29800	4.945	chr4	-	14590783	14592573	1790	PLP8|PLA IVD	PATATIN-like protein 8
AT4G29860	6.645	chr4	-	14601697	14605796	4099	TAN|EMB2757	Transducin/WD40 repeat-like superfamily protein
AT4G30020	6.87	chr4	+	14677284	14681956	4672	AT4G30020	PA-domain containing subtilase family protein
AT4G30340	6.7	chr4	-	14838290	14841067	2777	ATDGK7|DGK7	diacylglycerol kinase 7
AT4G30450	8.9	chr4	-	14886026	14886675	649	AT4G30450	glycine-rich protein
AT4G30470	6.68	chr4	+	14894104	14896815	2711	AT4G30470	NAD(P)-binding Rossmann-fold superfamily protein
AT4G30500	7.665	chr4	+	14903486	14904917	1431	AT4G30500	Protein of unknown function (DUF788)
AT4G30510	6.345	chr4	-	14905136	14907591	2455	G18B|ATG18B|ATATG18B	homolog of yeast autophagy 18 (ATG18) B
AT4G30830	4.395	chr4	-	15015266	15016977	1711	AT4G30830	Protein of unknown function, DUF593
AT4G31050	9.1	chr4	+	15114249	15115633	1384	AT4G31050	Biotin/lipoate A/B protein ligase family
AT4G31120	8.175	chr4	-	15132010	15136639	4629	SKB1|ATPRMT5|PRMT5	SHK1 binding protein 1
AT4G31500	9.25	chr4	-	15273470	15275310	1840	RNT1|RED1|SUR2|ATR4|CYP83B1	cytochrome P450, family 83, subfamily B, polypeptide 1
AT4G31810	9.385	chr4	-	15387119	15390396	3277	AT4G31810	ATP-dependent caseinolytic (Clp) protease/crotonase family protein
AT4G32050	8.645	chr4	+	15496536	15500847	4311	AT4G32050	neurochondrin family protein
AT4G32240	9.425	chr4	+	15568299	15569205	906	AT4G32240	unknown protein; Has 30201 Blast hits to 17322 proteins in 780 species: Archae - 12; Bacteria - 1396; Metazoa - 17338; Fungi - 3422; Plants - 5037; Viruses - 0; Other Eukaryotes - 2996 (source: NCBI BLink).
AT4G32320	8.675	chr4	+	15602720	15605400	2680	APX6	ascorbate peroxidase 6
AT4G32770	7.54	chr4	+	15804913	15807982	3069	VTE1|ATSDX1	tocopherol cyclase, chloroplast / vitamin E deficient 1 (VTE1) / sucrose export defective 1 (SXD1)
AT4G32870	6.98	chr4	+	15862142	15862741	599	AT4G32870	Polyketide cyclase/dehydrase and lipid transport superfamily protein
AT4G33000	8.625	chr4	+	15924348	15926628	2280	ATCBL10|SCABP8|CBL10	calcineurin B-like protein 10
AT4G33070	7.705	chr4	-	15952288	15954771	2483	AT4G33070	Thiamine pyrophosphate dependent pyruvate decarboxylase family protein
AT4G33220	6.14	chr4	+	16022438	16026360	3922	ATPME44|PME44	pectin methylesterase 44
AT4G33700	6.77	chr4	-	16176275	16179481	3206	AT4G33700	CBS domain-containing protein with a domain of unknown function (DUF21)
AT4G34370	7.33	chr4	+	16434279	16437322	3043	ARI1|ATARI1	RING/U-box superfamily protein
AT4G34400	5.355	chr4	+	16445207	16447773	2566	AT4G34400	AP2/B3-like transcriptional factor family protein
AT4G34440	5.7	chr4	+	16465827	16468956	3129	AT4G34440	Protein kinase superfamily protein
AT4G34810	6.39	chr4	+	16599103	16599421	318	AT4G34810	SAUR-like auxin-responsive protein family
AT4G35090	4.93	chr4	-	16700341	16703286	2945	CAT2	catalase 2
AT4G35130	6.34	chr4	-	16721083	16723498	2415	AT4G35130	Tetratricopeptide repeat (TPR)-like superfamily protein
AT4G35290	6.83	chr4	+	16789548	16793685	4137	ATGLR3.2|ATGLUR2|GLR3.2|GLUR2	glutamate receptor 2
AT4G35730	5.47	chr4	+	16931038	16933356	2318	AT4G35730	Regulator of Vps4 activity in the MVB pathway protein
AT4G35760	10.03	chr4	-	16942320	16944677	2357	AT4G35760	NAD(P)H dehydrogenase (quinone)s
AT4G35800	7.85	chr4	-	16960656	16968128	7472	NRPB1|RNA_POL_II_LS|RPB1|RNA_POL_II_LSRNA_POL	RNA polymerase II large subunit
AT4G35900	7.135	chr4	+	17004594	17006287	1693	FD-1|atbzip14|FD	Basic-leucine zipper (bZIP) transcription factor family protein
AT4G35930	6.4275	chr4	+	17018928	17021060	2132	AT4G35930	F-box family protein
AT4G36240	6.185	chr4	-	17147195	17148221	1026	GATA7	GATA transcription factor 7
AT4G36640	6.055	chr4	-	17276935	17279201	2266	AT4G36640	Sec14p-like phosphatidylinositol transfer family protein
AT4G36670	8.31	chr4	-	17287498	17289590	2092	AT4G36670	Major facilitator superfamily protein
AT4G36770	3.9	chr4	-	17330145	17331624	1479	AT4G36770	UDP-Glycosyltransferase superfamily protein
AT4G36820	5.49	chr4	+	17346804	17347994	1190	AT4G36820	Protein of unknown function (DUF607)
AT4G36850	6.075	chr4	-	17353290	17355891	2601	AT4G36850	PQ-loop repeat family protein / transmembrane family protein
AT4G36950	6.845	chr4	-	17422571	17423901	1330	MAPKKK21	mitogen-activated protein kinase kinase kinase 21
AT4G37090	8.18	chr4	+	17477231	17478729	1498	AT4G37090	unknown protein; FUNCTIONS IN: molecular_function unknown; INVOLVED IN: biological_process unknown; LOCATED IN: cellular_component unknown; EXPRESSED IN: 23 plant structures; EXPRESSED DURING: 13 growth stages; Has 30201 Blast hits to 17322 proteins in 780 species: Archae - 12; Bacteria - 1396; Metazoa - 17338; Fungi - 3422; Plants - 5037; Viruses - 0; Other Eukaryotes - 2996 (source: NCBI BLink).
AT4G37320	8.695	chr4	-	17559579	17561727	2148	CYP81D5	cytochrome P450, family 81, subfamily D, polypeptide 5
AT4G37880	7.625	chr4	+	17809680	17811590	1910	AT4G37880	LisH/CRA/RING-U-box domains-containing protein
AT4G37930	6.355	chr4	-	17831730	17834927	3197	STM|SHMT1|SHM1	serine transhydroxymethyltransferase 1
AT4G37980	5.665	chr4	+	17852440	17854008	1568	ELI3-1|ELI3|ATCAD7|CAD7	elicitor-activated gene 3-1
AT4G38340	5.065	chr4	+	17954709	17957828	3119	AT4G38340	Plant regulator RWP-RK family protein
AT4G38350	9.1	chr4	-	17958176	17966962	8786	AT4G38350	Patched family protein
AT4G38580	7.96	chr4	+	18034430	18035889	1459	ATFP6|FP6|HIPP26	farnesylated protein 6
AT4G38730	9.085	chr4	-	18080232	18082537	2305	AT4G38730	Protein of unknown function (DUF803)
AT4G38780	4.33	chr4	-	18101295	18111029	9734	AT4G38780	Pre-mRNA-processing-splicing factor
AT4G38870	4.545	chr4	-	18132582	18133863	1281	AT4G38870	F-box and associated interaction domains-containing protein
AT4G38930	8.005	chr4	+	18149533	18151776	2243	AT4G38930	Ubiquitin fusion degradation UFD1 family protein
AT4G39010	6.5225	chr4	-	18175901	18179183	3282	AtGH9B18|GH9B18	glycosyl hydrolase 9B18
AT4G39030	7.6	chr4	+	18185666	18189224	3558	SID1|EDS5	MATE efflux family protein
AT4G39350	6.145	chr4	+	18296796	18302192	5396	ATH-A|CESA2|ATCESA2	cellulose synthase A2
AT4G39660	8.595	chr4	+	18406764	18409564	2800	AGT2	alanine:glyoxylate aminotransferase 2
AT4G39670	5.835	chr4	+	18410171	18411000	829	AT4G39670	Glycolipid transfer protein (GLTP) family protein
AT4G39800	4.355	chr4	-	18469347	18471967	2620	ATMIPS1|ATIPS1|MIPS1|MI-1-P SYNTHASE	myo-inositol-1-phosphate synthase 1
AT4G39850	8.115	chr4	+	18488436	18497133	8697	AtABCD1|ACN2|PXA1|PED3|CTS	peroxisomal ABC transporter 1
AT4G39940	6.68	chr4	+	18519716	18521568	1852	APK2|AKN2	APS-kinase 2
AT5G01040	7.795	chr5	-	13127	16173	3046	LAC8	laccase 8
AT5G01100	10.42	chr5	-	34595	37948	3353	AT5G01100	O-fucosyltransferase family protein
AT5G01200	9.54	chr5	+	77115	78543	1428	AT5G01200	Duplicated homeodomain-like superfamily protein
AT5G01260	9.44	chr5	+	105324	107405	2081	AT5G01260	Carbohydrate-binding-like fold
AT5G01270	6.995	chr5	-	107645	112311	4666	ATCPL2|CPL2	carboxyl-terminal domain (ctd) phosphatase-like 2
AT5G01290	7.985	chr5	+	117306	121569	4263	AT5G01290	mRNA capping enzyme family protein
AT5G01350	8.1	chr5	-	145635	147200	1565	AT5G01350	unknown protein; FUNCTIONS IN: molecular_function unknown; INVOLVED IN: biological_process unknown; LOCATED IN: endomembrane system; EXPRESSED IN: 24 plant structures; EXPRESSED DURING: 15 growth stages; Has 30201 Blast hits to 17322 proteins in 780 species: Archae - 12; Bacteria - 1396; Metazoa - 17338; Fungi - 3422; Plants - 5037; Viruses - 0; Other Eukaryotes - 2996 (source: NCBI BLink).
AT5G01445	8.62	chr5	-	181876	182581	705	AT5G01445	unknown protein; FUNCTIONS IN: molecular_function unknown; INVOLVED IN: biological_process unknown; LOCATED IN: mitochondrion; Has 5 Blast hits to 5 proteins in 2 species: Archae - 0; Bacteria - 0; Metazoa - 0; Fungi - 0; Plants - 5; Viruses - 0; Other Eukaryotes - 0 (source: NCBI BLink).
AT5G01470	8.445	chr5	+	190927	192462	1535	AT5G01470	S-adenosyl-L-methionine-dependent methyltransferases superfamily protein
AT5G01640	7.935	chr5	-	241382	242225	843	PRA1.B5	prenylated RAB acceptor 1.B5
AT5G01660	7.7	chr5	-	244503	249147	4644	AT5G01660	CONTAINS InterPro DOMAIN/s: Galactose oxidase/kelch, beta-propeller (InterPro:IPR011043), Kelch repeat type 1 (InterPro:IPR006652), Development/cell death domain (InterPro:IPR013989), Kelch related (InterPro:IPR013089), Kelch-type beta propeller (InterPro:IPR015915); BEST Arabidopsis thaliana protein match is: DCD (Development and Cell Death) domain protein (TAIR:AT3G11000.1); Has 16133 Blast hit…
AT5G01840	13.355	chr5	+	324551	325516	965	OFP1|ATOFP1	ovate family protein 1
AT5G01950	11.04	chr5	-	364901	370186	5285	AT5G01950	Leucine-rich repeat protein kinase family protein
AT5G02210	7.245	chr5	-	439252	439874	622	AT5G02210	GCK domain-containing protein
AT5G02430	8.49	chr5	+	526591	529839	3248	AT5G02430	Transducin/WD40 repeat-like superfamily protein
AT5G02500	5.905	chr5	-	553744	556442	2698	HSC70-1|HSP70-1|HSC70|AT-HSC70-1	heat shock cognate protein 70-1
AT5G02550	9.485	chr5	-	573053	573558	505	AT5G02550	unknown protein; Has 3 Blast hits to 3 proteins in 1 species: Archae - 0; Bacteria - 0; Metazoa - 0; Fungi - 0; Plants - 3; Viruses - 0; Other Eukaryotes - 0 (source: NCBI BLink).
AT5G02620	7.7	chr5	+	589526	591677	2151	ATANK1|ANK1	ankyrin-like1
AT5G02890	7.325	chr5	-	670064	671471	1407	AT5G02890	HXXXD-type acyl-transferase family protein
AT5G02950	6.905	chr5	+	690781	693010	2229	AT5G02950	Tudor/PWWP/MBT superfamily protein
AT5G02960	7.765	chr5	-	693078	694515	1437	AT5G02960	Ribosomal protein S12/S23 family protein
AT5G03030	8.54	chr5	-	708317	709703	1386	AT5G03030	Chaperone DnaJ-domain superfamily protein
AT5G03240	9.83	chr5	-	771724	773515	1791	UBQ3	polyubiquitin 3
AT5G03350	8.905	chr5	-	815673	816658	985	AT5G03350	Legume lectin family protein
AT5G03555	9.51	chr5	-	898240	900159	1919	AT5G03555	permease, cytosine/purines, uracil, thiamine, allantoin family protein
AT5G03610	9.81	chr5	+	915464	918485	3021	AT5G03610	GDSL-like Lipase/Acylhydrolase superfamily protein
AT5G03670	9.73	chr5	+	947145	950171	3026	AT5G03670	unknown protein; BEST Arabidopsis thaliana protein match is: unknown protein (TAIR:AT2G36420.1); Has 700 Blast hits to 624 proteins in 104 species: Archae - 0; Bacteria - 18; Metazoa - 333; Fungi - 60; Plants - 73; Viruses - 24; Other Eukaryotes - 192 (source: NCBI BLink).
AT5G03680	8.435	chr5	+	957743	961032	3289	PTL	Duplicated homeodomain-like superfamily protein
AT5G04200	6.995	chr5	+	1153789	1155040	1251	AtMC9|MC9	metacaspase 9
AT5G04270	11.83	chr5	-	1182717	1184765	2048	AT5G04270	DHHC-type zinc finger family protein
AT5G04710	11.4	chr5	-	1356989	1360247	3258	AT5G04710	Zn-dependent exopeptidases superfamily protein
AT5G04750	9.53	chr5	+	1372146	1373619	1473	AT5G04750	F1F0-ATPase inhibitor protein, putative
AT5G04790	10.615	chr5	-	1388154	1388319	165	AT5G04790	unknown protein; Has 1807 Blast hits to 1807 proteins in 277 species: Archae - 0; Bacteria - 0; Metazoa - 736; Fungi - 347; Plants - 385; Viruses - 0; Other Eukaryotes - 339 (source: NCBI BLink).
AT5G04950	6.6	chr5	-	1457644	1458890	1246	NAS1|ATNAS1	nicotianamine synthase 1
AT5G04980	6.045	chr5	-	1468574	1470588	2014	AT5G04980	DNAse I-like superfamily protein
AT5G05010	10.885	chr5	+	1476582	1480197	3615	AT5G05010	clathrin adaptor complexes medium subunit family protein
AT5G05620	11.23	chr5	+	1679243	1681719	2476	GCP2|ATGCP2|TUBG2	gamma-tubulin complex protein 2
AT5G06060	8.52	chr5	-	1823841	1825894	2053	AT5G06060	NAD(P)-binding Rossmann-fold superfamily protein
AT5G06120	6.695	chr5	+	1844066	1852981	8915	AT5G06120	ARM repeat superfamily protein
AT5G06160	11.675	chr5	-	1862368	1866433	4065	ATO	splicing factor-related
AT5G06510	6.36	chr5	+	1984990	1987044	2054	NF-YA10	nuclear factor Y, subunit A10
AT5G06530	6.045	chr5	-	1989746	1994824	5078	AT5G06530	ABC-2 type transporter family protein
AT5G06620	10.18	chr5	+	2033759	2036143	2384	SDG38|ATXR4	SET domain protein 38
AT5G06680	9.965	chr5	+	2056586	2059787	3201	ATGCP3|GCP3|ATSPC98|SPC98	spindle pole body component 98
AT5G06710	7.955	chr5	-	2068064	2070361	2297	HAT14	homeobox from Arabidopsis thaliana
AT5G06800	7.47	chr5	+	2103159	2105213	2054	AT5G06800	myb-like HTH transcriptional regulator family protein
AT5G06850	8.025	chr5	-	2126974	2130443	3469	AT5G06850	C2 calcium/lipid-binding plant phosphoribosyltransferase family protein
AT5G06990	6.22	chr5	+	2169601	2170606	1005	AT5G06990	Protein of unknown function, DUF617
AT5G07010	5.505	chr5	-	2174677	2176106	1429	ST2A|ATST2A	sulfotransferase 2A
AT5G07430	6.815	chr5	+	2352438	2354202	1764	AT5G07430	Pectin lyase-like superfamily protein
AT5G07580	10.05	chr5	+	2399503	2400601	1098	AT5G07580	Integrase-type DNA-binding superfamily protein
AT5G07770	7.54	chr5	+	2474641	2479337	4696	AT5G07770	Actin-binding FH2 protein
AT5G07790	8.11	chr5	+	2483310	2486361	3051	AT5G07790	unknown protein; FUNCTIONS IN: molecular_function unknown; INVOLVED IN: biological_process unknown; LOCATED IN: cellular_component unknown; BEST Arabidopsis thaliana protein match is: unknown protein (TAIR:AT5G61300.1).
AT5G08080	11.22	chr5	+	2588341	2591316	2975	SYP132|ATSYP132	syntaxin of plants 132
AT5G08260	7.335	chr5	+	2657150	2661416	4266	scpl35	serine carboxypeptidase-like 35
AT5G08590	11.43	chr5	+	2783330	2786094	2764	SNRK2-1|SNRK2.1|SRK2G|ASK2	SNF1-related protein kinase 2.1
AT5G08630	7.135	chr5	-	2798280	2803171	4891	AT5G08630	DDT domain-containing protein
AT5G09420	7.725	chr5	+	2928315	2931949	3634	ATTOC64-V|TOC64-V|MTOM64	translocon at the outer membrane of chloroplasts 64-V
AT5G09590	10.205	chr5	+	2975547	2978750	3203	MTHSC70-2|HSC70-5	mitochondrial HSO70 2
AT5G09660	7.865	chr5	-	2993443	2995307	1864	PMDH2	peroxisomal NAD-malate dehydrogenase 2
AT5G09670	5.605	chr5	-	2995911	2998916	3005	AT5G09670	loricrin-related
AT5G10520	5.775	chr5	-	3320369	3322910	2541	RBK1	ROP binding protein kinases 1
AT5G10570	7.425	chr5	+	3341356	3342992	1636	AT5G10570	basic helix-loop-helix (bHLH) DNA-binding superfamily protein
AT5G11500	9.28	chr5	+	3676547	3678974	2427	AT5G11500	unknown protein; CONTAINS InterPro DOMAIN/s: Protein of unknown function DUF814 (InterPro:IPR008532); Has 1807 Blast hits to 1807 proteins in 277 species: Archae - 0; Bacteria - 0; Metazoa - 736; Fungi - 347; Plants - 385; Viruses - 0; Other Eukaryotes - 339 (source: NCBI BLink).
AT5G11670	9	chr5	+	3754248	3758242	3994	NADP-ME2|ATNADP-ME2	NADP-malic enzyme 2
AT5G11790	4.85	chr5	+	3799549	3802792	3243	NDL2	N-MYC downregulated-like 2
AT5G12340	8.145	chr5	-	3992947	3993610	663	AT5G12340	unknown protein; BEST Arabidopsis thaliana protein match is: unknown protein (TAIR:AT1G28190.1); Has 30201 Blast hits to 17322 proteins in 780 species: Archae - 12; Bacteria - 1396; Metazoa - 17338; Fungi - 3422; Plants - 5037; Viruses - 0; Other Eukaryotes - 2996 (source: NCBI BLink).
AT5G12930	8.345	chr5	-	4082889	4085297	2408	AT5G12930	unknown protein; Has 1807 Blast hits to 1807 proteins in 277 species: Archae - 0; Bacteria - 0; Metazoa - 736; Fungi - 347; Plants - 385; Viruses - 0; Other Eukaryotes - 339 (source: NCBI BLink).
AT5G13330	6.51	chr5	+	4272059	4274660	2601	Rap2.6L	related to AP2 6l
AT5G13370	7.195	chr5	+	4286818	4289554	2736	AT5G13370	Auxin-responsive GH3 family protein
AT5G13520	10.605	chr5	-	4341947	4344671	2724	AT5G13520	peptidase M1 family protein
AT5G13630	6.83	chr5	-	4387333	4392227	4894	ABAR|CHLH|GUN5|CCH|CCH1	magnesium-chelatase subunit chlH, chloroplast, putative / Mg-protoporphyrin IX chelatase, putative (CHLH)
AT5G13740	6.37	chr5	+	4432305	4436668	4363	ZIF1	zinc induced facilitator 1
AT5G13930	9.43	chr5	+	4488687	4490264	1577	ATCHS|CHS|TT4	Chalcone and stilbene synthase family protein
AT5G14160	6.245	chr5	+	4567332	4568467	1135	AT5G14160	F-box family protein
AT5G14220	8.505	chr5	-	4583251	4587448	4197	MEE61|PPO2|HEMG2	Flavin containing amine oxidoreductase family
AT5G14260	12.1	chr5	+	4600990	4604392	3402	AT5G14260	Rubisco methyltransferase family protein
AT5G14510	5.965	chr5	-	4677972	4679194	1222	AT5G14510	ARM repeat superfamily protein
AT5G14580	9.605	chr5	-	4697239	4703084	5845	AT5G14580	polyribonucleotide nucleotidyltransferase, putative
AT5G14700	9.45	chr5	-	4740251	4743446	3195	AT5G14700	NAD(P)-binding Rossmann-fold superfamily protein
AT5G14850	7.485	chr5	-	4801896	4804990	3094	AT5G14850	Alg9-like mannosyltransferase family
AT5G14890	5.555	chr5	+	4817948	4821808	3860	AT5G14890	NHL domain-containing protein
AT5G14960	8.46	chr5	+	4843947	4846394	2447	E2L1|DEL2|E2FD	DP-E2F-like 2
AT5G15250	9.75	chr5	-	4950358	4952803	2445	FTSH6|ATFTSH6	FTSH protease 6
AT5G15440	11.46	chr5	+	5012060	5014281	2221	EDL1	EID1-like 1
AT5G16060	9.645	chr5	+	5246119	5247431	1312	AT5G16060	Cytochrome c oxidase biogenesis protein Cmc1-like
AT5G16560	8.47	chr5	-	5406862	5411424	4562	KAN|KAN1	Homeodomain-like superfamily protein
AT5G16620	7.855	chr5	+	5450695	5454535	3840	PDE120|TIC40|ATTIC40	hydroxyproline-rich glycoprotein family protein
AT5G16630	9.755	chr5	+	5454800	5459617	4817	ATRAD4|RAD4	DNA repair protein Rad4 family
AT5G16730	6.355	chr5	+	5497642	5500845	3203	AT5G16730	Plant protein of unknown function (DUF827)
AT5G16850	7.17	chr5	-	5538179	5543543	5364	ATTERT|TERT	telomerase reverse transcriptase
AT5G16970	11.35	chr5	-	5576167	5578075	1908	AER|AT-AER	alkenal reductase
AT5G17523	9.61	chr5	-	5775585	5777327	1742	AT5G17523	Similar to Maltose excess protein 1
AT5G17640	8.085	chr5	-	5810934	5813284	2350	AT5G17640	Protein of unknown function (DUF1005)
AT5G17760	9.05	chr5	-	5860420	5862422	2002	AT5G17760	P-loop containing nucleoside triphosphate hydrolases superfamily protein
AT5G18290	12.545	chr5	-	6055027	6056700	1673	SIP1B|SIP1;2	Aquaporin-like superfamily protein
AT5G18320	8.3	chr5	-	6064430	6066186	1756	AT5G18320	ARM repeat superfamily protein
AT5G18340	9.26	chr5	-	6070639	6072310	1671	AT5G18340	ARM repeat superfamily protein
AT5G18360	6.97	chr5	-	6080048	6083027	2979	AT5G18360	Disease resistance protein (TIR-NBS-LRR class) family
AT5G18510	6.055	chr5	-	6141777	6143886	2109	AT5G18510	Aminotransferase-like, plant mobile domain family protein
AT5G18670	8.02	chr5	+	6225955	6228132	2177	BAM9|BMY3	beta-amylase 3
AT5G18780	6.92	chr5	+	6264269	6266174	1905	AT5G18780	F-box/RNI-like superfamily protein
AT5G18860	8.815	chr5	+	6290675	6295811	5136	AT5G18860	inosine-uridine preferring nucleoside hydrolase family protein
AT5G19240	5.945	chr5	+	6470128	6471062	934	AT5G19240	Glycoprotein membrane precursor GPI-anchored
AT5G19320	7.395	chr5	-	6505109	6507435	2326	RANGAP2	RAN GTPase activating protein 2
AT5G19450	7.225	chr5	-	6558425	6561534	3109	CPK8|CDPK19	calcium-dependent protein kinase 19
AT5G19970	10.24	chr5	+	6747549	6748641	1092	AT5G19970	unknown protein; Has 1807 Blast hits to 1807 proteins in 277 species: Archae - 0; Bacteria - 0; Metazoa - 736; Fungi - 347; Plants - 385; Viruses - 0; Other Eukaryotes - 339 (source: NCBI BLink).
AT5G20150	9.16	chr5	+	6802371	6803625	1254	SPX1|ATSPX1	SPX domain gene 1
AT5G20180	11.725	chr5	+	6810919	6812146	1227	AT5G20180	Ribosomal protein L36
AT5G20290	8.46	chr5	-	6851451	6853066	1615	AT5G20290	Ribosomal protein S8e family protein
AT5G20510	10.205	chr5	-	6939812	6942908	3096	AL5	alfin-like 5
AT5G20740	8.195	chr5	-	7025685	7026532	847	AT5G20740	Plant invertase/pectin methylesterase inhibitor superfamily protein
AT5G21130	6.65	chr5	+	7185914	7186919	1005	AT5G21130	Late embryogenesis abundant (LEA) hydroxyproline-rich glycoprotein family
AT5G21274	8.29	chr5	-	7214499	7216019	1520	ACAM-6|CAM6	calmodulin 6
AT5G21950	6.89	chr5	-	7253920	7255944	2024	AT5G21950	alpha/beta-Hydrolases superfamily protein
AT5G21960	11.145	chr5	-	7258362	7259308	946	AT5G21960	Integrase-type DNA-binding superfamily protein
AT5G22220	7.295	chr5	+	7360534	7364336	3802	ATE2FB|E2FB|E2F1	E2F transcription factor 1
AT5G22300	8.29	chr5	+	7379198	7381935	2737	AtNIT4|NIT4	nitrilase 4
AT5G22890	6.67	chr5	-	7653256	7654724	1468	AT5G22890	C2H2 and C2HC zinc fingers superfamily protein
AT5G23510	8.43	chr5	+	7926944	7929338	2394	AT5G23510	unknown protein; LOCATED IN: cellular_component unknown; BEST Arabidopsis thaliana protein match is: unknown protein (TAIR:AT5G23490.1); Has 30201 Blast hits to 17322 proteins in 780 species: Archae - 12; Bacteria - 1396; Metazoa - 17338; Fungi - 3422; Plants - 5037; Viruses - 0; Other Eukaryotes - 2996 (source: NCBI BLink).
AT5G23550	10.66	chr5	-	7939610	7941628	2018	AT5G23550	Got1/Sft2-like vescicle transport protein family
AT5G23720	10.49	chr5	+	7998229	8002840	4611	PHS1	dual specificity protein phosphatase family protein
AT5G23820	7.855	chr5	+	8031267	8033020	1753	AT5G23820	MD-2-related lipid recognition domain-containing protein
AT5G24780	7.465	chr5	-	8507589	8508957	1368	VSP1|ATVSP1	vegetative storage protein 1
AT5G25610	6.6	chr5	-	8914232	8916800	2568	RD22|ATRD22	BURP domain-containing protein
AT5G26742	8.58	chr5	-	9284978	9288727	3749	emb1138	DEAD box RNA helicase (RH3)
AT5G27130	8.49	chr5	+	9546546	9547553	1007	AGL39	AGAMOUS-like 39
AT5G27360	5.56	chr5	+	9657025	9662559	5534	SFP2	Major facilitator superfamily protein
AT5G27395	9.825	chr5	-	9671495	9674119	2624	AT5G27395	Mitochondrial inner membrane translocase complex, subunit Tim44-related protein
AT5G27580	10.565	chr5	+	9736650	9737322	672	AGL89	AGAMOUS-like 89
AT5G27700	8.225	chr5	-	9807301	9808506	1205	AT5G27700	Ribosomal protein S21e
AT5G28237	9.4375	chr5	-	10207352	10213598	6246	AT5G28237	Pyridoxal-5'-phosphate-dependent enzyme family protein
AT5G36160	9.515	chr5	-	14233109	14235151	2042	AT5G36160	Tyrosine transaminase family protein
AT5G37470	6.915	chr5	-	14861502	14863392	1890	AT5G37470	Family of unknown function (DUF577)
AT5G37540	11.08	chr5	+	14912834	14914431	1597	AT5G37540	Eukaryotic aspartyl protease family protein
AT5G37610	9.53	chr5	+	14938120	14938612	492	AT5G37610	Eukaryotic porin family protein
AT5G38030	8.67	chr5	-	15171245	15175457	4212	AT5G38030	MATE efflux family protein
AT5G38110	10.655	chr5	+	15208469	15210215	1746	SGA1|ASF1B|SGA01	anti- silencing function 1b
AT5G38120	5.78	chr5	+	15213764	15216205	2441	4CL8	AMP-dependent synthetase and ligase family protein
AT5G38320	7.595	chr5	-	15316014	15316834	820	AT5G38320	unknown protein; BEST Arabidopsis thaliana protein match is: unknown protein (TAIR:AT1G67050.1); Has 1807 Blast hits to 1807 proteins in 277 species: Archae - 0; Bacteria - 0; Metazoa - 736; Fungi - 347; Plants - 385; Viruses - 0; Other Eukaryotes - 339 (source: NCBI BLink).
AT5G38480	9.02	chr5	+	15409696	15411516	1820	GRF3|RCI1	general regulatory factor 3
AT5G38500	6.48	chr5	-	15416017	15417253	1236	AT5G38500	Domain of unknown function (DUF313)
AT5G38650	10.84	chr5	-	15470960	15472815	1855	AT5G38650	Proteasome maturation factor UMP1
AT5G38980	9.585	chr5	+	15606770	15607350	580	AT5G38980	unknown protein; FUNCTIONS IN: molecular_function unknown; INVOLVED IN: biological_process unknown; LOCATED IN: endomembrane system; EXPRESSED IN: 22 plant structures; EXPRESSED DURING: 13 growth stages; Has 3 Blast hits to 3 proteins in 1 species: Archae - 0; Bacteria - 0; Metazoa - 0; Fungi - 0; Plants - 3; Viruses - 0; Other Eukaryotes - 0 (source: NCBI BLink).
AT5G39240	8.01	chr5	-	15712682	15713003	321	AT5G39240	unknown protein; BEST Arabidopsis thaliana protein match is: unknown protein (TAIR:AT3G29370.1); Has 15 Blast hits to 15 proteins in 4 species: Archae - 0; Bacteria - 0; Metazoa - 0; Fungi - 0; Plants - 15; Viruses - 0; Other Eukaryotes - 0 (source: NCBI BLink).
AT5G39840	10.22	chr5	+	15946768	15949186	2418	AT5G39840	ATP-dependent RNA helicase, mitochondrial, putative
AT5G39850	8.645	chr5	+	15950021	15951425	1404	AT5G39850	Ribosomal protein S4
AT5G39970	7.485	chr5	+	15998024	16000813	2789	AT5G39970	catalytics
AT5G40200	14	chr5	+	16070329	16073314	2985	DegP9	DegP protease 9
AT5G40220	5.77	chr5	-	16078389	16079364	975	AGL43	AGAMOUS-like 43
AT5G40460	5.355	chr5	+	16202246	16202932	686	AT5G40460	unknown protein; BEST Arabidopsis thaliana protein match is: unknown protein (TAIR:AT3G27630.1); Has 87 Blast hits to 87 proteins in 12 species: Archae - 0; Bacteria - 0; Metazoa - 0; Fungi - 0; Plants - 87; Viruses - 0; Other Eukaryotes - 0 (source: NCBI BLink).
AT5G40690	9.39	chr5	+	16290710	16291583	873	AT5G40690	CONTAINS InterPro DOMAIN/s: EF-Hand 1, calcium-binding site (InterPro:IPR018247); BEST Arabidopsis thaliana protein match is: unknown protein (TAIR:AT2G41730.1); Has 1807 Blast hits to 1807 proteins in 277 species: Archae - 0; Bacteria - 0; Metazoa - 736; Fungi - 347; Plants - 385; Viruses - 0; Other Eukaryotes - 339 (source: NCBI BLink).
AT5G40930	7.365	chr5	+	16404456	16406002	1546	TOM20-4	translocase of outer membrane 20-4
AT5G41050	6.01	chr5	-	16433316	16434318	1002	AT5G41050	Pollen Ole e 1 allergen and extensin family protein
AT5G41315	11.435	chr5	+	16529454	16532879	3425	GL3|MYC6.2	basic helix-loop-helix (bHLH) DNA-binding superfamily protein
AT5G41820	7.33	chr5	+	16740803	16743433	2630	ATRGTA2|RGTA2	RAB geranylgeranyl transferase alpha subunit 2
AT5G42250	10.195	chr5	+	16894008	16897620	3612	AT5G42250	Zinc-binding alcohol dehydrogenase family protein
AT5G42390	12.695	chr5	+	16945250	16953100	7850	AT5G42390	Insulinase (Peptidase family M16) family protein
AT5G42860	10.715	chr5	-	17183065	17184916	1851	AT5G42860	unknown protein; FUNCTIONS IN: molecular_function unknown; INVOLVED IN: biological_process unknown; LOCATED IN: plasma membrane; EXPRESSED IN: 19 plant structures; EXPRESSED DURING: 11 growth stages; BEST Arabidopsis thaliana protein match is: unknown protein (TAIR:AT1G45688.1); Has 1807 Blast hits to 1807 proteins in 277 species: Archae - 0; Bacteria - 0; Metazoa - 736; Fungi - 347; Plants - 385…
AT5G42990	9.345	chr5	-	17243986	17245988	2002	UBC18	ubiquitin-conjugating enzyme 18
AT5G43750	7.395	chr5	-	17579965	17581222	1257	NDH18	NAD(P)H dehydrogenase 18
AT5G43990	8.49	chr5	+	17697685	17702005	4320	SUVR2|SDG18	SET-domain containing protein lysine methyltransferase family protein
AT5G44050	7.5075	chr5	+	17722483	17726379	3896	AT5G44050	MATE efflux family protein
AT5G44910	9.47	chr5	+	18137353	18138235	882	AT5G44910	Toll-Interleukin-Resistance (TIR) domain family protein
AT5G45110	7.89	chr5	+	18228909	18231522	2613	NPR3|ATNPR3	NPR1-like protein 3
AT5G45190	11.61	chr5	-	18277619	18281874	4255	AT5G45190	Cyclin family protein
AT5G45240	5.765	chr5	+	18313705	18319089	5384	AT5G45240	Disease resistance protein (TIR-NBS-LRR class)
AT5G45400	9.135	chr5	+	18398989	18401644	2655	RPA70C|ATRPA70C	Replication factor-A protein 1-related
AT5G45469	7.26	chr5	+	18421743	18421962	219	AT5G45469	unknown protein; LOCATED IN: endomembrane system; Has 30201 Blast hits to 17322 proteins in 780 species: Archae - 12; Bacteria - 1396; Metazoa - 17338; Fungi - 3422; Plants - 5037; Viruses - 0; Other Eukaryotes - 2996 (source: NCBI BLink).
AT5G45650	10.995	chr5	-	18513430	18518868	5438	AT5G45650	subtilase family protein
AT5G45720	7.68	chr5	-	18542972	18547205	4233	AT5G45720	AAA-type ATPase family protein
AT5G45810	9.34	chr5	+	18584941	18586393	1452	SnRK3.5|CIPK19	CBL-interacting protein kinase 19
AT5G45820	5.275	chr5	-	18586979	18588543	1564	PKS18|SnRK3.6|CIPK20	CBL-interacting protein kinase 20
AT5G45990	7.48	chr5	+	18651323	18653892	2569	AT5G45990	crooked neck protein, putative / cell cycle protein, putative
AT5G46070	9.285	chr5	+	18683363	18688707	5344	AT5G46070	Guanylate-binding family protein
AT5G46100	11.275	chr5	-	18694315	18695734	1419	AT5G46100	Pentatricopeptide repeat (PPR) superfamily protein
AT5G46460	7.29	chr5	+	18840304	18842398	2094	AT5G46460	Pentatricopeptide repeat (PPR) superfamily protein
AT5G47020	8.35	chr5	+	19081457	19090023	8566	AT5G47020	unknown protein; FUNCTIONS IN: molecular_function unknown; INVOLVED IN: biological_process unknown; LOCATED IN: endomembrane system; EXPRESSED IN: 23 plant structures; EXPRESSED DURING: 13 growth stages; BEST Arabidopsis thaliana protein match is: unknown protein (TAIR:AT5G11700.2); Has 1807 Blast hits to 1807 proteins in 277 species: Archae - 0; Bacteria - 0; Metazoa - 736; Fungi - 347; Plants -…
AT5G47170	7.085	chr5	-	19158507	19158960	453	AT5G47170	unknown protein; BEST Arabidopsis thaliana protein match is: unknown protein (TAIR:AT1G01130.1); Has 1807 Blast hits to 1807 proteins in 277 species: Archae - 0; Bacteria - 0; Metazoa - 736; Fungi - 347; Plants - 385; Viruses - 0; Other Eukaryotes - 339 (source: NCBI BLink).
AT5G47240	5.96	chr5	+	19183600	19185644	2044	NUDT8|atnudt8	nudix hydrolase homolog 8
AT5G47250	6.35	chr5	-	19185793	19188745	2952	AT5G47250	LRR and NB-ARC domains-containing disease resistance protein
AT5G47900	8.845	chr5	+	19392233	19394161	1928	AT5G47900	Protein of unknown function (DUF1624)
AT5G48120	8.89	chr5	-	19507901	19514854	6953	AT5G48120	ARM repeat superfamily protein
AT5G48150	6.46	chr5	-	19522254	19524653	2399	PAT1	GRAS family transcription factor
AT5G48180	7.09	chr5	-	19540936	19542426	1490	NSP5	nitrile specifier protein 5
AT5G48385	7.2	chr5	+	19608559	19612007	3448	AT5G48385	FRIGIDA-like protein
AT5G48430	6.27	chr5	-	19627711	19629163	1452	AT5G48430	Eukaryotic aspartyl protease family protein
AT5G48630	10.45	chr5	-	19721502	19723168	1666	AT5G48630	Cyclin family protein
AT5G48720	8.86	chr5	+	19758880	19761721	2841	XRI1|XRI	x-ray induced transcript 1
AT5G48820	9.45	chr5	-	19792269	19794408	2139	ICK6|KRP3	inhibitor/interactor with cyclin-dependent kinase
AT5G48970	10.98	chr5	-	19856829	19859763	2934	AT5G48970	Mitochondrial substrate carrier family protein
AT5G49010	10.23	chr5	+	19866230	19868365	2135	SLD5	DNA replication protein-related
AT5G49170	6.575	chr5	-	19938575	19939571	996	AT5G49170	unknown protein; BEST Arabidopsis thaliana protein match is: unknown protein (TAIR:AT3G06840.1); Has 1807 Blast hits to 1807 proteins in 277 species: Archae - 0; Bacteria - 0; Metazoa - 736; Fungi - 347; Plants - 385; Viruses - 0; Other Eukaryotes - 339 (source: NCBI BLink).
AT5G49480	11.69	chr5	+	20070742	20071638	896	CP1|ATCP1	Ca2+-binding protein 1
AT5G49900	8.145	chr5	-	20296517	20302346	5829	AT5G49900	Beta-glucosidase, GBA2 type family protein
AT5G49920	6.26	chr5	-	20306408	20307943	1535	AT5G49920	Octicosapeptide/Phox/Bem1p family protein
AT5G49960	10.15	chr5	-	20323963	20327828	3865	AT5G49960	unknown protein; CONTAINS InterPro DOMAIN/s: Protein of unknown function DUF1012 (InterPro:IPR010420); BEST Arabidopsis thaliana protein match is: Protein of unknown function (DUF1012) (TAIR:AT5G02940.1); Has 1807 Blast hits to 1807 proteins in 277 species: Archae - 0; Bacteria - 0; Metazoa - 736; Fungi - 347; Plants - 385; Viruses - 0; Other Eukaryotes - 339 (source: NCBI BLink).
AT5G50300	9.995	chr5	-	20466067	20468124	2057	AZG2|ATAZG2	Xanthine/uracil permease family protein
AT5G50750	6.665	chr5	+	20640991	20642660	1669	RGP4	reversibly glycosylated polypeptide 4
AT5G52190	9.745	chr5	-	21201729	21202543	814	AT5G52190	Sugar isomerase (SIS) family protein
AT5G52470	8.53	chr5	+	21294186	21296704	2518	ATFIB1|FBR1|FIB1|SKIP7|ATFBR1	fibrillarin 1
AT5G52530	8.515	chr5	+	21317139	21321236	4097	AT5G52530	dentin sialophosphoprotein-related
AT5G52552	7.54	chr5	-	21327711	21330136	2425	CPuORF14	conserved peptide upstream open reading frame 14
AT5G52570	8.465	chr5	-	21334792	21337002	2210	CHY2|BCH2|BETA-OHASE 2|B2	beta-carotene hydroxylase 2
AT5G52930	8.53	chr5	+	21470298	21471861	1563	AT5G52930	Protein of unknown function (DUF295)
AT5G52940	6.255	chr5	+	21472200	21473602	1402	AT5G52940	Protein of unknown function (DUF295)
AT5G53030	8.62	chr5	+	21505073	21506455	1382	AT5G53030	unknown protein; CONTAINS InterPro DOMAIN/s: Protein of unknown function DUF688 (InterPro:IPR007789); BEST Arabidopsis thaliana protein match is: unknown protein (TAIR:AT4G27810.1); Has 1807 Blast hits to 1807 proteins in 277 species: Archae - 0; Bacteria - 0; Metazoa - 736; Fungi - 347; Plants - 385; Viruses - 0; Other Eukaryotes - 339 (source: NCBI BLink).
AT5G53110	7.54	chr5	+	21529021	21533159	4138	AT5G53110	RING/U-box superfamily protein
AT5G53144	5.82	chr5	+	21553621	21553720	99	AT5G53144	unknown protein; LOCATED IN: endomembrane system; Has 30201 Blast hits to 17322 proteins in 780 species: Archae - 12; Bacteria - 1396; Metazoa - 17338; Fungi - 3422; Plants - 5037; Viruses - 0; Other Eukaryotes - 2996 (source: NCBI BLink).
AT5G53220	7.54	chr5	+	21595989	21598224	2235	AT5G53220	unknown protein; Has 3099 Blast hits to 2528 proteins in 332 species: Archae - 2; Bacteria - 245; Metazoa - 1059; Fungi - 555; Plants - 177; Viruses - 49; Other Eukaryotes - 1012 (source: NCBI BLink).
AT5G53420	10.78	chr5	+	21673524	21675154	1630	AT5G53420	CCT motif family protein
AT5G53590	10.08	chr5	+	21771810	21772794	984	AT5G53590	SAUR-like auxin-responsive protein family
AT5G53760	8.51	chr5	+	21822485	21826450	3965	MLO11|ATMLO11	Seven transmembrane MLO family protein
AT5G54160	7.67	chr5	+	21981995	21984363	2368	ATOMT1|OMT1	O-methyltransferase 1
AT5G54470	9.97	chr5	-	22114303	22115472	1169	AT5G54470	B-box type zinc finger family protein
AT5G54550	10.515	chr5	+	22158400	22159560	1160	AT5G54550	Protein of unknown function (DUF295)
AT5G54640	7.465	chr5	+	22196476	22197492	1016	HTA1|RAT5|ATHTA1	Histone superfamily protein
AT5G54710	7.445	chr5	-	22227573	22230500	2927	AT5G54710	Ankyrin repeat family protein
AT5G55000	7.1	chr5	+	22318309	22321747	3438	FIP2	potassium channel tetramerisation domain-containing protein / pentapeptide repeat-containing protein
AT5G55190	8.215	chr5	+	22392175	22394172	1997	ATRAN3|RAN3	RAN GTPase 3
AT5G55310	8.92	chr5	-	22430175	22435076	4901	TOP1BETA|TOP1	DNA topoisomerase 1 beta
AT5G55660	10.53	chr5	+	22538612	22543474	4862	AT5G55660	DEK domain-containing chromatin associated protein
AT5G55740	6.86	chr5	-	22561940	22564433	2493	CRR21	Tetratricopeptide repeat (TPR)-like superfamily protein
AT5G55850	7.43	chr5	+	22603371	22605268	1897	NOI	RPM1-interacting protein 4 (RIN4) family protein
AT5G55910	10.785	chr5	-	22639843	22642354	2511	D6PK	D6 protein kinase
AT5G56000	7.945	chr5	-	22677450	22680152	2702	Hsp81.4|AtHsp90.4	HEAT SHOCK PROTEIN 81.4
AT5G56030	10.03	chr5	+	22686801	22689650	2849	HSP81-2|HSP90.2|AtHsp90.2|ERD8	heat shock protein 81-2
AT5G56050	7.685	chr5	-	22700961	22702116	1155	AT5G56050	FUNCTIONS IN: molecular_function unknown; INVOLVED IN: biological_process unknown; LOCATED IN: chloroplast; BEST Arabidopsis thaliana protein match is: Late embryogenesis abundant (LEA) hydroxyproline-rich glycoprotein family (TAIR:AT4G26490.1); Has 1807 Blast hits to 1807 proteins in 277 species: Archae - 0; Bacteria - 0; Metazoa - 736; Fungi - 347; Plants - 385; Viruses - 0; Other Eukaryotes - …
AT5G56100	11.24	chr5	+	22717114	22717751	637	AT5G56100	glycine-rich protein / oleosin
AT5G56795	7.32	chr5	-	22972041	22972449	408	MT1B	metallothionein 1B
AT5G56850	4.835	chr5	-	22985192	22987029	1837	AT5G56850	unknown protein; EXPRESSED IN: 21 plant structures; EXPRESSED DURING: 13 growth stages; Has 35333 Blast hits to 34131 proteins in 2444 species: Archae - 798; Bacteria - 22429; Metazoa - 974; Fungi - 991; Plants - 531; Viruses - 0; Other Eukaryotes - 9610 (source: NCBI BLink).
AT5G56950	11.11	chr5	+	23032448	23035661	3213	NFA3|NAP1;3|NFA03	nucleosome assembly protein 1;3
AT5G57010	9.695	chr5	+	23068036	23070412	2376	AT5G57010	calmodulin-binding family protein
AT5G57170	12.02	chr5	-	23162070	23163209	1139	AT5G57170	Tautomerase/MIF superfamily protein
AT5G57340	7.99	chr5	+	23226085	23229282	3197	AT5G57340	unknown protein; Has 30201 Blast hits to 17322 proteins in 780 species: Archae - 12; Bacteria - 1396; Metazoa - 17338; Fungi - 3422; Plants - 5037; Viruses - 0; Other Eukaryotes - 2996 (source: NCBI BLink).
AT5G57480	10.235	chr5	-	23279405	23280968	1563	AT5G57480	P-loop containing nucleoside triphosphate hydrolases superfamily protein
AT5G57550	6.575	chr5	-	23304887	23306421	1534	XTH25|XTR3	xyloglucan endotransglucosylase/hydrolase 25
AT5G57700	9.445	chr5	+	23374873	23377142	2269	AT5G57700	BNR/Asp-box repeat family protein
AT5G58200	11.2	chr5	+	23549549	23552028	2479	AT5G58200	Calcineurin-like metallo-phosphoesterase superfamily protein
AT5G58230	9.71	chr5	+	23556011	23558245	2234	MSI1|MEE70|ATMSI1	Transducin/WD40 repeat-like superfamily protein
AT5G58380	9.155	chr5	-	23596961	23599242	2281	PKS2|SNRK3.8|SIP1|CIPK10	SOS3-interacting protein 1
AT5G58490	12.49	chr5	+	23643017	23644598	1581	AT5G58490	NAD(P)-binding Rossmann-fold superfamily protein
AT5G58660	11.14	chr5	+	23701466	23703988	2522	AT5G58660	2-oxoglutarate (2OG) and Fe(II)-dependent oxygenase superfamily protein
AT5G58670	6.36	chr5	-	23704230	23706800	2570	PLC1|ATPLC1|ATPLC	phospholipase C1
AT5G58710	7.705	chr5	+	23717774	23719765	1991	ROC7	rotamase CYP 7
AT5G58950	8.775	chr5	-	23800927	23803673	2746	AT5G58950	Protein kinase superfamily protein
AT5G59170	9.255	chr5	+	23881987	23883122	1135	AT5G59170	Proline-rich extensin-like family protein
AT5G59220	9.39	chr5	-	23894403	23896619	2216	HAI1	highly ABA-induced PP2C gene 1
AT5G59250	7.54	chr5	+	23903891	23906977	3086	AT5G59250	Major facilitator superfamily protein
AT5G59510	12.52	chr5	+	23990073	23990696	623	DVL18|RTFL5	ROTUNDIFOLIA like 5
AT5G59590	5.995	chr5	-	24008982	24010649	1667	UGT76E2	UDP-glucosyl transferase 76E2
AT5G59760	9.29	chr5	-	24075627	24076512	885	AT5G59760	Protein of unknown function (DUF1635)
AT5G60190	9.755	chr5	+	24234540	24236163	1623	AT5G60190	Cysteine proteinases superfamily protein
AT5G60390	10.88	chr5	+	24288657	24291020	2363	AT5G60390	GTP binding Elongation factor Tu family protein
AT5G60580	6.87	chr5	+	24353823	24356950	3127	AT5G60580	RING/U-box superfamily protein
AT5G60890	11.535	chr5	+	24494690	24496351	1661	ATR1|MYB34|ATMYB34	myb domain protein 34
AT5G60900	7.765	chr5	-	24498466	24501494	3028	RLK1	receptor-like protein kinase 1
AT5G60920	8.385	chr5	-	24511195	24514129	2934	COB	COBRA-like extracellular glycosyl-phosphatidyl inositol-anchored protein family
AT5G60950	7.83	chr5	-	24526846	24528084	1238	COBL5	COBRA-like protein 5 precursor
AT5G61010	8.45	chr5	+	24553840	24556749	2909	EXO70E2|ATEXO70E2	exocyst subunit exo70 family protein E2
AT5G61220	8.905	chr5	-	24625572	24626923	1351	AT5G61220	LYR family of Fe/S cluster biogenesis protein
AT5G61430	7.565	chr5	-	24701121	24702761	1640	NAC100|ATNAC5|ANAC100	NAC domain containing protein 100
AT5G61550	6	chr5	+	24748101	24751755	3654	AT5G61550	U-box domain-containing protein kinase family protein
AT5G61970	6.71	chr5	+	24888616	24893328	4712	AT5G61970	signal recognition particle-related / SRP-related
AT5G62130	7.68	chr5	-	24950263	24953232	2969	AT5G62130	Per1-like family protein
AT5G62640	8.25	chr5	-	25149432	25152541	3109	ELF5	proline-rich family protein
AT5G62670	9.455	chr5	+	25159229	25165209	5980	HA11|AHA11	H(+)-ATPase 11
AT5G62810	8.985	chr5	+	25220146	25223789	3643	ATPEX14|PEX14|PED2	peroxin 14
AT5G63000	8.695	chr5	-	25280011	25281537	1526	AT5G63000	Mitochondrial import inner membrane translocase subunit Tim17/Tim22/Tim23 family protein
AT5G63160	9.765	chr5	-	25333262	25335485	2223	BT1	BTB and TAZ domain protein 1
AT5G63450	7.655	chr5	-	25408894	25410573	1679	CYP94B1	cytochrome P450, family 94, subfamily B, polypeptide 1
AT5G63460	8.555	chr5	-	25413355	25415592	2237	AT5G63460	SAP domain-containing protein
AT5G64030	8.085	chr5	+	25624036	25628559	4523	AT5G64030	S-adenosyl-L-methionine-dependent methyltransferases superfamily protein
AT5G64060	8.965	chr5	-	25633535	25635781	2246	NAC103|anac103	NAC domain containing protein 103
AT5G64080	8.71	chr5	-	25645262	25646728	1466	AT5G64080	Bifunctional inhibitor/lipid-transfer protein/seed storage 2S albumin superfamily protein
AT5G64160	8.485	chr5	+	25670929	25672463	1534	AT5G64160	unknown protein; FUNCTIONS IN: molecular_function unknown; INVOLVED IN: biological_process unknown; LOCATED IN: cellular_component unknown; EXPRESSED IN: 24 plant structures; EXPRESSED DURING: 15 growth stages; Has 30201 Blast hits to 17322 proteins in 780 species: Archae - 12; Bacteria - 1396; Metazoa - 17338; Fungi - 3422; Plants - 5037; Viruses - 0; Other Eukaryotes - 2996 (source: NCBI BLink).
AT5G64300	9.42	chr5	+	25718403	25721162	2759	GCH|ATGCH|RFD1|ATRIBA1	GTP cyclohydrolase II
AT5G64450	7.74	chr5	+	25771948	25772761	813	AT5G64450	BEST Arabidopsis thaliana protein match is: Putative endonuclease or glycosyl hydrolase (TAIR:AT3G62200.1); Has 1807 Blast hits to 1807 proteins in 277 species: Archae - 0; Bacteria - 0; Metazoa - 736; Fungi - 347; Plants - 385; Viruses - 0; Other Eukaryotes - 339 (source: NCBI BLink).
AT5G64980	8.2	chr5	-	25960774	25963235	2461	AT5G64980	unknown protein; BEST Arabidopsis thaliana protein match is: unknown protein (TAIR:AT4G02880.1); Has 1807 Blast hits to 1807 proteins in 277 species: Archae - 0; Bacteria - 0; Metazoa - 736; Fungi - 347; Plants - 385; Viruses - 0; Other Eukaryotes - 339 (source: NCBI BLink).
AT5G65260	12.67	chr5	-	26080230	26083017	2787	AT5G65260	RNA-binding (RRM/RBD/RNP motifs) family protein
AT5G65280	9.25	chr5	-	26085972	26088153	2181	GCL1	GCR2-like 1
AT5G65380	8.09	chr5	-	26122988	26126439	3451	AT5G65380	MATE efflux family protein
AT5G65460	7.47	chr5	-	26161830	26169001	7171	KCA2|KAC2	kinesin like protein for actin based chloroplast movement 2
AT5G65860	7.325	chr5	-	26347592	26349044	1452	AT5G65860	ankyrin repeat family protein
AT5G65870	5.08	chr5	+	26351507	26352269	762	ATPSK5|PSK5	phytosulfokine 5 precursor
AT5G65890	7.215	chr5	+	26354852	26357866	3014	ACR1	ACT domain repeat 1
AT5G66110	7.955	chr5	+	26430201	26430912	711	AT5G66110	Heavy metal transport/detoxification superfamily protein
AT5G66270	8.3	chr5	-	26473232	26475783	2551	AT5G66270	Zinc finger C-x8-C-x5-C-x3-H type family protein
AT5G66310	8.51	chr5	-	26485684	26491382	5698	AT5G66310	ATP binding microtubule motor family protein
AT5G66350	7.485	chr5	-	26504466	26506569	2103	SHI	Lateral root primordium (LRP) protein-related
AT5G66600	7.02	chr5	-	26574999	26578012	3013	AT5G66600	Protein of unknown function, DUF547
AT5G66700	8.56	chr5	+	26634319	26635885	1566	ATHB53|HB-8|HB53	homeobox 53
AT5G66830	7.795	chr5	+	26691303	26692488	1185	AT5G66830	F-box family protein with a domain of unknown function (DUF295)
AT5G66930	9.615	chr5	+	26725838	26727752	1914	AT5G66930	unknown protein; CONTAINS InterPro DOMAIN/s: Protein of unknown function DUF1649 (InterPro:IPR012445); Has 236 Blast hits to 236 proteins in 105 species: Archae - 0; Bacteria - 0; Metazoa - 93; Fungi - 70; Plants - 56; Viruses - 0; Other Eukaryotes - 17 (source: NCBI BLink).
AT5G67070	7.82	chr5	+	26768019	26768846	827	RALFL34	ralf-like 34
AT5G67180	10.175	chr5	-	26801948	26804249	2301	TOE3	target of early activation tagged (EAT) 3
AT5G67210	6.135	chr5	+	26818948	26820157	1209	AT5G67210	Protein of unknown function (DUF579)
AT5G67320	8.405	chr5	+	26857153	26861119	3966	HOS15	WD-40 repeat family protein
AT5G67340	7.735	chr5	+	26864555	26867602	3047	AT5G67340	ARM repeat superfamily protein
AT5G67480	7.185	chr5	-	26930938	26933093	2155	BT4|ATBT4	BTB and TAZ domain protein 4

## Sheet: H4ac axe1-5
List of genes enriched in H4ac in axe1-5. Annotation from TAIR10.
Gene	Mean enrichment	Chromosome	Strand	Start	End	Length	Alias	Description
AT1G05040	8.095	chr1	-	1447368	1448448	1080	AT1G05040	BEST Arabidopsis thaliana protein match is: Ubiquitin-associated (UBA) protein (TAIR:AT2G33010.1); Has 14 Blast hits to 12 proteins in 3 species: Archae - 0; Bacteria - 0; Metazoa - 0; Fungi - 0; Plants - 14; Viruses - 0; Other Eukaryotes - 0 (source: NCBI BLink).
AT1G11125	13.12	chr1	+	3718782	3719711	929	AT1G11125	unknown protein; BEST Arabidopsis thaliana protein match is: unknown protein (TAIR:AT1G61170.1).
AT1G20450	7.845	chr1	-	7088002	7089606	1604	LTI45|ERD10|LTI29	Dehydrin family protein
AT1G22600	10.925	chr1	-	7987140	7989217	2077	AT1G22600	Late embryogenesis abundant protein (LEA) family protein
AT1G30740	12.865	chr1	+	10903028	10904630	1602	AT1G30740	FAD-binding Berberine family protein
AT1G31290	13.915	chr1	+	11188292	11192317	4025	AGO3	ARGONAUTE 3
AT1G63570	8.51	chr1	+	23575449	23576304	855	AT1G63570	Receptor-like protein kinase-related family protein
AT1G71920	9.47	chr1	+	27066947	27069166	2219	HISN6B	HISTIDINE BIOSYNTHESIS 6B
AT1G74010	7.155	chr1	-	27832157	27834113	1956	AT1G74010	Calcium-dependent phosphotriesterase superfamily protein
AT2G29950	10.305	chr2	+	12767584	12768435	851	ELF4-L1	ELF4-like 1
AT2G41360	13.045	chr2	+	17234373	17236279	1906	AT2G41360	Galactose oxidase/kelch repeat superfamily protein
AT3G05470	9.44	chr3	-	1579666	1582547	2881	AT3G05470	Actin-binding FH2 (formin homology 2) family protein
AT3G06435	10.51	chr3	-	1969120	1970784	1664	AT3G06435	Expressed protein
AT3G12460	13.485	chr3	-	3954694	3955423	729	AT3G12460	Polynucleotidyl transferase, ribonuclease H-like superfamily protein
AT3G18320	7.61	chr3	-	6289226	6290383	1157	AT3G18320	F-box and associated interaction domains-containing protein
AT3G25780	7.845	chr3	+	9409289	9410567	1278	AOC3	allene oxide cyclase 3
AT3G26480	8.925	chr3	-	9687272	9690827	3555	AT3G26480	Transducin family protein / WD-40 repeat family protein
AT3G28360	6.975	chr3	-	10611023	10616361	5338	PGP16	P-glycoprotein 16
AT3G28890	9.03	chr3	-	10895976	10898841	2865	AtRLP43|RLP43	receptor like protein 43
AT3G44700	7.96	chr3	-	16236342	16237736	1394	AT3G44700	Plant protein of unknown function
AT3G52520	13.9	chr3	+	19473482	19473884	402	AT3G52520	unknown protein; BEST Arabidopsis thaliana protein match is: unknown protein (TAIR:AT5G06280.3); Has 24 Blast hits to 24 proteins in 7 species: Archae - 0; Bacteria - 0; Metazoa - 0; Fungi - 0; Plants - 24; Viruses - 0; Other Eukaryotes - 0 (source: NCBI BLink).
AT3G53310	8.84	chr3	-	19766663	19768599	1936	AT3G53310	AP2/B3-like transcriptional factor family protein
AT3G54600	12.075	chr3	+	20210858	20213080	2222	AT3G54600	Class I glutamine amidotransferase-like superfamily protein
AT3G60420	11.19	chr3	+	22334423	22335787	1364	AT3G60420	Phosphoglycerate mutase family protein
AT4G01340	9.905	chr4	+	554538	556961	2423	AT4G01340	CHP-rich zinc finger protein-related
AT4G02260	8.63	chr4	+	985231	991494	6263	RSH1|ATRSH1|AT-RSH1	RELA/SPOT homolog 1
AT4G23310	10.515	chr4	+	12185736	12188763	3027	CRK23	cysteine-rich RLK (RECEPTOR-like protein kinase) 23
AT5G01320	12.77	chr5	-	129301	131625	2324	AT5G01320	Thiamine pyrophosphate dependent pyruvate decarboxylase family protein
AT5G06740	6.7	chr5	+	2084093	2086052	1959	AT5G06740	Concanavalin A-like lectin protein kinase family protein
AT5G19110	6.895	chr5	-	6411560	6413170	1610	AT5G19110	Eukaryotic aspartyl protease family protein
AT5G19810	10.84	chr5	+	6693051	6693801	750	AT5G19810	Proline-rich extensin-like family protein
AT5G45220	10.39	chr5	-	18298925	18301069	2144	AT5G45220	Disease resistance protein (TIR-NBS-LRR class) family
AT5G47980	10.465	chr5	+	19428887	19430476	1589	AT5G47980	HXXXD-type acyl-transferase family protein
AT1G01100	5.395	chr1	-	50074	51199	1125	AT1G01100	60S acidic ribosomal protein family
AT1G01190	5.415	chr1	-	83044	84864	1820	CYP78A8	cytochrome P450, family 78, subfamily A, polypeptide 8
AT1G01200	8.385	chr1	-	86514	88213	1699	RABA3|ATRABA3|ATRAB-A3	RAB GTPase homolog A3
AT1G01310	6.845	chr1	+	120153	121130	977	AT1G01310	CAP (Cysteine-rich secretory proteins, Antigen 5, and Pathogenesis-related 1 protein) superfamily protein
AT1G01355	6.68	chr1	+	138512	139568	1056	AT1G01355	Putative endonuclease or glycosyl hydrolase
AT1G01390	9.355	chr1	-	148119	149806	1687	AT1G01390	UDP-Glycosyltransferase superfamily protein
AT1G01760	8.315	chr1	-	276265	278448	2183	AT1G01760	adenosine deaminases;RNA binding;RNA binding;adenosine deaminases
AT1G01810	7.245	chr1	+	295220	295859	639	AT1G01810	unknown protein; Has 12 Blast hits to 12 proteins in 5 species: Archae - 0; Bacteria - 0; Metazoa - 5; Fungi - 0; Plants - 7; Viruses - 0; Other Eukaryotes - 0 (source: NCBI BLink).
AT1G02065	4.565	chr1	+	365208	367340	2132	SPL8	squamosa promoter binding protein-like 8
AT1G02405	9.44	chr1	-	489978	490505	527	AT1G02405	proline-rich family protein
AT1G02800	6	chr1	-	613215	616191	2976	CEL2|ATCEL2	cellulase 2
AT1G02810	5.64	chr1	+	618264	620480	2216	AT1G02810	Plant invertase/pectin methylesterase inhibitor superfamily
AT1G04080	7.415	chr1	+	1051311	1056827	5516	PRP39	Tetratricopeptide repeat (TPR)-like superfamily protein
AT1G04110	3.765	chr1	-	1061456	1063784	2328	SDD1	Subtilase family protein
AT1G04240	5.175	chr1	-	1128187	1129551	1364	SHY2|IAA3	AUX/IAA transcriptional regulator family protein
AT1G04470	4.825	chr1	-	1211048	1214662	3614	AT1G04470	Protein of unknown function (DUF810)
AT1G04570	5.915	chr1	-	1246727	1248775	2048	AT1G04570	Major facilitator superfamily protein
AT1G04580	5.2	chr1	-	1252121	1257510	5389	AO4|AAO4|ATAO2|ATAO-4	aldehyde oxidase 4
AT1G04900	5.385	chr1	+	1383840	1387895	4055	AT1G04900	Protein of unknown function (DUF185)
AT1G04960	9.08	chr1	-	1407800	1410868	3068	AT1G04960	Protein of unknown function (DUF1664)
AT1G05260	8.635	chr1	+	1529766	1531439	1673	RCI3|RCI3A	Peroxidase superfamily protein
AT1G05300	7.825	chr1	-	1545105	1547849	2744	ZIP5	zinc transporter 5 precursor
AT1G05550	5.905	chr1	-	1640958	1643917	2959	AT1G05550	Protein of unknown function (DUF295)
AT1G05690	7.1	chr1	+	1707010	1709347	2337	BT3	BTB and TAZ domain protein 3
AT1G06020	9.44	chr1	+	1824547	1826101	1554	AT1G06020	pfkB-like carbohydrate kinase family protein
AT1G06490	7.2625	chr1	+	1978761	1989409	10648	atgsl7|GSL07|ATGSL07|gsl07	glucan synthase-like 7
AT1G06645	9.375	chr1	+	2034155	2035626	1471	AT1G06645	2-oxoglutarate (2OG) and Fe(II)-dependent oxygenase superfamily protein
AT1G06670	7.475	chr1	+	2040432	2047612	7180	NIH	nuclear DEIH-boxhelicase
AT1G06980	5.76	chr1	-	2143030	2143821	791	AT1G06980	unknown protein; FUNCTIONS IN: molecular_function unknown; INVOLVED IN: biological_process unknown; LOCATED IN: endomembrane system; EXPRESSED IN: sepal, male gametophyte, carpel; EXPRESSED DURING: 4 anthesis; BEST Arabidopsis thaliana protein match is: unknown protein (TAIR:AT2G30230.1); Has 159 Blast hits to 159 proteins in 13 species: Archae - 0; Bacteria - 0; Metazoa - 0; Fungi - 0; Plants - …
AT1G07720	3.995	chr1	-	2390654	2392453	1799	KCS3	3-ketoacyl-CoA synthase 3
AT1G08120	6.045	chr1	+	2538614	2539661	1047	AT1G08120	BEST Arabidopsis thaliana protein match is: Protein kinase superfamily protein (TAIR:AT5G26110.1); Has 235 Blast hits to 235 proteins in 96 species: Archae - 21; Bacteria - 0; Metazoa - 117; Fungi - 8; Plants - 47; Viruses - 0; Other Eukaryotes - 42 (source: NCBI BLink).
AT1G08200	6.89	chr1	-	2573847	2576714	2867	AXS2	UDP-D-apiose/UDP-D-xylose synthase 2
AT1G08470	8.4	chr1	-	2682126	2684100	1974	SSL3	strictosidine synthase-like 3
AT1G09000	5.3	chr1	+	2891036	2895182	4146	ANP1|MAPKKK1|NP1	NPK1-related protein kinase 1
AT1G09720	4.125	chr1	-	3144437	3147303	2866	AT1G09720	Kinase interacting (KIP1-like) family protein
AT1G09800	6.37	chr1	-	3176882	3180421	3539	AT1G09800	Pseudouridine synthase family protein
AT1G09920	5.99	chr1	-	3224683	3227070	2387	AT1G09920	TRAF-type zinc finger-related
AT1G10220	4.95	chr1	+	3352158	3354690	2532	AT1G10220	unknown protein; FUNCTIONS IN: molecular_function unknown; INVOLVED IN: biological_process unknown; Has 3 Blast hits to 3 proteins in 1 species: Archae - 0; Bacteria - 0; Metazoa - 0; Fungi - 0; Plants - 3; Viruses - 0; Other Eukaryotes - 0 (source: NCBI BLink).
AT1G10400	5.345	chr1	-	3414851	3416358	1507	AT1G10400	UDP-Glycosyltransferase superfamily protein
AT1G10530	5.355	chr1	-	3471455	3472672	1217	AT1G10530	unknown protein; FUNCTIONS IN: molecular_function unknown; INVOLVED IN: N-terminal protein myristoylation; BEST Arabidopsis thaliana protein match is: unknown protein (TAIR:AT1G60010.1); Has 143 Blast hits to 143 proteins in 14 species: Archae - 0; Bacteria - 0; Metazoa - 0; Fungi - 0; Plants - 143; Viruses - 0; Other Eukaryotes - 0 (source: NCBI BLink).
AT1G11170	6.19	chr1	+	3740764	3744675	3911	AT1G11170	Protein of unknown function (DUF707)
AT1G11370	13.79	chr1	-	3828097	3830945	2848	AT1G11370	Pectin lyase-like superfamily protein
AT1G11660	7.065	chr1	+	3920542	3924555	4013	AT1G11660	heat shock protein 70 (Hsp 70) family protein
AT1G11670	5.515	chr1	-	3928161	3931576	3415	AT1G11670	MATE efflux family protein
AT1G12080	6.705	chr1	+	4084161	4085036	875	AT1G12080	Vacuolar calcium-binding protein-related
AT1G12130	7.865	chr1	+	4118593	4120871	2278	AT1G12130	Flavin-binding monooxygenase family protein
AT1G12210	5.42	chr1	+	4140947	4143605	2658	RFL1	RPS5-like 1
AT1G12320	5.285	chr1	+	4189354	4190342	988	AT1G12320	Protein of unknown function (DUF1442)
AT1G12420	5.675	chr1	-	4226361	4229138	2777	ACR8	ACT domain repeat 8
AT1G12490	5.795	chr1	+	4260782	4261869	1087	AT1G12490	F-box associated ubiquitination effector family protein
AT1G12630	10.745	chr1	+	4298888	4299475	587	AT1G12630	Integrase-type DNA-binding superfamily protein
AT1G12880	4.58	chr1	+	4389750	4391151	1401	NUDT12|atnudt12	nudix hydrolase homolog 12
AT1G12940	9.62	chr1	+	4416404	4418590	2186	ATNRT2.5|NRT2.5	nitrate transporter2.5
AT1G12980	6.445	chr1	+	4429717	4430965	1248	ESR1|DRN	Integrase-type DNA-binding superfamily protein
AT1G13060	8.1	chr1	+	4452211	4454876	2665	PBE1	20S proteasome beta subunit E1
AT1G13100	4.37	chr1	+	4463923	4465538	1615	CYP71B29	cytochrome P450, family 71, subfamily B, polypeptide 29
AT1G13230	4.64	chr1	+	4520630	4522544	1914	AT1G13230	Leucine-rich repeat (LRR) family protein
AT1G13340	7.25	chr1	-	4569447	4571118	1671	AT1G13340	Regulator of Vps4 activity in the MVB pathway protein
AT1G13510	4.275	chr1	-	4629202	4630821	1619	AT1G13510	Protein of unknown function (DUF1262)
AT1G13540	8.995	chr1	-	4635462	4636805	1343	AT1G13540	Protein of unknown function (DUF1262)
AT1G13560	6.295	chr1	-	4638513	4642088	3575	ATAAPT1|AAPT1	aminoalcoholphosphotransferase 1
AT1G13980	6.07	chr1	+	4788462	4794553	6091	EMB30|GN|VAN7	sec7 domain-containing protein
AT1G14315	6.315	chr1	-	4886767	4887439	672	AT1G14315	F-box and associated interaction domains-containing protein
AT1G14390	4.275	chr1	+	4924276	4926794	2518	AT1G14390	Leucine-rich repeat protein kinase family protein
AT1G14440	4.215	chr1	-	4938823	4940903	2080	HB31|AtHB31	homeobox protein 31
AT1G14890	9.64	chr1	+	5137013	5137957	944	AT1G14890	Plant invertase/pectin methylesterase inhibitor superfamily protein
AT1G15040	8.265	chr1	-	5179886	5181389	1503	AT1G15040	Class I glutamine amidotransferase-like superfamily protein
AT1G15125	5.745	chr1	+	5204624	5205912	1288	AT1G15125	S-adenosyl-L-methionine-dependent methyltransferases superfamily protein
AT1G15210	5.78	chr1	-	5231347	5236573	5226	ATPDR7|PDR7	pleiotropic drug resistance 7
AT1G15410	4.165	chr1	+	5298323	5300927	2604	AT1G15410	aspartate-glutamate racemase family
AT1G15510	7.655	chr1	+	5329110	5331711	2601	VAC1|ECB2|ATECB2	Tetratricopeptide repeat (TPR)-like superfamily protein
AT1G15550	5.42	chr1	-	5344477	5346166	1689	GA4|ATGA3OX1|GA3OX1	gibberellin 3-oxidase 1
AT1G16150	5.18	chr1	+	5532414	5534877	2463	WAKL4	wall associated kinase-like 4
AT1G16160	6.595	chr1	+	5535972	5538269	2297	WAKL5	wall associated kinase-like 5
AT1G16270	6.145	chr1	+	5563086	5568368	5282	AT1G16270	Protein kinase superfamily protein with octicosapeptide/Phox/Bem1p domain
AT1G16750	4.945	chr1	-	5729096	5731870	2774	AT1G16750	Protein of unknown function, DUF547
AT1G16960	5.83	chr1	+	5799887	5800845	958	AT1G16960	Ubiquitin domain-containing protein
AT1G17110	6.32	chr1	-	5845659	5850934	5275	UBP15	ubiquitin-specific protease 15
AT1G17240	8.435	chr1	-	5896415	5898717	2302	RLP2|AtRLP2	receptor like protein 2
AT1G17560	6.535	chr1	-	6037463	6038692	1229	HLL	Ribosomal protein L14p/L23e family protein
AT1G17880	7.12	chr1	-	6152408	6153982	1574	ATBTF3|BTF3	basic transcription factor 3
AT1G18250	8.59	chr1	-	6276787	6278045	1258	ATLP-1	Pathogenesis-related thaumatin superfamily protein
AT1G18290	7.145	chr1	+	6297363	6298328	965	AT1G18290	unknown protein; FUNCTIONS IN: molecular_function unknown; INVOLVED IN: N-terminal protein myristoylation; LOCATED IN: chloroplast; EXPRESSED IN: root; Has 94 Blast hits to 94 proteins in 12 species: Archae - 0; Bacteria - 0; Metazoa - 0; Fungi - 0; Plants - 94; Viruses - 0; Other Eukaryotes - 0 (source: NCBI BLink).
AT1G18310	5.4	chr1	-	6301199	6303956	2757	AT1G18310	glycosyl hydrolase family 81 protein
AT1G18570	4.79	chr1	+	6389410	6391267	1857	HIG1|MYB51|AtMYB51|BW51A|BW51B	myb domain protein 51
AT1G18620	5.715	chr1	+	6409977	6414451	4474	AT1G18620	unknown protein; BEST Arabidopsis thaliana protein match is: unknown protein (TAIR:AT1G74160.1); Has 1987 Blast hits to 1263 proteins in 207 species: Archae - 0; Bacteria - 172; Metazoa - 665; Fungi - 149; Plants - 271; Viruses - 6; Other Eukaryotes - 724 (source: NCBI BLink).
AT1G18640	7.415	chr1	-	6416356	6418690	2334	PSP	3-phosphoserine phosphatase
AT1G19000	6.955	chr1	-	6560791	6562786	1995	AT1G19000	Homeodomain-like superfamily protein
AT1G19080	6.59	chr1	+	6584240	6586517	2277	PSF3|TTN10	GINS complex protein
AT1G19115	4.41	chr1	+	6606236	6607346	1110	AT1G19115	unknown protein; FUNCTIONS IN: molecular_function unknown; INVOLVED IN: biological_process unknown; LOCATED IN: cellular_component unknown; BEST Arabidopsis thaliana protein match is: unknown protein (TAIR:AT1G72490.1); Has 30201 Blast hits to 17322 proteins in 780 species: Archae - 12; Bacteria - 1396; Metazoa - 17338; Fungi - 3422; Plants - 5037; Viruses - 0; Other Eukaryotes - 2996 (source: NC…
AT1G19230	6.66	chr1	+	6644188	6649222	5034	AT1G19230	Riboflavin synthase-like superfamily protein
AT1G19320	5.32	chr1	+	6679280	6680252	972	AT1G19320	Pathogenesis-related thaumatin superfamily protein
AT1G19550	6.185	chr1	-	6767450	6767983	533	AT1G19550	Glutathione S-transferase family protein
AT1G19620	5.735	chr1	+	6784019	6785075	1056	AT1G19620	unknown protein; Has 44 Blast hits to 24 proteins in 12 species: Archae - 0; Bacteria - 8; Metazoa - 22; Fungi - 0; Plants - 6; Viruses - 0; Other Eukaryotes - 8 (source: NCBI BLink).
AT1G19970	6.04	chr1	-	6931011	6932689	1678	AT1G19970	ER lumen protein retaining receptor family protein
AT1G20065	6.63	chr1	+	6956520	6957348	828	AT1G20065	FUNCTIONS IN: molecular_function unknown; INVOLVED IN: biological_process unknown; LOCATED IN: endomembrane system; BEST Arabidopsis thaliana protein match is: TFIIB zinc-binding protein (TAIR:AT3G25940.1).
AT1G20120	5.775	chr1	+	6975387	6977264	1877	AT1G20120	GDSL-like Lipase/Acylhydrolase superfamily protein
AT1G20530	4.865	chr1	-	7108369	7110377	2008	AT1G20530	Protein of unknown function (DUF630 and DUF632)
AT1G20580	6.185	chr1	+	7128883	7130642	1759	AT1G20580	Small nuclear ribonucleoprotein family protein
AT1G20590	4.27	chr1	-	7131165	7132183	1018	AT1G20590	Cyclin family protein
AT1G20600	7.44	chr1	+	7133110	7134416	1306	AT1G20600	AP2/B3-like transcriptional factor family protein
AT1G21320	8.725	chr1	-	7462833	7465334	2501	AT1G21320	nucleotide binding;nucleic acid binding
AT1G21400	5.95	chr1	+	7493425	7496710	3285	AT1G21400	Thiamin diphosphate-binding fold (THDP-binding) superfamily protein
AT1G21810	5.63	chr1	-	7656398	7658634	2236	AT1G21810	Plant protein of unknown function (DUF869)
AT1G22000	6.9	chr1	+	7744188	7747785	3597	AT1G22000	FBD, F-box and Leucine Rich Repeat domains containing protein
AT1G22420	4.815	chr1	-	7916075	7917518	1443	AT1G22420	hydroxyproline-rich glycoprotein family protein
AT1G22460	4.675	chr1	-	7927427	7930657	3230	AT1G22460	O-fucosyltransferase family protein
AT1G22650	4.59	chr1	-	8013381	8015991	2610	AT1G22650	Plant neutral invertase family protein
AT1G22680	7.525	chr1	-	8024966	8026356	1390	AT1G22680	unknown protein; FUNCTIONS IN: molecular_function unknown; INVOLVED IN: biological_process unknown; LOCATED IN: chloroplast; CONTAINS InterPro DOMAIN/s: Protein of unknown function DUF688 (InterPro:IPR007789); BEST Arabidopsis thaliana protein match is: unknown protein (TAIR:AT1G71970.1); Has 44 Blast hits to 44 proteins in 8 species: Archae - 0; Bacteria - 0; Metazoa - 0; Fungi - 0; Plants - 44;…
AT1G22710	4.275	chr1	-	8030640	8033117	2477	SUC2|SUT1|ATSUC2	sucrose-proton symporter 2
AT1G23010	7.1	chr1	+	8147263	8149813	2550	LPR1	Cupredoxin superfamily protein
AT1G23150	5.35	chr1	+	8206548	8207618	1070	AT1G23150	unknown protein; BEST Arabidopsis thaliana protein match is: unknown protein (TAIR:AT1G70780.1); Has 124 Blast hits to 124 proteins in 17 species: Archae - 0; Bacteria - 0; Metazoa - 0; Fungi - 0; Plants - 124; Viruses - 0; Other Eukaryotes - 0 (source: NCBI BLink).
AT1G23700	4.265	chr1	-	8379453	8381965	2512	AT1G23700	Protein kinase superfamily protein
AT1G23760	5.025	chr1	+	8402045	8404301	2256	JP630|PG3	BURP domain-containing protein
AT1G23800	5.9	chr1	-	8412050	8414879	2829	ALDH2B7|ALDH2B	aldehyde dehydrogenase 2B7
AT1G23850	6.35	chr1	-	8425738	8427235	1497	AT1G23850	unknown protein; BEST Arabidopsis thaliana protein match is: unknown protein (TAIR:AT1G23840.1); Has 47 Blast hits to 40 proteins in 5 species: Archae - 0; Bacteria - 0; Metazoa - 0; Fungi - 0; Plants - 47; Viruses - 0; Other Eukaryotes - 0 (source: NCBI BLink).
AT1G23880	5.34	chr1	+	8435656	8438745	3089	AT1G23880	NHL domain-containing protein
AT1G23935	6.065	chr1	+	8461908	8465943	4035	AT1G23935	CONTAINS InterPro DOMAIN/s: Apoptosis inhibitory 5 (InterPro:IPR008383); BEST Arabidopsis thaliana protein match is: unknown protein (TAIR:AT3G19515.2); Has 219 Blast hits to 219 proteins in 67 species: Archae - 0; Bacteria - 0; Metazoa - 128; Fungi - 0; Plants - 77; Viruses - 0; Other Eukaryotes - 14 (source: NCBI BLink).
AT1G24330	6.865	chr1	+	8631439	8635055	3616	AT1G24330	ARM repeat superfamily protein
AT1G25275	5.7	chr1	+	8860670	8861364	694	AT1G25275	unknown protein; FUNCTIONS IN: molecular_function unknown; INVOLVED IN: response to karrikin; LOCATED IN: endomembrane system; EXPRESSED IN: 23 plant structures; EXPRESSED DURING: 13 growth stages; Has 18 Blast hits to 18 proteins in 4 species: Archae - 0; Bacteria - 0; Metazoa - 0; Fungi - 0; Plants - 18; Viruses - 0; Other Eukaryotes - 0 (source: NCBI BLink).
AT1G26610	4.485	chr1	+	9193349	9195280	1931	AT1G26610	C2H2-like zinc finger protein
AT1G27030	4.8	chr1	+	9381802	9383984	2182	AT1G27030	unknown protein; BEST Arabidopsis thaliana protein match is: unknown protein (TAIR:AT1G27020.1); Has 504 Blast hits to 502 proteins in 169 species: Archae - 0; Bacteria - 299; Metazoa - 0; Fungi - 0; Plants - 67; Viruses - 0; Other Eukaryotes - 138 (source: NCBI BLink).
AT1G27565	8.085	chr1	+	9574549	9575189	640	AT1G27565	unknown protein; FUNCTIONS IN: molecular_function unknown; INVOLVED IN: biological_process unknown; LOCATED IN: cellular_component unknown; BEST Arabidopsis thaliana protein match is: unknown protein (TAIR:AT1G52905.1); Has 3 Blast hits to 3 proteins in 1 species: Archae - 0; Bacteria - 0; Metazoa - 0; Fungi - 0; Plants - 3; Viruses - 0; Other Eukaryotes - 0 (source: NCBI BLink).
AT1G27670	5.72	chr1	-	9627571	9628496	925	AT1G27670	unknown protein; BEST Arabidopsis thaliana protein match is: unknown protein (TAIR:AT1G75360.1); Has 35 Blast hits to 35 proteins in 6 species: Archae - 0; Bacteria - 0; Metazoa - 0; Fungi - 0; Plants - 35; Viruses - 0; Other Eukaryotes - 0 (source: NCBI BLink).
AT1G27890	6.53	chr1	-	9714135	9715044	909	AT1G27890	Polynucleotidyl transferase, ribonuclease H-like superfamily protein
AT1G28170	5.76	chr1	+	9841331	9842312	981	SOT7	sulphotransferase 7
AT1G28360	6.345	chr1	+	9951847	9952740	893	ERF12|ATERF12	ERF domain protein 12
AT1G28450	5.795	chr1	+	10003965	10004523	558	AGL58	AGAMOUS-like 58
AT1G29179	9	chr1	+	10198763	10200255	1492	AT1G29179	BEST Arabidopsis thaliana protein match is: Cysteine/Histidine-rich C1 domain family protein (TAIR:AT1G44030.1); Has 35333 Blast hits to 34131 proteins in 2444 species: Archae - 798; Bacteria - 22429; Metazoa - 974; Fungi - 991; Plants - 531; Viruses - 0; Other Eukaryotes - 9610 (source: NCBI BLink).
AT1G29195	6.025	chr1	-	10202535	10203396	861	AT1G29195	unknown protein; FUNCTIONS IN: molecular_function unknown; INVOLVED IN: biological_process unknown; LOCATED IN: chloroplast; EXPRESSED IN: 13 plant structures; EXPRESSED DURING: 4 anthesis, C globular stage, 4 leaf senescence stage, petal differentiation and expansion stage; BEST Arabidopsis thaliana protein match is: unknown protein (TAIR:AT2G30230.1); Has 180 Blast hits to 180 proteins in 14 sp…
AT1G29630	6.71	chr1	+	10349426	10353736	4310	AT1G29630	5'-3' exonuclease family protein
AT1G29830	5.76	chr1	+	10441052	10445657	4605	AT1G29830	Magnesium transporter CorA-like family protein
AT1G29950	6.415	chr1	+	10491697	10494598	2901	AT1G29950	basic helix-loop-helix (bHLH) DNA-binding superfamily protein
AT1G29962	6.54	chr1	+	10496729	10497287	558	AGL64	AGAMOUS-like 64
AT1G30135	4.91	chr1	+	10596491	10597239	748	JAZ8|TIFY5A	jasmonate-zim-domain protein 8
AT1G30160	6.035	chr1	+	10606209	10607810	1601	AT1G30160	Protein of unknown function (DUF295)
AT1G30455	5.59	chr1	+	10769721	10770775	1054	AT1G30455	transcription regulators;translation initiation factors;zinc ion binding;transcription activators
AT1G30473	4.895	chr1	+	10786978	10788683	1705	AT1G30473	Heavy metal transport/detoxification superfamily protein
AT1G30520	7.18	chr1	+	10810983	10813700	2717	AAE14	acyl-activating enzyme 14
AT1G30530	12.58	chr1	+	10814658	10816583	1925	UGT78D1	UDP-glucosyl transferase 78D1
AT1G30650	5.52	chr1	+	10868302	10871297	2995	AR411|WRKY14|ATWRKY14	WRKY DNA-binding protein 14
AT1G30700	6.735	chr1	+	10892569	10894572	2003	AT1G30700	FAD-binding Berberine family protein
AT1G30840	5.475	chr1	+	10974444	10976298	1854	ATPUP4|PUP4	purine permease 4
AT1G30920	8.36	chr1	-	11004241	11005444	1203	AT1G30920	F-box family protein
AT1G31250	7.28	chr1	-	11166556	11167547	991	AT1G31250	proline-rich family protein
AT1G31920	5.775	chr1	-	11461854	11463848	1994	AT1G31920	Tetratricopeptide repeat (TPR)-like superfamily protein
AT1G32050	5.86	chr1	+	11528444	11531281	2837	AT1G32050	SCAMP family protein
AT1G32080	6.475	chr1	-	11537341	11539800	2459	AT1G32080	membrane protein, putative
AT1G32225	11.935	chr1	+	11610113	11610625	512	AT1G32225	unknown protein; FUNCTIONS IN: molecular_function unknown; INVOLVED IN: biological_process unknown; LOCATED IN: chloroplast; Has 0 Blast hits to 0 proteins in 0 species (source: NCBI BLink).
AT1G32270	10.595	chr1	+	11642592	11644962	2370	ATSYP24|SYP24	syntaxin, putative
AT1G32337	4.275	chr1	+	11661814	11662122	308	AT1G32337	unknown protein; BEST Arabidopsis thaliana protein match is: unknown protein (TAIR:AT3G46390.1); Has 35333 Blast hits to 34131 proteins in 2444 species: Archae - 798; Bacteria - 22429; Metazoa - 974; Fungi - 991; Plants - 531; Viruses - 0; Other Eukaryotes - 9610 (source: NCBI BLink).
AT1G32660	5.605	chr1	+	11811039	11812380	1341	AT1G32660	F-box and associated interaction domains-containing protein
AT1G33100	7.84	chr1	+	11997682	12001308	3626	AT1G33100	MATE efflux family protein
AT1G33170	4.66	chr1	+	12027083	12030539	3456	AT1G33170	S-adenosyl-L-methionine-dependent methyltransferases superfamily protein
AT1G33770	4.58	chr1	+	12242125	12244462	2337	AT1G33770	Protein kinase superfamily protein
AT1G34040	5.075	chr1	+	12374432	12376179	1747	AT1G34040	Pyridoxal phosphate (PLP)-dependent transferases superfamily protein
AT1G34160	7.265	chr1	+	12441392	12443256	1864	AT1G34160	Tetratricopeptide repeat (TPR)-like superfamily protein
AT1G34180	6.555	chr1	+	12448566	12451287	2721	anac016|NAC016	NAC domain containing protein 16
AT1G34420	5.995	chr1	+	12584586	12587570	2984	AT1G34420	leucine-rich repeat transmembrane protein kinase family protein
AT1G35880	6	chr1	-	13339850	13341228	1378	AT1G35880	unknown protein; Has 251 Blast hits to 234 proteins in 66 species: Archae - 2; Bacteria - 48; Metazoa - 87; Fungi - 9; Plants - 70; Viruses - 0; Other Eukaryotes - 35 (source: NCBI BLink).
AT1G37000	7.765	chr1	+	14036037	14037145	1108	AT1G37000	Beta-galactosidase related protein
AT1G43910	4.5	chr1	-	16655883	16657658	1775	AT1G43910	P-loop containing nucleoside triphosphate hydrolases superfamily protein
AT1G44020	6.795	chr1	-	16716111	16718656	2545	AT1G44020	Cysteine/Histidine-rich C1 domain family protein
AT1G44100	6.55	chr1	-	16764404	16767685	3281	AAP5	amino acid permease 5
AT1G44224	7	chr1	-	16820945	16821808	863	AT1G44224	ECA1 gametogenesis related family protein
AT1G44608	7.86	chr1	-	16875118	16876258	1140	AT1G44608	unknown protein; CONTAINS InterPro DOMAIN/s: Protein of unknown function DUF740 (InterPro:IPR008004); BEST Arabidopsis thaliana protein match is: unknown protein (TAIR:AT1G21830.1); Has 49 Blast hits to 49 proteins in 12 species: Archae - 0; Bacteria - 0; Metazoa - 0; Fungi - 0; Plants - 49; Viruses - 0; Other Eukaryotes - 0 (source: NCBI BLink).
AT1G45063	6.36	chr1	-	17033334	17035105	1771	AT1G45063	copper ion binding;electron carriers
AT1G45616	5.855	chr1	-	17183549	17186534	2985	RLP6|AtRLP6	receptor like protein 6
AT1G47265	11.81	chr1	+	17324317	17324911	594	AT1G47265	unknown protein; FUNCTIONS IN: molecular_function unknown; INVOLVED IN: biological_process unknown; LOCATED IN: cellular_component unknown; Has 30201 Blast hits to 17322 proteins in 780 species: Archae - 12; Bacteria - 1396; Metazoa - 17338; Fungi - 3422; Plants - 5037; Viruses - 0; Other Eukaryotes - 2996 (source: NCBI BLink).
AT1G47670	7.745	chr1	-	17536666	17539538	2872	AT1G47670	Transmembrane amino acid transporter family protein
AT1G47840	8.99	chr1	-	17616106	17618894	2788	HXK3	hexokinase 3
AT1G48320	6.56	chr1	-	17854812	17855715	903	AT1G48320	Thioesterase superfamily protein
AT1G48400	6.095	chr1	-	17882135	17883855	1720	AT1G48400	F-box/RNI-like/FBD-like domains-containing protein
AT1G49130	4.86	chr1	-	18174739	18175964	1225	AT1G49130	B-box type zinc finger protein with CCT domain
AT1G49250	5.955	chr1	+	18220532	18224256	3724	AT1G49250	ATP-dependent DNA ligase
AT1G49330	5.83	chr1	+	18250042	18251038	996	AT1G49330	hydroxyproline-rich glycoprotein family protein
AT1G49475	4.925	chr1	+	18312919	18314016	1097	AT1G49475	AP2/B3-like transcriptional factor family protein
AT1G49900	5.33	chr1	-	18473907	18477643	3736	AT1G49900	C2H2 type zinc finger transcription factor family
AT1G50350	10.89	chr1	+	18648755	18649227	472	AT1G50350	BEST Arabidopsis thaliana protein match is: RING/U-box superfamily protein (TAIR:AT3G19950.1); Has 37 Blast hits to 37 proteins in 10 species: Archae - 0; Bacteria - 0; Metazoa - 0; Fungi - 0; Plants - 37; Viruses - 0; Other Eukaryotes - 0 (source: NCBI BLink).
AT1G50820	6.675	chr1	-	18833274	18834861	1587	AT1G50820	Aminotransferase-like, plant mobile domain family protein
AT1G50900	8.235	chr1	+	18866196	18867204	1008	AT1G50900	Ankyrin repeat family protein
AT1G50970	7.935	chr1	+	18896322	18900268	3946	AT1G50970	Membrane trafficking VPS53 family protein
AT1G51040	7.46	chr1	+	18920657	18923314	2657	AT1G51040	Protein kinase superfamily protein
AT1G51210	4.965	chr1	+	18987808	18989110	1302	AT1G51210	UDP-Glycosyltransferase superfamily protein
AT1G51700	7.995	chr1	+	19174069	19175189	1120	DOF1|ADOF1	DOF zinc finger protein 1
AT1G51730	8.35	chr1	-	19186491	19188788	2297	AT1G51730	Ubiquitin-conjugating enzyme family protein
AT1G51860	4.79	chr1	-	19257633	19261479	3846	AT1G51860	Leucine-rich repeat protein kinase family protein
AT1G51960	8.79	chr1	+	19310354	19311683	1329	IQD27	IQ-domain 27
AT1G52240	4.82	chr1	-	19455765	19459574	3809	ATROPGEF11|ROPGEF11|PIRF1	RHO guanyl-nucleotide exchange factor 11
AT1G52340	6.395	chr1	-	19489793	19491648	1855	SRE1|ISI4|ABA2|ATABA2|ATSDR1|SIS4|SDR1|GIN1	NAD(P)-binding Rossmann-fold superfamily protein
AT1G52770	6.42	chr1	+	19655838	19657734	1896	AT1G52770	Phototropic-responsive NPH3 family protein
AT1G53140	3.905	chr1	+	19799237	19802598	3361	DRP5A	Dynamin related protein 5A
AT1G53180	4.85	chr1	+	19831440	19832895	1455	AT1G53180	unknown protein; FUNCTIONS IN: molecular_function unknown; INVOLVED IN: biological_process unknown; LOCATED IN: cellular_component unknown; EXPRESSED IN: 13 plant structures; EXPRESSED DURING: 6 growth stages; BEST Arabidopsis thaliana protein match is: unknown protein (TAIR:AT3G15115.1); Has 58 Blast hits to 56 proteins in 22 species: Archae - 0; Bacteria - 0; Metazoa - 6; Fungi - 4; Plants - 29…
AT1G53260	9.065	chr1	-	19859266	19860976	1710	AT1G53260	LOCATED IN: endomembrane system; BEST Arabidopsis thaliana protein match is: cobalt ion binding (TAIR:AT3G15000.1); Has 32763 Blast hits to 18534 proteins in 929 species: Archae - 22; Bacteria - 2420; Metazoa - 15140; Fungi - 5401; Plants - 5313; Viruses - 485; Other Eukaryotes - 3982 (source: NCBI BLink).
AT1G53420	5.645	chr1	-	19926625	19931494	4869	AT1G53420	Leucine-rich repeat transmembrane protein kinase
AT1G53490	10.795	chr1	+	19963266	19966952	3686	AT1G53490	RING/U-box superfamily protein
AT1G53500	4.675	chr1	-	19966943	19969757	2814	MUM4|ATRHM2|RHM2|ATMUM4	NAD-dependent epimerase/dehydratase family protein
AT1G53600	6.28	chr1	+	20001262	20003416	2154	AT1G53600	Tetratricopeptide repeat (TPR)-like superfamily protein
AT1G54960	6.97	chr1	+	20499949	20503841	3892	MAPKKK2|ANP2|NP2	NPK1-related protein kinase 2
AT1G55020	6.88	chr1	+	20525707	20530273	4566	ATLOX1|LOX1	lipoxygenase 1
AT1G55110	4.83	chr1	-	20560283	20563171	2888	IDD7|AtIDD7	indeterminate(ID)-domain 7
AT1G55210	7.705	chr1	-	20597789	20598675	886	AT1G55210	Disease resistance-responsive (dirigent-like protein) family protein
AT1G55390	8.65	chr1	-	20680875	20683043	2168	AT1G55390	Cysteine/Histidine-rich C1 domain family protein
AT1G55430	8.145	chr1	-	20697648	20699622	1974	AT1G55430	Cysteine/Histidine-rich C1 domain family protein
AT1G55580	6.505	chr1	+	20764010	20765752	1742	SCL18|LAS	GRAS family transcription factor
AT1G55690	5.24	chr1	-	20808260	20812840	4580	AT1G55690	Sec14p-like phosphatidylinositol transfer family protein
AT1G56010	6.86	chr1	-	20946570	20948040	1470	NAC1|ANAC022|anac021	NAC domain containing protein 1
AT1G56350	10.005	chr1	+	21094777	21097988	3211	AT1G56350	Peptide chain release factor 2
AT1G56660	5.23	chr1	+	21237887	21240558	2671	AT1G56660	unknown protein; Has 665200 Blast hits to 205811 proteins in 4684 species: Archae - 3320; Bacteria - 107592; Metazoa - 249086; Fungi - 76753; Plants - 38542; Viruses - 3008; Other Eukaryotes - 186899 (source: NCBI BLink).
AT1G57730	8.255	chr1	-	21380857	21381382	525	AT1G57730	RING/U-box superfamily protein
AT1G58190	7.3625	chr1	+	21540631	21544398	3767	AtRLP9|RLP9	receptor like protein 9
AT1G58360	6.49	chr1	+	21676529	21680502	3973	NAT2|AAP1	amino acid permease 1
AT1G59630	6.73	chr1	-	21907176	21907955	779	AT1G59630	F-box associated ubiquitination effector family protein
AT1G59780	4.72	chr1	-	21993580	21997691	4111	AT1G59780	NB-ARC domain-containing disease resistance protein
AT1G60110	5.785	chr1	+	22168501	22170649	2148	AT1G60110	Mannose-binding lectin superfamily protein
AT1G60130	4.165	chr1	+	22174178	22176321	2143	AT1G60130	Mannose-binding lectin superfamily protein
AT1G61160	10.77	chr1	-	22544867	22546230	1363	AT1G61160	CONTAINS InterPro DOMAIN/s: Retrotransposon gag protein (InterPro:IPR005162); Has 30201 Blast hits to 17322 proteins in 780 species: Archae - 12; Bacteria - 1396; Metazoa - 17338; Fungi - 3422; Plants - 5037; Viruses - 0; Other Eukaryotes - 2996 (source: NCBI BLink).
AT1G61290	5.855	chr1	+	22605008	22606216	1208	ATSYP124|SYP124	syntaxin of plants 124
AT1G61760	6.43	chr1	-	22807439	22808114	675	AT1G61760	Late embryogenesis abundant (LEA) hydroxyproline-rich glycoprotein family
AT1G61920	6.8	chr1	+	22888451	22889037	586	AT1G61920	unknown protein; FUNCTIONS IN: molecular_function unknown; INVOLVED IN: biological_process unknown; LOCATED IN: endomembrane system; EXPRESSED IN: sperm cell, male gametophyte, pollen tube; EXPRESSED DURING: M germinated pollen stage; Has 3 Blast hits to 3 proteins in 1 species: Archae - 0; Bacteria - 0; Metazoa - 0; Fungi - 0; Plants - 3; Viruses - 0; Other Eukaryotes - 0 (source: NCBI BLink).
AT1G62310	6.255	chr1	-	23036038	23039609	3571	AT1G62310	transcription factor jumonji (jmjC) domain-containing protein
AT1G62540	10.32	chr1	+	23151793	23155717	3924	FMO GS-OX2	flavin-monooxygenase glucosinolate S-oxygenase 2
AT1G62560	6.895	chr1	+	23159822	23162649	2827	FMO GS-OX3	flavin-monooxygenase glucosinolate S-oxygenase 3
AT1G62630	4.6175	chr1	+	23185911	23188593	2682	AT1G62630	Disease resistance protein (CC-NBS-LRR class) family
AT1G62760	6.06	chr1	-	23237573	23238512	939	AT1G62760	Plant invertase/pectin methylesterase inhibitor superfamily protein
AT1G63020	5.805	chr1	-	23354684	23362487	7803	NRPD1|NRPD1A|POL IVA|SMD2|SDE4	nuclear RNA polymerase D1A
AT1G63140	7.8	chr1	+	23417493	23419002	1509	AT1G63140	O-methyltransferase family protein
AT1G63550	5.91	chr1	+	23569537	23571107	1570	AT1G63550	Receptor-like protein kinase-related family protein
AT1G63710	5.59	chr1	-	23632177	23633942	1765	CYP86A7	cytochrome P450, family 86, subfamily A, polypeptide 7
AT1G63820	6.125	chr1	-	23682421	23684367	1946	AT1G63820	CCT motif family protein
AT1G63870	7.385	chr1	-	23707130	23711901	4771	AT1G63870	Disease resistance protein (TIR-NBS-LRR class) family
AT1G64050	6.92	chr1	+	23762352	23766168	3816	AT1G64050	unknown protein; Has 524 Blast hits to 342 proteins in 101 species: Archae - 0; Bacteria - 106; Metazoa - 106; Fungi - 24; Plants - 25; Viruses - 0; Other Eukaryotes - 263 (source: NCBI BLink).
AT1G64200	5.22	chr1	-	23828525	23830002	1477	VHA-E3	vacuolar H+-ATPase subunit E isoform 3
AT1G64400	4.76	chr1	-	23915597	23919783	4186	LACS3	AMP-dependent synthetase and ligase family protein
AT1G64540	6.54	chr1	+	23966908	23968425	1517	AT1G64540	F-box/FBD-like domains containing protein
AT1G64700	9.69	chr1	-	24039809	24040595	786	AT1G64700	unknown protein; FUNCTIONS IN: molecular_function unknown; INVOLVED IN: N-terminal protein myristoylation; LOCATED IN: cellular_component unknown; EXPRESSED IN: 17 plant structures; EXPRESSED DURING: 11 growth stages; BEST Arabidopsis thaliana protein match is: unknown protein (TAIR:AT3G61920.1); Has 48 Blast hits to 47 proteins in 7 species: Archae - 0; Bacteria - 0; Metazoa - 0; Fungi - 0; Plan…
AT1G64710	6.265	chr1	+	24044544	24046552	2008	AT1G64710	GroES-like zinc-binding dehydrogenase family protein
AT1G64850	5.465	chr1	-	24096434	24097650	1216	AT1G64850	Calcium-binding EF hand family protein
AT1G64970	9.54	chr1	-	24134084	24136109	2025	TMT1|G-TMT|VTE4	gamma-tocopherol methyltransferase
AT1G65180	5.27	chr1	-	24211740	24213870	2130	AT1G65180	Cysteine/Histidine-rich C1 domain family protein
AT1G65290	8.56	chr1	-	24248827	24250421	1594	mtACP2	mitochondrial acyl carrier protein 2
AT1G65690	6.015	chr1	-	24431429	24432953	1524	AT1G65690	Late embryogenesis abundant (LEA) hydroxyproline-rich glycoprotein family
AT1G65760	6.46	chr1	+	24458590	24459715	1125	AT1G65760	Protein of unknown function (DUF295)
AT1G65970	7.09	chr1	-	24557371	24558322	951	TPX2	thioredoxin-dependent peroxidase 2
AT1G66330	7.955	chr1	-	24729628	24732360	2732	AT1G66330	senescence-associated family protein
AT1G66440	6.425	chr1	+	24782170	24784351	2181	AT1G66440	Cysteine/Histidine-rich C1 domain family protein
AT1G66450	5.75	chr1	+	24786199	24788302	2103	AT1G66450	Cysteine/Histidine-rich C1 domain family protein
AT1G66700	4.575	chr1	-	24873290	24874758	1468	PXMT1	S-adenosyl-L-methionine-dependent methyltransferases superfamily protein
AT1G66840	5.09	chr1	-	24933855	24936322	2467	AT1G66840	Plant protein of unknown function (DUF827)
AT1G67130	4.6	chr1	-	25099261	25100625	1364	AT1G67130	F-box family protein
AT1G67455	4.51	chr1	+	25268144	25269475	1331	AT1G67455	F-box and associated interaction domains-containing protein
AT1G67660	6.795	chr1	+	25363534	25365229	1695	AT1G67660	Restriction endonuclease, type II-like superfamily protein
AT1G67680	5.45	chr1	-	25365755	25368526	2771	AT1G67680	SRP72 RNA-binding domain
AT1G67750	5.52	chr1	+	25401587	25403503	1916	AT1G67750	Pectate lyase family protein
AT1G68470	5.09	chr1	-	25676394	25678288	1894	AT1G68470	Exostosin family protein
AT1G68600	6.515	chr1	+	25759841	25762934	3093	AT1G68600	Aluminium activated malate transporter family protein
AT1G68640	4.325	chr1	-	25769575	25772543	2968	PAN	bZIP transcription factor family protein
AT1G69540	5.435	chr1	-	26145043	26147571	2528	AGL94	AGAMOUS-like 94
AT1G69600	12.25	chr1	+	26182469	26183198	729	ATHB29|ZFHD1	zinc finger homeodomain 1
AT1G69620	6.705	chr1	+	26189835	26191323	1488	RPL34	ribosomal protein L34
AT1G69630	5.495	chr1	-	26191639	26193174	1535	AT1G69630	F-box/RNI-like superfamily protein
AT1G69680	6.41	chr1	+	26204804	26206928	2124	AT1G69680	Mog1/PsbP/DUF1795-like photosystem II reaction center PsbP family protein
AT1G70170	5.115	chr1	+	26423873	26425356	1483	MMP	matrix metalloproteinase
AT1G70250	7.915	chr1	+	26452964	26456088	3124	AT1G70250	receptor serine/threonine kinase, putative
AT1G70430	7.17	chr1	+	26545413	26549216	3803	AT1G70430	Protein kinase superfamily protein
AT1G70895	5.18	chr1	+	26727898	26728754	856	CLE17	CLAVATA3/ESR-RELATED 17
AT1G70990	7.49	chr1	-	26767296	26768076	780	AT1G70990	proline-rich family protein
AT1G71690	7.565	chr1	+	26947764	26949168	1404	AT1G71690	Protein of unknown function (DUF579)
AT1G71890	6.625	chr1	+	27058438	27060785	2347	ATSUC5|SUC5	Major facilitator superfamily protein
AT1G72000	4.38	chr1	+	27103276	27105663	2387	AT1G72000	Plant neutral invertase family protein
AT1G72100	8.805	chr1	+	27127211	27128978	1767	AT1G72100	late embryogenesis abundant domain-containing protein / LEA domain-containing protein
AT1G72125	6.62	chr1	+	27134167	27136389	2222	AT1G72125	Major facilitator superfamily protein
AT1G72220	5.02	chr1	-	27184280	27185830	1550	AT1G72220	RING/U-box superfamily protein
AT1G72450	4.84	chr1	-	27274064	27276317	2253	TIFY11B|JAZ6	jasmonate-zim-domain protein 6
AT1G72970	6.9	chr1	+	27452765	27455964	3199	EDA17|HTH	Glucose-methanol-choline (GMC) oxidoreductase family protein
AT1G73510	5.405	chr1	-	27642385	27643189	804	AT1G73510	unknown protein; Has 7 Blast hits to 7 proteins in 2 species: Archae - 0; Bacteria - 0; Metazoa - 0; Fungi - 0; Plants - 7; Viruses - 0; Other Eukaryotes - 0 (source: NCBI BLink).
AT1G73590	5.085	chr1	+	27659672	27663178	3506	PIN1|ATPIN1	Auxin efflux carrier family protein
AT1G73620	11.32	chr1	+	27681407	27683130	1723	AT1G73620	Pathogenesis-related thaumatin superfamily protein
AT1G73630	6.555	chr1	+	27684735	27685453	718	AT1G73630	EF hand calcium-binding protein family
AT1G74000	6.99	chr1	-	27829141	27831431	2290	SS3	strictosidine synthase 3
AT1G74320	8.32	chr1	+	27940672	27943204	2532	AT1G74320	Protein kinase superfamily protein
AT1G74875	4.45	chr1	-	28128469	28129745	1276	AT1G74875	FUNCTIONS IN: molecular_function unknown; INVOLVED IN: biological_process unknown; LOCATED IN: cellular_component unknown; BEST Arabidopsis thaliana protein match is: F-box family protein (TAIR:AT1G67623.1); Has 36 Blast hits to 36 proteins in 8 species: Archae - 0; Bacteria - 0; Metazoa - 0; Fungi - 0; Plants - 36; Viruses - 0; Other Eukaryotes - 0 (source: NCBI BLink).
AT1G75290	4.295	chr1	+	28253889	28255173	1284	AT1G75290	NAD(P)-binding Rossmann-fold superfamily protein
AT1G75440	8.8	chr1	+	28313486	28315122	1636	UBC16	ubiquitin-conjugating enzyme 16
AT1G75620	4.065	chr1	-	28394778	28396596	1818	AT1G75620	glyoxal oxidase-related protein
AT1G75920	9.6	chr1	+	28504451	28507168	2717	AT1G75920	GDSL-like Lipase/Acylhydrolase superfamily protein
AT1G76405	6.6	chr1	+	28661883	28663789	1906	AT1G76405	unknown protein; FUNCTIONS IN: molecular_function unknown; INVOLVED IN: biological_process unknown; LOCATED IN: chloroplast envelope; EXPRESSED IN: 21 plant structures; EXPRESSED DURING: 13 growth stages; BEST Arabidopsis thaliana protein match is: unknown protein (TAIR:AT1G20816.1); Has 38 Blast hits to 38 proteins in 14 species: Archae - 0; Bacteria - 0; Metazoa - 0; Fungi - 0; Plants - 38; Vir…
AT1G76430	6.38	chr1	-	28678934	28681995	3061	PHT1;9	phosphate transporter 1;9
AT1G76690	4.82	chr1	+	28778889	28780483	1594	OPR2|ATOPR2	12-oxophytodienoate reductase 2
AT1G76830	4.275	chr1	+	28844643	28845765	1122	AT1G76830	F-box and associated interaction domains-containing protein
AT1G76910	5.465	chr1	+	28887217	28888104	887	AT1G76910	unknown protein; Has 0 Blast hits to 0 proteins in 0 species (source: NCBI BLink).
AT1G77020	5.96	chr1	-	28944842	28947031	2189	AT1G77020	DNAJ heat shock N-terminal domain-containing protein
AT1G77200	7.185	chr1	-	29004356	29005091	735	AT1G77200	Integrase-type DNA-binding superfamily protein
AT1G77310	6.725	chr1	+	29051504	29056339	4835	AT1G77310	BEST Arabidopsis thaliana protein match is: wound-responsive family protein (TAIR:AT1G21610.1); Has 493 Blast hits to 482 proteins in 163 species: Archae - 0; Bacteria - 100; Metazoa - 172; Fungi - 66; Plants - 65; Viruses - 7; Other Eukaryotes - 83 (source: NCBI BLink).
AT1G77510	6.87	chr1	+	29126649	29129612	2963	ATPDI6|PDIL1-2|ATPDIL1-2|PDI6	PDI-like 1-2
AT1G77530	7.29	chr1	+	29136036	29137555	1519	AT1G77530	O-methyltransferase family protein
AT1G77765	8.635	chr1	+	29245049	29246237	1188	AT1G77765	unknown protein; FUNCTIONS IN: molecular_function unknown; INVOLVED IN: biological_process unknown; LOCATED IN: cellular_component unknown; Has 30201 Blast hits to 17322 proteins in 780 species: Archae - 12; Bacteria - 1396; Metazoa - 17338; Fungi - 3422; Plants - 5037; Viruses - 0; Other Eukaryotes - 2996 (source: NCBI BLink).
AT1G77840	6.82	chr1	+	29268486	29270586	2100	AT1G77840	Translation initiation factor IF2/IF5
AT1G78750	6.745	chr1	-	29613121	29614695	1574	AT1G78750	F-box/RNI-like superfamily protein
AT1G78860	6.79	chr1	-	29646167	29647499	1332	AT1G78860	D-mannose binding lectin protein with Apple-like carbohydrate-binding domain
AT1G78960	6.685	chr1	+	29696469	29701263	4794	ATLUP2|LUP2	lupeol synthase 2
AT1G79460	5.77	chr1	+	29890391	29894587	4196	KS|GA2|KS1|ATKS|ATKS1	Terpenoid cyclases/Protein prenyltransferases superfamily protein
AT1G79480	5.01	chr1	-	29897726	29899604	1878	AT1G79480	Carbohydrate-binding X8 domain superfamily protein
AT1G79680	6.005	chr1	-	29979972	29982773	2801	WAKL10|ATWAKL10	WALL ASSOCIATED KINASE (WAK)-LIKE 10
AT1G79810	8.405	chr1	+	30019743	30022486	2743	TED3|PEX2|ATPEX2	Pex2/Pex12 N-terminal domain-containing protein / zinc finger (C3HC4-type RING finger) family protein
AT1G79820	5.87	chr1	-	30022259	30027391	5132	SGB1	Major facilitator superfamily protein
AT1G80110	9.21	chr1	+	30135380	30136956	1576	ATPP2-B11|PP2-B11	phloem protein 2-B11
AT1G80340	7.905	chr1	-	30200692	30202200	1508	GA4H|GA3OX2|ATGA3OX2	gibberellin 3-oxidase 2
AT1G80640	5.545	chr1	+	30311665	30314375	2710	AT1G80640	Protein kinase superfamily protein
AT1G80860	9.16	chr1	-	30388034	30389302	1268	PLMT|ATPLMT	phospholipid N-methyltransferase
AT2G01175	8.13	chr2	-	104883	106216	1333	AT2G01175	unknown protein; FUNCTIONS IN: molecular_function unknown; INVOLVED IN: biological_process unknown; LOCATED IN: endomembrane system; Has 35333 Blast hits to 34131 proteins in 2444 species: Archae - 798; Bacteria - 22429; Metazoa - 974; Fungi - 991; Plants - 531; Viruses - 0; Other Eukaryotes - 9610 (source: NCBI BLink).
AT2G01310	10.305	chr2	-	152480	152642	162	AT2G01310	BEST Arabidopsis thaliana protein match is: cyclin-dependent protein kinase 3;2 (TAIR:AT1G47210.1); Has 37 Blast hits to 37 proteins in 6 species: Archae - 0; Bacteria - 0; Metazoa - 0; Fungi - 0; Plants - 37; Viruses - 0; Other Eukaryotes - 0 (source: NCBI BLink).
AT2G01505	6.785	chr2	-	228744	229237	493	CLE16	CLAVATA3/ESR-RELATED 16
AT2G01810	5.335	chr2	+	347536	350179	2643	AT2G01810	RING/FYVE/PHD zinc finger superfamily protein
AT2G02010	10.98	chr2	-	474164	476594	2430	GAD4	glutamate decarboxylase 4
AT2G02026	4.21	chr2	+	481906	482086	180	AT2G02026	unknown protein; Has 30201 Blast hits to 17322 proteins in 780 species: Archae - 12; Bacteria - 1396; Metazoa - 17338; Fungi - 3422; Plants - 5037; Viruses - 0; Other Eukaryotes - 2996 (source: NCBI BLink).
AT2G02150	6.325	chr2	-	550339	552625	2286	AT2G02150	Tetratricopeptide repeat (TPR)-like superfamily protein
AT2G02450	5.55	chr2	+	648043	650814	2771	LOV1|NAC035|ANAC035|anac034	NAC domain containing protein 35
AT2G02795	6.18	chr2	+	795895	796492	597	AT2G02795	unknown protein; Has 30201 Blast hits to 17322 proteins in 780 species: Archae - 12; Bacteria - 1396; Metazoa - 17338; Fungi - 3422; Plants - 5037; Viruses - 0; Other Eukaryotes - 2996 (source: NCBI BLink).
AT2G02930	5.49	chr2	-	851163	852222	1059	ATGSTF3|GST16|GSTF3	glutathione S-transferase F3
AT2G03410	4.71	chr2	+	1033597	1036009	2412	AT2G03410	Mo25 family protein
AT2G03590	4.66	chr2	+	1094756	1096968	2212	ATUPS1|UPS1	ureide permease 1
AT2G03821	8.275	chr2	-	1167302	1168206	904	AT2G03821	unknown protein; FUNCTIONS IN: molecular_function unknown; INVOLVED IN: biological_process unknown; LOCATED IN: cellular_component unknown; Has 3 Blast hits to 3 proteins in 2 species: Archae - 0; Bacteria - 0; Metazoa - 1; Fungi - 0; Plants - 2; Viruses - 0; Other Eukaryotes - 0 (source: NCBI BLink).
AT2G04040	5.45	chr2	-	1334511	1336489	1978	ATDTX1|TX1	MATE efflux family protein
AT2G04100	6.58	chr2	-	1376889	1379130	2241	AT2G04100	MATE efflux family protein
AT2G04395	5.725	chr2	-	1529082	1529954	872	AT2G04395	Nucleic acid-binding, OB-fold-like protein
AT2G04530	9.44	chr2	+	1576708	1578741	2033	CPZ|TRZ2	Metallo-hydrolase/oxidoreductase superfamily protein
AT2G04780	8.38	chr2	+	1676741	1678455	1714	FLA7	FASCICLIN-like arabinoogalactan 7
AT2G04830	4.26	chr2	+	1695354	1695856	502	AT2G04830	Protein of unknown function (DUF295)
AT2G05580	5.7	chr2	+	2055548	2056700	1152	AT2G05580	Glycine-rich protein family
AT2G10608	7.635	chr2	-	4145497	4146239	742	AT2G10608	unknown protein; FUNCTIONS IN: molecular_function unknown; INVOLVED IN: biological_process unknown; LOCATED IN: cellular_component unknown.
AT2G10930	7.355	chr2	-	4303280	4303967	687	AT2G10930	unknown protein; BEST Arabidopsis thaliana protein match is: unknown protein (TAIR:AT5G48500.1); Has 7 Blast hits to 7 proteins in 1 species: Archae - 0; Bacteria - 0; Metazoa - 0; Fungi - 0; Plants - 7; Viruses - 0; Other Eukaryotes - 0 (source: NCBI BLink).
AT2G11405	6.42	chr2	+	4543174	4543522	348	AT2G11405	unknown protein; FUNCTIONS IN: molecular_function unknown; INVOLVED IN: biological_process unknown; LOCATED IN: endomembrane system; Has 30201 Blast hits to 17322 proteins in 780 species: Archae - 12; Bacteria - 1396; Metazoa - 17338; Fungi - 3422; Plants - 5037; Viruses - 0; Other Eukaryotes - 2996 (source: NCBI BLink).
AT2G12190	12.775	chr2	-	4891641	4893345	1704	AT2G12190	Cytochrome P450 superfamily protein
AT2G13430	8.23	chr2	+	5590051	5591422	1371	AT2G13430	unknown protein; Has 1 Blast hits to 1 proteins in 1 species: Archae - 0; Bacteria - 0; Metazoa - 0; Fungi - 0; Plants - 1; Viruses - 0; Other Eukaryotes - 0 (source: NCBI BLink).
AT2G13550	11.28	chr2	-	5648541	5649797	1256	AT2G13550	unknown protein; Has 23 Blast hits to 20 proteins in 10 species: Archae - 0; Bacteria - 0; Metazoa - 10; Fungi - 0; Plants - 4; Viruses - 0; Other Eukaryotes - 9 (source: NCBI BLink).
AT2G13610	6.015	chr2	-	5673687	5675831	2144	AT2G13610	ABC-2 type transporter family protein
AT2G13680	5.3175	chr2	+	5694397	5706134	11737	GLS2|CALS5|ATGSL02	callose synthase 5
AT2G14070	10.41	chr2	+	5921880	5922990	1110	AT2G14070	wound-responsive protein-related
AT2G14100	8.79	chr2	-	5934555	5936371	1816	CYP705A13	cytochrome P450, family 705, subfamily A, polypeptide 13
AT2G14920	5.395	chr2	+	6418198	6419236	1038	ST4A|ATST4A	sulfotransferase 4A
AT2G15327	6.415	chr2	-	6671894	6672731	837	AT2G15327	unknown protein; FUNCTIONS IN: molecular_function unknown; INVOLVED IN: biological_process unknown; LOCATED IN: chloroplast; Has 30201 Blast hits to 17322 proteins in 780 species: Archae - 12; Bacteria - 1396; Metazoa - 17338; Fungi - 3422; Plants - 5037; Viruses - 0; Other Eukaryotes - 2996 (source: NCBI BLink).
AT2G15400	7.355	chr2	+	6712935	6714052	1117	NRPE3B|RBP36B	DNA-directed RNA polymerase family protein
AT2G15760	5.53	chr2	-	6865609	6866877	1268	AT2G15760	Protein of unknown function (DUF1645)
AT2G17280	5.26	chr2	+	7513127	7515047	1920	AT2G17280	Phosphoglycerate mutase family protein
AT2G17305	5.915	chr2	+	7527675	7529210	1535	AT2G17305	CONTAINS InterPro DOMAIN/s: FBD (InterPro:IPR013596), FBD-like (InterPro:IPR006566); BEST Arabidopsis thaliana protein match is: F-box family protein (TAIR:AT3G62230.1); Has 81 Blast hits to 54 proteins in 5 species: Archae - 0; Bacteria - 0; Metazoa - 0; Fungi - 0; Plants - 81; Viruses - 0; Other Eukaryotes - 0 (source: NCBI BLink).
AT2G17310	7.41	chr2	+	7531193	7532412	1219	SON1	F-box and associated interaction domains-containing protein
AT2G18100	6.23	chr2	+	7867827	7871642	3815	AT2G18100	Protein of unknown function (DUF726)
AT2G18470	5.62	chr2	-	8005284	8008052	2768	PERK4	roline-rich extensin-like receptor kinase 4
AT2G18500	3.87	chr2	+	8027033	8028251	1218	OFP7|ATOFP7	ovate family protein 7
AT2G18640	4.44	chr2	-	8083739	8084888	1149	GGPS4	geranylgeranyl pyrophosphate synthase 4
AT2G19110	5.245	chr2	+	8278880	8286445	7565	HMA4|ATHMA4	heavy metal atpase 4
AT2G19440	5.54	chr2	-	8418163	8419806	1643	AT2G19440	O-Glycosyl hydrolases family 17 protein
AT2G19660	4.955	chr2	-	8496719	8498708	1989	AT2G19660	Cysteine/Histidine-rich C1 domain family protein
AT2G19850	12.185	chr2	+	8568568	8569890	1322	AT2G19850	unknown protein; FUNCTIONS IN: molecular_function unknown; INVOLVED IN: biological_process unknown; BEST Arabidopsis thaliana protein match is: unknown protein (TAIR:AT3G54730.4); Has 0 Blast hits to 0 proteins in 0 species (source: NCBI BLink).
AT2G19970	9.6	chr2	-	8623729	8624476	747	AT2G19970	CAP (Cysteine-rich secretory proteins, Antigen 5, and Pathogenesis-related 1 protein) superfamily protein
AT2G20150	4.755	chr2	+	8697299	8699299	2000	AT2G20150	unknown protein; Has 5 Blast hits to 5 proteins in 1 species: Archae - 0; Bacteria - 0; Metazoa - 0; Fungi - 0; Plants - 5; Viruses - 0; Other Eukaryotes - 0 (source: NCBI BLink).
AT2G20360	7.28	chr2	+	8785987	8789473	3486	AT2G20360	NAD(P)-binding Rossmann-fold superfamily protein
AT2G20620	7.275	chr2	-	8891928	8893244	1316	AT2G20620	Protein of unknown function (DUF626)
AT2G21040	6.575	chr2	+	9026156	9027310	1154	AT2G21040	Calcium-dependent lipid-binding (CaLB domain) family protein
AT2G21260	4.74	chr2	-	9105582	9107380	1798	AT2G21260	NAD(P)-linked oxidoreductase superfamily protein
AT2G21450	11.29	chr2	-	9179409	9182356	2947	CHR34	chromatin remodeling 34
AT2G21840	8.49	chr2	-	9307059	9310058	2999	AT2G21840	Cysteine/Histidine-rich C1 domain family protein
AT2G21850	7.8	chr2	+	9315217	9318238	3021	AT2G21850	Cysteine/Histidine-rich C1 domain family protein
AT2G21920	7.28	chr2	-	9343409	9347159	3750	AT2G21920	F-box associated ubiquitination effector family protein
AT2G22190	5.12	chr2	-	9433764	9436544	2780	AT2G22190	Haloacid dehalogenase-like hydrolase (HAD) superfamily protein
AT2G22330	6.835	chr2	+	9488553	9491187	2634	CYP79B3	cytochrome P450, family 79, subfamily B, polypeptide 3
AT2G22590	6.545	chr2	+	9592995	9594535	1540	AT2G22590	UDP-Glycosyltransferase superfamily protein
AT2G22600	7.285	chr2	+	9596616	9599050	2434	AT2G22600	RNA-binding KH domain-containing protein
AT2G23180	5.565	chr2	+	9874906	9876594	1688	CYP96A1	cytochrome P450, family 96, subfamily A, polypeptide 1
AT2G23560	5.78	chr2	-	10029274	10030382	1108	MES7|ATMES7	methyl esterase 7
AT2G23590	6.315	chr2	-	10034606	10036000	1394	ATMES8|MES8	methyl esterase 8
AT2G23970	7.91	chr2	+	10199697	10201081	1384	AT2G23970	Class I glutamine amidotransferase-like superfamily protein
AT2G24190	6.535	chr2	-	10283620	10284980	1360	AT2G24190	NAD(P)-binding Rossmann-fold superfamily protein
AT2G24450	4.695	chr2	-	10392786	10393976	1190	FLA3	FASCICLIN-like arabinogalactan protein 3 precursor
AT2G24610	4.8275	chr2	+	10457044	10460508	3464	CNGC14|ATCNGC14	cyclic nucleotide-gated channel 14
AT2G24645	5.975	chr2	-	10480531	10482795	2264	AT2G24645	Transcriptional factor B3 family protein
AT2G24670	6.46	chr2	+	10492668	10493567	899	AT2G24670	Domain of unknown function (DUF313)
AT2G25470	6.825	chr2	+	10838419	10841881	3462	RLP21|AtRLP21	receptor like protein 21
AT2G25540	6.04	chr2	-	10866821	10872077	5256	CESA10	cellulose synthase 10
AT2G25790	4.605	chr2	+	11000598	11004235	3637	AT2G25790	Leucine-rich receptor-like protein kinase family protein
AT2G26040	7.815	chr2	-	11094831	11095404	573	RCAR14|PYL2	PYR1-like 2
AT2G26380	5.52	chr2	-	11226614	11228057	1443	AT2G26380	Leucine-rich repeat (LRR) family protein
AT2G26420	5.685	chr2	-	11239433	11242239	2806	PIP5K3	1-phosphatidylinositol-4-phosphate 5-kinase 3
AT2G26610	4.18	chr2	+	11318770	11324174	5404	AT2G26610	Transducin family protein / WD-40 repeat family protein
AT2G27330	10.765	chr2	-	11695031	11696630	1599	AT2G27330	RNA-binding (RRM/RBD/RNP motifs) family protein
AT2G27380	3.38	chr2	+	11713410	11715696	2286	EPR1|ATEPR1	extensin proline-rich 1
AT2G27430	9.34	chr2	-	11729825	11733210	3385	AT2G27430	ARM repeat superfamily protein
AT2G27660	6.855	chr2	-	11798536	11800850	2314	AT2G27660	Cysteine/Histidine-rich C1 domain family protein
AT2G28160	7.7	chr2	+	12004707	12006122	1415	BHLH029|ATFIT1|FRU|ATBHLH029|ATBHLH29|FIT1	FER-like regulator of iron uptake
AT2G28630	4.04	chr2	-	12275318	12277245	1927	KCS12	3-ketoacyl-CoA synthase 12
AT2G29380	4.865	chr2	+	12608701	12610167	1466	HAI3	highly ABA-induced PP2C gene 3
AT2G29500	10.61	chr2	-	12633090	12633805	715	AT2G29500	HSP20-like chaperones superfamily protein
AT2G29750	5.655	chr2	+	12709726	12711696	1970	UGT71C1	UDP-glucosyl transferase 71C1
AT2G29840	9.225	chr2	-	12732386	12733983	1597	AT2G29840	RING/U-box superfamily protein
AT2G31160	7.195	chr2	+	13277810	13278745	935	LSH3	Protein of unknown function (DUF640)
AT2G31190	7.935	chr2	-	13291196	13293794	2598	RUS2|WXR1	Protein of unknown function, DUF647
AT2G31360	5.61	chr2	-	13371657	13373606	1949	DS2|ADS2	16:0delta9 desaturase 2
AT2G31790	9.9	chr2	+	13518210	13520364	2154	AT2G31790	UDP-Glycosyltransferase superfamily protein
AT2G31940	9.58	chr2	+	13580599	13581112	513	AT2G31940	unknown protein; INVOLVED IN: biological_process unknown; LOCATED IN: endomembrane system; EXPRESSED IN: 16 plant structures; EXPRESSED DURING: 6 growth stages; BEST Arabidopsis thaliana protein match is: unknown protein (TAIR:AT5G19875.1); Has 227 Blast hits to 227 proteins in 13 species: Archae - 0; Bacteria - 0; Metazoa - 0; Fungi - 0; Plants - 227; Viruses - 0; Other Eukaryotes - 0 (source: N…
AT2G32060	6.005	chr2	-	13639015	13640316	1301	AT2G32060	Ribosomal protein L7Ae/L30e/S12e/Gadd45 family protein
AT2G32460	8.145	chr2	-	13782207	13784471	2264	ATMYB101|ATM1|MYB101	myb domain protein 101
AT2G32470	6.845	chr2	+	13787171	13788894	1723	AT2G32470	F-box associated ubiquitination effector family protein
AT2G32660	7.205	chr2	-	13853757	13856112	2355	AtRLP22|RLP22	receptor like protein 22
AT2G32670	6.02	chr2	+	13857876	13859774	1898	ATVAMP725|VAMP725	vesicle-associated membrane protein 725
AT2G32740	4.545	chr2	+	13886825	13888232	1407	ATGT13|GT13	galactosyltransferase 13
AT2G32780	6.405	chr2	-	13898430	13901870	3440	UBP1|ATUBP1	ubiquitin-specific protease 1
AT2G32790	7.1	chr2	-	13905487	13906326	839	AT2G32790	Ubiquitin-conjugating enzyme family protein
AT2G33000	5.2	chr2	+	14006134	14008535	2401	AT2G33000	ubiquitin-associated (UBA)/TS-N domain-containing protein-related
AT2G33020	6.98	chr2	-	14013873	14016516	2643	RLP24|AtRLP24	receptor like protein 24
AT2G33350	4.6	chr2	+	14133928	14137154	3226	AT2G33350	CCT motif family protein
AT2G33420	5.715	chr2	+	14158704	14162527	3823	AT2G33420	Protein of unknown function (DUF810)
AT2G33710	7.105	chr2	-	14258508	14260733	2225	AT2G33710	Integrase-type DNA-binding superfamily protein
AT2G34020	4.745	chr2	-	14371184	14373855	2671	AT2G34020	Calcium-binding EF-hand family protein
AT2G34224	4.655	chr2	-	14454087	14454258	171	AT2G34224	unknown protein; LOCATED IN: endomembrane system; Has 30201 Blast hits to 17322 proteins in 780 species: Archae - 12; Bacteria - 1396; Metazoa - 17338; Fungi - 3422; Plants - 5037; Viruses - 0; Other Eukaryotes - 2996 (source: NCBI BLink).
AT2G34260	6.89	chr2	+	14465848	14468531	2683	AT2G34260	transducin family protein / WD-40 repeat family protein
AT2G34320	6.395	chr2	+	14484958	14485837	879	AT2G34320	Polynucleotidyl transferase, ribonuclease H-like superfamily protein
AT2G34490	5.785	chr2	-	14535644	14537432	1788	CYP710A2	cytochrome P450, family 710, subfamily A, polypeptide 2
AT2G34510	7.65	chr2	-	14543996	14546879	2883	AT2G34510	Protein of unknown function, DUF642
AT2G34555	5.32	chr2	+	14556987	14558697	1710	GA2OX3|ATGA2OX3	gibberellin 2-oxidase 3
AT2G34780	6.68	chr2	+	14668439	14673733	5294	EMB1611|MEE22	maternal effect embryo arrest 22
AT2G35290	13.975	chr2	-	14861411	14862029	618	AT2G35290	unknown protein; Has 39 Blast hits to 39 proteins in 10 species: Archae - 0; Bacteria - 0; Metazoa - 0; Fungi - 0; Plants - 39; Viruses - 0; Other Eukaryotes - 0 (source: NCBI BLink).
AT2G35310	4.08	chr2	+	14864854	14866598	1744	AT2G35310	Transcriptional factor B3 family protein
AT2G35320	7.675	chr2	-	14866831	14868860	2029	EYA|ATEYA	EYES ABSENT homolog
AT2G35640	5.9	chr2	+	14982834	14984182	1348	AT2G35640	Homeodomain-like superfamily protein
AT2G35970	5.64	chr2	+	15109006	15109773	767	AT2G35970	Late embryogenesis abundant (LEA) hydroxyproline-rich glycoprotein family
AT2G36026	9.3	chr2	+	15127264	15127816	552	AT2G36026	Ovate family protein
AT2G36110	7.22	chr2	+	15161701	15162676	975	AT2G36110	Polynucleotidyl transferase, ribonuclease H-like superfamily protein
AT2G36210	8.05	chr2	-	15186039	15186804	765	AT2G36210	SAUR-like auxin-responsive protein family
AT2G36815	4.99	chr2	+	15440768	15441276	508	AT2G36815	FUNCTIONS IN: molecular_function unknown; INVOLVED IN: biological_process unknown; LOCATED IN: cellular_component unknown; CONTAINS InterPro DOMAIN/s: Cactin, central region (InterPro:IPR018816); BEST Arabidopsis thaliana protein match is: unknown protein (TAIR:AT1G03910.1); Has 9 Blast hits to 9 proteins in 4 species: Archae - 0; Bacteria - 0; Metazoa - 0; Fungi - 0; Plants - 8; Viruses - 0; Oth…
AT2G37380	5.245	chr2	+	15686757	15688003	1246	AT2G37380	unknown protein; BEST Arabidopsis thaliana protein match is: unknown protein (TAIR:AT2G39370.1); Has 1284 Blast hits to 422 proteins in 114 species: Archae - 0; Bacteria - 90; Metazoa - 125; Fungi - 151; Plants - 136; Viruses - 0; Other Eukaryotes - 782 (source: NCBI BLink).
AT2G37580	9.715	chr2	+	15764727	15765553	826	AT2G37580	RING/U-box superfamily protein
AT2G37590	4.265	chr2	+	15769120	15770619	1499	ATDOF2.4|DOF2.4	DNA binding with one finger 2.4
AT2G37620	5.16	chr2	+	15779173	15781561	2388	ACT1|AAc1	actin 1
AT2G37770	4.945	chr2	+	15834866	15836881	2015	AT2G37770	NAD(P)-linked oxidoreductase superfamily protein
AT2G38080	8.04	chr2	+	15934459	15937616	3157	LMCO4|IRX12|LAC4|ATLMCO4	Laccase/Diphenol oxidase family protein
AT2G38120	5.785	chr2	+	15972992	15977180	4188	AUX1|MAP1|PIR1|WAV5	Transmembrane amino acid transporter family protein
AT2G38640	7.79	chr2	-	16157603	16158561	958	AT2G38640	Protein of unknown function (DUF567)
AT2G38790	6.84	chr2	-	16214188	16215264	1076	AT2G38790	unknown protein; Has 21 Blast hits to 21 proteins in 5 species: Archae - 0; Bacteria - 0; Metazoa - 0; Fungi - 0; Plants - 19; Viruses - 0; Other Eukaryotes - 2 (source: NCBI BLink).
AT2G38840	7.47	chr2	+	16227050	16232456	5406	AT2G38840	Guanylate-binding family protein
AT2G39420	5.775	chr2	+	16460363	16463061	2698	AT2G39420	alpha/beta-Hydrolases superfamily protein
AT2G40110	10.02	chr2	+	16747939	16749512	1573	AT2G40110	Yippee family putative zinc-binding protein
AT2G40340	5.29	chr2	-	16848437	16850487	2050	DREB2C|AtERF48	Integrase-type DNA-binding superfamily protein
AT2G40440	7.725	chr2	-	16889211	16891292	2081	AT2G40440	BTB/POZ domain-containing protein
AT2G40520	6.175	chr2	+	16922586	16925914	3328	AT2G40520	Nucleotidyltransferase family protein
AT2G40570	5.715	chr2	+	16940834	16943492	2658	AT2G40570	initiator tRNA phosphoribosyl transferase family protein
AT2G40750	6.59	chr2	-	17000453	17002468	2015	WRKY54|ATWRKY54	WRKY DNA-binding protein 54
AT2G40955	5.015	chr2	+	17093092	17095132	2040	AT2G40955	unknown protein; FUNCTIONS IN: molecular_function unknown; INVOLVED IN: biological_process unknown; LOCATED IN: cellular_component unknown; EXPRESSED IN: cultured cell; BEST Arabidopsis thaliana protein match is: unknown protein (TAIR:AT4G15096.1); Has 89 Blast hits to 89 proteins in 21 species: Archae - 0; Bacteria - 3; Metazoa - 18; Fungi - 0; Plants - 12; Viruses - 0; Other Eukaryotes - 56 (so…
AT2G41130	6.965	chr2	+	17143293	17144949	1656	AT2G41130	basic helix-loop-helix (bHLH) DNA-binding superfamily protein
AT2G41710	7.245	chr2	-	17400021	17403050	3029	AT2G41710	Integrase-type DNA-binding superfamily protein
AT2G42060	5.395	chr2	+	17548094	17549069	975	AT2G42060	Cysteine/Histidine-rich C1 domain family protein
AT2G42200	6.815	chr2	+	17587406	17589630	2224	SPL9	squamosa promoter binding protein-like 9
AT2G42380	6.54	chr2	-	17646899	17648945	2046	BZIP34|ATBZIP34	Basic-leucine zipper (bZIP) transcription factor family protein
AT2G42720	4.78	chr2	+	17785408	17787421	2013	AT2G42720	FBD, F-box, Skp2-like and Leucine Rich Repeat domains containing protein
AT2G42730	5.675	chr2	-	17787453	17791582	4129	AT2G42730	F-box family protein
AT2G42810	7.445	chr2	-	17811934	17816692	4758	PAPP5|PP5.2|PP5	protein phosphatase 5.2
AT2G43160	6.77	chr2	+	17948061	17953669	5608	AT2G43160	ENTH/VHS family protein
AT2G43440	5.425	chr2	+	18039310	18040722	1412	AT2G43440	F-box and associated interaction domains-containing protein
AT2G43840	6.3	chr2	+	18157637	18159175	1538	UGT74F1	UDP-glycosyltransferase 74 F1
AT2G44010	7.305	chr2	+	18216683	18217438	755	AT2G44010	unknown protein; BEST Arabidopsis thaliana protein match is: unknown protein (TAIR:AT3G59880.1); Has 18 Blast hits to 18 proteins in 7 species: Archae - 0; Bacteria - 0; Metazoa - 0; Fungi - 0; Plants - 18; Viruses - 0; Other Eukaryotes - 0 (source: NCBI BLink).
AT2G44578	6.395	chr2	-	18400645	18401326	681	AT2G44578	RING/U-box superfamily protein
AT2G44740	3.975	chr2	-	18441988	18443399	1411	CYCP4;1	cyclin p4;1
AT2G44790	7.18	chr2	-	18461905	18463309	1404	UCC2	uclacyanin 2
AT2G44880	6.185	chr2	+	18505238	18506906	1668	AT2G44880	Pentatricopeptide repeat (PPR-like) superfamily protein
AT2G44910	8.91	chr2	-	18517886	18519525	1639	HB4|ATHB-4|ATHB4	homeobox-leucine zipper protein 4
AT2G45040	6.905	chr2	+	18577649	18578914	1265	AT2G45040	Matrixin family protein
AT2G45120	5.92	chr2	+	18603617	18604751	1134	AT2G45120	C2H2-like zinc finger protein
AT2G45220	6.675	chr2	-	18644083	18646447	2364	AT2G45220	Plant invertase/pectin methylesterase inhibitor superfamily
AT2G45400	6.02	chr2	-	18703828	18706266	2438	BEN1	NAD(P)-binding Rossmann-fold superfamily protein
AT2G45660	5.275	chr2	-	18807537	18811047	3510	AGL20|SOC1|ATSOC1	AGAMOUS-like 20
AT2G46495	5.76	chr2	-	19084133	19085704	1571	AT2G46495	RING/U-box superfamily protein
AT2G46590	4.635	chr2	+	19133039	19134905	1866	DAG2	Dof-type zinc finger DNA-binding family protein
AT2G46940	6.18	chr2	-	19286657	19287581	924	AT2G46940	unknown protein; BEST Arabidopsis thaliana protein match is: unknown protein (TAIR:AT3G62070.1); Has 143 Blast hits to 141 proteins in 14 species: Archae - 0; Bacteria - 0; Metazoa - 4; Fungi - 0; Plants - 139; Viruses - 0; Other Eukaryotes - 0 (source: NCBI BLink).
AT2G47010	8.455	chr2	+	19317125	19319329	2204	AT2G47010	unknown protein; FUNCTIONS IN: molecular_function unknown; INVOLVED IN: biological_process unknown; LOCATED IN: endomembrane system; EXPRESSED IN: 17 plant structures; EXPRESSED DURING: 10 growth stages; BEST Arabidopsis thaliana protein match is: unknown protein (TAIR:AT1G17030.1); Has 72 Blast hits to 72 proteins in 13 species: Archae - 0; Bacteria - 0; Metazoa - 0; Fungi - 0; Plants - 71; Viru…
AT2G47180	8.32	chr2	-	19368797	19370441	1644	GolS1|AtGolS1	galactinol synthase 1
AT2G47240	5.015	chr2	+	19392557	19397831	5274	LACS1|CER8	AMP-dependent synthetase and ligase family protein
AT2G47580	5.53	chr2	+	19517186	19518871	1685	U1A	spliceosomal protein U1A
AT2G47670	6.365	chr2	-	19543990	19544806	816	AT2G47670	Plant invertase/pectin methylesterase inhibitor superfamily protein
AT2G47750	3.54	chr2	-	19560126	19563191	3065	GH3.9	putative indole-3-acetic acid-amido synthetase GH3.9
AT2G48080	8.835	chr2	-	19664989	19667092	2103	AT2G48080	oxidoreductase, 2OG-Fe(II) oxygenase family protein
AT3G01080	7.165	chr3	+	25506	27449	1943	WRKY58|ATWRKY58	WRKY DNA-binding protein 58
AT3G01175	4.73	chr3	+	59470	60845	1375	AT3G01175	Protein of unknown function (DUF1666)
AT3G01329	7.39	chr3	-	118872	119178	306	AT3G01329	ECA1-like gametogenesis related family protein
AT3G01345	13.12	chr3	+	129137	130749	1612	AT3G01345	Expressed protein
AT3G01513	7.91	chr3	-	201919	202740	821	AT3G01513	unknown protein; CONTAINS InterPro DOMAIN/s: Protein of unknown function DUF1645 (InterPro:IPR012442); BEST Arabidopsis thaliana protein match is: unknown protein (TAIR:AT5G14730.1); Has 69 Blast hits to 69 proteins in 9 species: Archae - 0; Bacteria - 0; Metazoa - 0; Fungi - 0; Plants - 69; Viruses - 0; Other Eukaryotes - 0 (source: NCBI BLink).
AT3G01550	4.985	chr3	-	216806	219054	2248	PPT2|ATPPT2	phosphoenolpyruvate (pep)/phosphate translocator 2
AT3G01680	3.87	chr3	+	251980	255513	3533	AT3G01680	CONTAINS InterPro DOMAIN/s: Mediator complex subunit Med28 (InterPro:IPR021640); BEST Arabidopsis thaliana protein match is: unknown protein (TAIR:AT3G01670.1); Has 122 Blast hits to 112 proteins in 13 species: Archae - 0; Bacteria - 0; Metazoa - 0; Fungi - 0; Plants - 122; Viruses - 0; Other Eukaryotes - 0 (source: NCBI BLink).
AT3G01900	4.925	chr3	-	312358	313849	1491	CYP94B2	cytochrome P450, family 94, subfamily B, polypeptide 2
AT3G01970	6.92	chr3	-	326396	327412	1016	WRKY45|ATWRKY45	WRKY DNA-binding protein 45
AT3G02030	6.035	chr3	+	344907	348847	3940	AT3G02030	transferases, transferring acyl groups other than amino-acyl groups;acyltransferases
AT3G02110	5.165	chr3	-	370761	373722	2961	scpl25	serine carboxypeptidase-like 25
AT3G02410	5.09	chr3	-	492117	494948	2831	ICME-LIKE2	alpha/beta-Hydrolases superfamily protein
AT3G03020	8.005	chr3	+	680943	681974	1031	AT3G03020	unknown protein; FUNCTIONS IN: molecular_function unknown; INVOLVED IN: biological_process unknown; LOCATED IN: chloroplast; EXPRESSED IN: 21 plant structures; EXPRESSED DURING: 13 growth stages; Has 5 Blast hits to 5 proteins in 1 species: Archae - 0; Bacteria - 0; Metazoa - 0; Fungi - 0; Plants - 5; Viruses - 0; Other Eukaryotes - 0 (source: NCBI BLink).
AT3G03670	5.82	chr3	-	901840	903411	1571	AT3G03670	Peroxidase superfamily protein
AT3G03776	6.285	chr3	-	954143	954760	617	AT3G03776	hydroxyproline-rich glycoprotein family protein
AT3G03910	4.035	chr3	+	1006841	1009018	2177	GDH3	glutamate dehydrogenase 3
AT3G04010	6.285	chr3	-	1036840	1039482	2642	AT3G04010	O-Glycosyl hydrolases family 17 protein
AT3G04130	5.69	chr3	+	1083973	1086385	2412	AT3G04130	Tetratricopeptide repeat (TPR)-like superfamily protein
AT3G04520	6.67	chr3	-	1217238	1219759	2521	THA2	threonine aldolase 2
AT3G04660	5.855	chr3	+	1264725	1265966	1241	AT3G04660	F-box and associated interaction domains-containing protein
AT3G04860	5.965	chr3	-	1339103	1340623	1520	AT3G04860	Plant protein of unknown function (DUF868)
AT3G05120	5.555	chr3	+	1430470	1432778	2308	ATGID1A|GID1A	alpha/beta-Hydrolases superfamily protein
AT3G05390	4.58	chr3	-	1546442	1548300	1858	AT3G05390	FUNCTIONS IN: molecular_function unknown; INVOLVED IN: biological_process unknown; LOCATED IN: mitochondrion; EXPRESSED IN: 15 plant structures; EXPRESSED DURING: 7 growth stages; CONTAINS InterPro DOMAIN/s: Protein of unknown function DUF248, methyltransferase putative (InterPro:IPR004159); BEST Arabidopsis thaliana protein match is: S-adenosyl-L-methionine-dependent methyltransferases superfami…
AT3G05880	5.33	chr3	-	1755496	1756540	1044	RCI2A	Low temperature and salt responsive protein family
AT3G05980	4.59	chr3	+	1795336	1796486	1150	AT3G05980	unknown protein; BEST Arabidopsis thaliana protein match is: unknown protein (TAIR:AT5G19340.1); Has 202 Blast hits to 202 proteins in 28 species: Archae - 0; Bacteria - 0; Metazoa - 39; Fungi - 4; Plants - 148; Viruses - 0; Other Eukaryotes - 11 (source: NCBI BLink).
AT3G06145	7.015	chr3	-	1859923	1860650	727	AT3G06145	unknown protein; Has 15 Blast hits to 15 proteins in 7 species: Archae - 0; Bacteria - 0; Metazoa - 0; Fungi - 0; Plants - 15; Viruses - 0; Other Eukaryotes - 0 (source: NCBI BLink).
AT3G06630	7.325	chr3	-	2070387	2073800	3413	AT3G06630	protein kinase family protein
AT3G66656	7.64	chr3	-	2091261	2091798	537	AGL91	AGAMOUS-like 91
AT3G06780	10.815	chr3	+	2143487	2144521	1034	AT3G06780	glycine-rich protein
AT3G06990	7.215	chr3	+	2206386	2208058	1672	AT3G06990	Cysteine/Histidine-rich C1 domain family protein
AT3G07090	7.07	chr3	-	2242997	2244820	1823	AT3G07090	PPPDE putative thiol peptidase family protein
AT3G07130	6.97	chr3	-	2255709	2258005	2296	PAP15|ATPAP15	purple acid phosphatase 15
AT3G07900	5.125	chr3	+	2520773	2523108	2335	AT3G07900	O-fucosyltransferase family protein
AT3G07990	8.955	chr3	+	2552476	2554921	2445	SCPL27	serine carboxypeptidase-like 27
AT3G08560	9.305	chr3	+	2600129	2601907	1778	VHA-E2	vacuolar H+-ATPase subunit E isoform 2
AT3G08690	6.625	chr3	+	2641055	2642688	1633	UBC11|ATUBC11	ubiquitin-conjugating enzyme 11
AT3G08870	7.32	chr3	-	2700354	2702581	2227	AT3G08870	Concanavalin A-like lectin protein kinase family protein
AT3G08920	8.71	chr3	+	2712235	2713269	1034	AT3G08920	Rhodanese/Cell cycle control phosphatase superfamily protein
AT3G08990	5.105	chr3	+	2742969	2744932	1963	AT3G08990	Yippee family putative zinc-binding protein
AT3G09162	7.61	chr3	-	2807666	2808268	602	AT3G09162	unknown protein; FUNCTIONS IN: molecular_function unknown; INVOLVED IN: biological_process unknown; LOCATED IN: endomembrane system; EXPRESSED IN: stem, root, inflorescence, cultured cell, leaf; Has 35333 Blast hits to 34131 proteins in 2444 species: Archae - 798; Bacteria - 22429; Metazoa - 974; Fungi - 991; Plants - 531; Viruses - 0; Other Eukaryotes - 9610 (source: NCBI BLink).
AT3G09450	5.09	chr3	+	2907547	2910091	2544	AT3G09450	CONTAINS InterPro DOMAIN/s: Fusaric acid resistance protein, conserved region (InterPro:IPR006726); BEST Arabidopsis thaliana protein match is: unknown protein (TAIR:AT2G28780.1); Has 503 Blast hits to 494 proteins in 215 species: Archae - 0; Bacteria - 423; Metazoa - 0; Fungi - 0; Plants - 65; Viruses - 0; Other Eukaryotes - 15 (source: NCBI BLink).
AT3G09790	5.87	chr3	-	3003861	3006192	2331	UBQ8	ubiquitin 8
AT3G09810	7.2	chr3	+	3008693	3011437	2744	IDH-VI	isocitrate dehydrogenase VI
AT3G09910	5.4	chr3	-	3036713	3038429	1716	ATRAB18C|ATRABC2B|RABC2b	RAB GTPase homolog C2B
AT3G10470	6.34	chr3	+	3260350	3261854	1504	AT3G10470	C2H2-type zinc finger family protein
AT3G10560	3.765	chr3	+	3299892	3301704	1812	CYP77A7|UNE9	Cytochrome P450 superfamily protein
AT3G10870	5.975	chr3	-	3401077	3402672	1595	MES17|ATMES17	methyl esterase 17
AT3G10912	5.395	chr3	-	3412910	3414019	1109	CPuORF63	conserved peptide upstream open reading frame 63
AT3G11150	6.97	chr3	-	3492866	3494653	1787	AT3G11150	2-oxoglutarate (2OG) and Fe(II)-dependent oxygenase superfamily protein
AT3G11210	6.215	chr3	-	3510662	3513060	2398	AT3G11210	SGNH hydrolase-type esterase superfamily protein
AT3G11390	6.54	chr3	+	3569827	3571960	2133	AT3G11390	Cysteine/Histidine-rich C1 domain family protein
AT3G11964	5.19	chr3	-	3793956	3806626	12670	AT3G11964	RNA binding;RNA binding
AT3G12090	5.435	chr3	-	3852144	3853720	1576	TET6	tetraspanin6
AT3G12100	6.5	chr3	-	3854514	3857319	2805	AT3G12100	Cation efflux family protein
AT3G12140	10.37	chr3	-	3868587	3871716	3129	AT3G12140	Emsy N Terminus (ENT)/ plant Tudor-like domains-containing protein
AT3G12190	5.87	chr3	+	3886182	3886992	810	AT3G12190	BEST Arabidopsis thaliana protein match is: Frigida-like protein (TAIR:AT5G27220.1); Has 43637 Blast hits to 24906 proteins in 1566 species: Archae - 743; Bacteria - 4122; Metazoa - 22377; Fungi - 2585; Plants - 1803; Viruses - 158; Other Eukaryotes - 11849 (source: NCBI BLink).
AT3G12345	9.825	chr3	-	3930179	3930992	813	AT3G12345	unknown protein; LOCATED IN: chloroplast; Has 35333 Blast hits to 34131 proteins in 2444 species: Archae - 798; Bacteria - 22429; Metazoa - 974; Fungi - 991; Plants - 531; Viruses - 0; Other Eukaryotes - 9610 (source: NCBI BLink).
AT3G12440	7.505	chr3	-	3951198	3952260	1062	AT3G12440	Polynucleotidyl transferase, ribonuclease H-like superfamily protein
AT3G12670	6.305	chr3	-	4020119	4024268	4149	emb2742	CTP synthase family protein
AT3G13080	5.9	chr3	-	4195785	4201265	5480	MRP3|ATMRP3	multidrug resistance-associated protein 3
AT3G13140	5.65	chr3	-	4226653	4227377	724	AT3G13140	hydroxyproline-rich glycoprotein family protein
AT3G13175	7.905	chr3	-	4235125	4235724	599	AT3G13175	unknown protein; FUNCTIONS IN: molecular_function unknown; INVOLVED IN: biological_process unknown; LOCATED IN: endomembrane system; EXPRESSED IN: 18 plant structures; EXPRESSED DURING: 12 growth stages; BEST Arabidopsis thaliana protein match is: unknown protein (TAIR:AT4G16400.1); Has 29 Blast hits to 29 proteins in 8 species: Archae - 0; Bacteria - 0; Metazoa - 0; Fungi - 0; Plants - 29; Virus…
AT3G13227	5.43	chr3	+	4258005	4258505	500	AT3G13227	serine-rich protein-related
AT3G13470	4.92	chr3	+	4389255	4392801	3546	AT3G13470	TCP-1/cpn60 chaperonin family protein
AT3G13510	5.63	chr3	+	4403499	4406091	2592	AT3G13510	Protein of Unknown Function (DUF239)
AT3G13520	5.865	chr3	+	4408924	4409440	516	AGP12|ATAGP12	arabinogalactan protein 12
AT3G13600	6.125	chr3	+	4445101	4447383	2282	AT3G13600	calmodulin-binding family protein
AT3G13610	4.91	chr3	+	4449373	4450811	1438	AT3G13610	2-oxoglutarate (2OG) and Fe(II)-dependent oxygenase superfamily protein
AT3G13680	6.745	chr3	-	4477288	4478721	1433	AT3G13680	F-box and associated interaction domains-containing protein
AT3G13845	8.14	chr3	-	4557320	4558579	1259	AT3G13845	unknown protein; FUNCTIONS IN: molecular_function unknown; INVOLVED IN: biological_process unknown; LOCATED IN: endomembrane system; EXPRESSED IN: 24 plant structures; EXPRESSED DURING: 15 growth stages; Has 22 Blast hits to 22 proteins in 10 species: Archae - 0; Bacteria - 0; Metazoa - 0; Fungi - 0; Plants - 22; Viruses - 0; Other Eukaryotes - 0 (source: NCBI BLink).
AT3G13850	10.12	chr3	+	4559907	4561020	1113	LBD22	LOB domain-containing protein 22
AT3G14300	5.385	chr3	-	4766904	4769898	2994	ATPME26|ATPMEPCRC|PME26	pectinesterase family protein
AT3G14320	7.45	chr3	-	4777730	4778345	615	AT3G14320	Zinc finger, C3HC4 type (RING finger) family protein
AT3G14670	10.11	chr3	+	4927846	4928868	1022	AT3G14670	unknown protein; Has 70811 Blast hits to 32163 proteins in 1591 species: Archae - 181; Bacteria - 15342; Metazoa - 24728; Fungi - 6779; Plants - 2998; Viruses - 578; Other Eukaryotes - 20205 (source: NCBI BLink).
AT3G14990	6.495	chr3	+	5047399	5049877	2478	AT3G14990	Class I glutamine amidotransferase-like superfamily protein
AT3G15000	6.15	chr3	+	5050256	5052432	2176	AT3G15000	cobalt ion binding
AT3G15380	6.905	chr3	+	5193227	5196591	3364	AT3G15380	Plasma-membrane choline transporter family protein
AT3G15940	6.675	chr3	-	5393512	5396759	3247	AT3G15940	UDP-Glycosyltransferase superfamily protein
AT3G16150	9.76	chr3	+	5471734	5473276	1542	AT3G16150	N-terminal nucleophile aminohydrolases (Ntn hydrolases) superfamily protein
AT3G16330	6.515	chr3	+	5535195	5536063	868	AT3G16330	unknown protein; BEST Arabidopsis thaliana protein match is: unknown protein (TAIR:AT1G52140.1); Has 109 Blast hits to 109 proteins in 16 species: Archae - 0; Bacteria - 0; Metazoa - 0; Fungi - 0; Plants - 109; Viruses - 0; Other Eukaryotes - 0 (source: NCBI BLink).
AT3G16390	3.715	chr3	+	5562570	5564571	2001	NSP3	nitrile specifier protein 3
AT3G16470	4.86	chr3	-	5595928	5598027	2099	JR1	Mannose-binding lectin superfamily protein
AT3G16555	6.215	chr3	+	5633425	5634542	1117	AT3G16555	F-box family protein
AT3G16900	6.845	chr3	+	5772105	5772849	744	AT3G16900	Protein of unknown function (DUF567)
AT3G17130	6.135	chr3	-	5844494	5845046	552	AT3G17130	Plant invertase/pectin methylesterase inhibitor superfamily protein
AT3G18020	6.22	chr3	+	6165448	6167515	2067	AT3G18020	Pentatricopeptide repeat (PPR) superfamily protein
AT3G18165	6.31	chr3	+	6223187	6225372	2185	MOS4	modifier of snc1,4
AT3G18420	10.44	chr3	-	6324632	6325793	1161	AT3G18420	Protein prenylyltransferase superfamily protein
AT3G18773	4.075	chr3	+	6465824	6467175	1351	AT3G18773	RING/U-box superfamily protein
AT3G18820	6.88	chr3	+	6484067	6486247	2180	RAB7B|ATRAB7B|RABG3F|ATRABG3F|RAB71	RAB GTPase homolog G3F
AT3G18860	5.27	chr3	+	6501667	6508553	6886	AT3G18860	transducin family protein / WD-40 repeat family protein
AT3G19090	9.465	chr3	+	6601465	6603709	2244	AT3G19090	RNA-binding protein
AT3G19500	7.49	chr3	-	6759015	6760939	1924	AT3G19500	basic helix-loop-helix (bHLH) DNA-binding superfamily protein
AT3G19550	7.045	chr3	-	6787240	6788292	1052	AT3G19550	unknown protein; FUNCTIONS IN: molecular_function unknown; INVOLVED IN: biological_process unknown; LOCATED IN: mitochondrion; EXPRESSED IN: 15 plant structures; EXPRESSED DURING: 9 growth stages; Has 36 Blast hits to 36 proteins in 8 species: Archae - 0; Bacteria - 0; Metazoa - 0; Fungi - 0; Plants - 36; Viruses - 0; Other Eukaryotes - 0 (source: NCBI BLink).
AT3G19830	9.965	chr3	-	6885605	6890064	4459	NTMC2T5.2|NTMC2TYPE5.2	Calcium-dependent lipid-binding (CaLB domain) family protein
AT3G20110	8.785	chr3	+	7021331	7023279	1948	CYP705A20	cytochrome P450, family 705, subfamily A, polypeptide 20
AT3G20190	6.815	chr3	+	7044942	7047390	2448	AT3G20190	Leucine-rich repeat protein kinase family protein
AT3G21330	4.15	chr3	+	7507239	7509175	1936	AT3G21330	basic helix-loop-helix (bHLH) DNA-binding superfamily protein
AT3G21520	4.61	chr3	+	7581958	7582793	835	AtDMP1|DMP1	DUF679 domain membrane protein 1
AT3G21720	4.365	chr3	-	7652486	7656011	3525	ICL	isocitrate lyase
AT3G22100	4.88	chr3	-	7783710	7784469	759	AT3G22100	basic helix-loop-helix (bHLH) DNA-binding superfamily protein
AT3G22142	4.695	chr3	-	7803603	7808046	4443	AT3G22142	Bifunctional inhibitor/lipid-transfer protein/seed storage 2S albumin superfamily protein
AT3G22270	7.85	chr3	+	7874144	7878468	4324	AT3G22270	Topoisomerase II-associated protein PAT1
AT3G22410	8.605	chr3	-	7933166	7935808	2642	AT3G22410	Sec14p-like phosphatidylinositol transfer family protein
AT3G22450	4.505	chr3	+	7962442	7963378	936	AT3G22450	Ribosomal L18p/L5e family protein
AT3G23710	8.645	chr3	+	8534031	8536374	2343	AT3G23710	Tic22-like family protein
AT3G23890	5.625	chr3	+	8624749	8631327	6578	ATTOPII|TOPII	topoisomerase II
AT3G23930	5.68	chr3	+	8646891	8647908	1017	AT3G23930	unknown protein; FUNCTIONS IN: molecular_function unknown; INVOLVED IN: N-terminal protein myristoylation; LOCATED IN: cellular_component unknown; EXPRESSED IN: hypocotyl; BEST Arabidopsis thaliana protein match is: unknown protein (TAIR:AT4G13540.1); Has 10639 Blast hits to 7432 proteins in 646 species: Archae - 82; Bacteria - 826; Metazoa - 5047; Fungi - 759; Plants - 314; Viruses - 86; Other E…
AT3G24160	6.65	chr3	+	8726121	8729389	3268	PMP	putative type 1 membrane protein
AT3G24220	7.15	chr3	+	8761433	8763172	1739	NCED6|ATNCED6	nine-cis-epoxycarotenoid dioxygenase 6
AT3G24240	3.73	chr3	+	8780423	8784368	3945	AT3G24240	Leucine-rich repeat receptor-like protein kinase family protein
AT3G24300	4.58	chr3	-	8805630	8807388	1758	AMT1;3|ATAMT1;3	ammonium transporter 1;3
AT3G24330	4.88	chr3	+	8830335	8831838	1503	AT3G24330	O-Glycosyl hydrolases family 17 protein
AT3G24610	7.775	chr3	-	8975365	8978102	2737	AT3G24610	Galactose oxidase/kelch repeat superfamily protein
AT3G24830	8.75	chr3	+	9064531	9066089	1558	AT3G24830	Ribosomal protein L13 family protein
AT3G25010	3.855	chr3	-	9110102	9112748	2646	AtRLP41|RLP41	receptor like protein 41
AT3G25240	5.605	chr3	+	9192539	9193385	846	AT3G25240	Protein of unknown function (DUF506)
AT3G25620	9.37	chr3	-	9316073	9319568	3495	AT3G25620	ABC-2 type transporter family protein
AT3G25710	6.15	chr3	+	9369518	9371394	1876	BHLH32|TMO5|ATAIG1	basic helix-loop-helix 32
AT3G25770	4.77	chr3	+	9406872	9407955	1083	AOC2	allene oxide cyclase 2
AT3G26010	6.57	chr3	+	9511900	9513316	1416	AT3G26010	Galactose oxidase/kelch repeat superfamily protein
AT3G26445	9.235	chr3	-	9680119	9680746	627	AT3G26445	beta-1,4-N-acetylglucosaminyltransferase family protein
AT3G26855	12.43	chr3	-	9898679	9899350	671	AT3G26855	RNA-directed DNA polymerase (reverse transcriptase)-related family protein
AT3G27416	9.33	chr3	-	10147312	10147984	672	AT3G27416	unknown protein; FUNCTIONS IN: molecular_function unknown; INVOLVED IN: biological_process unknown; LOCATED IN: cellular_component unknown; Has 30201 Blast hits to 17322 proteins in 780 species: Archae - 12; Bacteria - 1396; Metazoa - 17338; Fungi - 3422; Plants - 5037; Viruses - 0; Other Eukaryotes - 2996 (source: NCBI BLink).
AT3G27500	4.4	chr3	-	10182832	10185081	2249	AT3G27500	Cysteine/Histidine-rich C1 domain family protein
AT3G27510	4.595	chr3	-	10188220	10190343	2123	AT3G27510	Cysteine/Histidine-rich C1 domain family protein
AT3G27720	4.34	chr3	+	10271875	10273621	1746	ATARI4|ARI4	IBR domain containing protein
AT3G28060	5.66	chr3	+	10445859	10446846	987	AT3G28060	Nodulin MtN21 /EamA-like transporter family protein
AT3G28540	6.055	chr3	+	10694443	10696123	1680	AT3G28540	P-loop containing nucleoside triphosphate hydrolases superfamily protein
AT3G28590	8.395	chr3	+	10718319	10718682	363	AT3G28590	unknown protein; BEST Arabidopsis thaliana protein match is: unknown protein (TAIR:AT1G79170.1); Has 1 Blast hits to 1 proteins in 1 species: Archae - 0; Bacteria - 0; Metazoa - 0; Fungi - 0; Plants - 1; Viruses - 0; Other Eukaryotes - 0 (source: NCBI BLink).
AT3G28650	3.845	chr3	+	10735728	10737726	1998	AT3G28650	Cysteine/Histidine-rich C1 domain family protein
AT3G28740	6.905	chr3	-	10788697	10790553	1856	CYP81D1	Cytochrome P450 superfamily protein
AT3G28840	4.79	chr3	+	10838408	10839946	1538	AT3G28840	Protein of unknown function (DUF1216)
AT3G28958	8.58	chr3	+	10982705	10983532	827	AT3G28958	Cupredoxin superfamily protein
AT3G29060	7.805	chr3	-	11044989	11048465	3476	AT3G29060	EXS (ERD1/XPR1/SYG1) family protein
AT3G29260	6.54	chr3	-	11215951	11216866	915	AT3G29260	NAD(P)-binding Rossmann-fold superfamily protein
AT3G29410	5.64	chr3	-	11302430	11305136	2706	AT3G29410	Terpenoid cyclases/Protein prenyltransferases superfamily protein
AT3G29570	9.02	chr3	-	11363805	11364789	984	AT3G29570	unknown protein; Has 271 Blast hits to 164 proteins in 59 species: Archae - 0; Bacteria - 19; Metazoa - 88; Fungi - 42; Plants - 45; Viruses - 9; Other Eukaryotes - 68 (source: NCBI BLink).
AT3G29635	4.345	chr3	-	11465850	11467227	1377	AT3G29635	HXXXD-type acyl-transferase family protein
AT3G30200	9.645	chr3	-	11827751	11834262	6511	AT3G30200	Plant transposase (Ptta/En/Spm family)
AT3G30720	9.96	chr3	+	12349046	12349832	786	QQS	qua-quine starch
AT3G30770	7.77	chr3	+	12445492	12448085	2593	AT3G30770	Eukaryotic aspartyl protease family protein
AT3G42180	6.105	chr3	-	14324273	14328676	4403	AT3G42180	Exostosin family protein
AT3G43110	7.36	chr3	-	15091610	15092467	857	AT3G43110	unknown protein; FUNCTIONS IN: molecular_function unknown; INVOLVED IN: biological_process unknown; LOCATED IN: endomembrane system; EXPRESSED IN: petal, flower; EXPRESSED DURING: 4 anthesis, petal differentiation and expansion stage; BEST Arabidopsis thaliana protein match is: unknown protein (TAIR:AT5G20790.1); Has 30 Blast hits to 30 proteins in 10 species: Archae - 0; Bacteria - 0; Metazoa - …
AT3G43920	7.055	chr3	+	15753547	15760830	7283	ATDCL3|DCL3	dicer-like 3
AT3G43960	7.41	chr3	-	15774054	15775657	1603	AT3G43960	Cysteine proteinases superfamily protein
AT3G44050	4.145	chr3	+	15818737	15824861	6124	AT3G44050	P-loop containing nucleoside triphosphate hydrolases superfamily protein
AT3G44120	5.745	chr3	-	15878398	15879817	1419	AT3G44120	F-box and associated interaction domains-containing protein
AT3G44240	5.795	chr3	+	15940183	15940903	720	AT3G44240	Polynucleotidyl transferase, ribonuclease H-like superfamily protein
AT3G44326	5.565	chr3	-	16000878	16002118	1240	AT3G44326	F-box family protein
AT3G44510	4.325	chr3	-	16108099	16111188	3089	AT3G44510	alpha/beta-Hydrolases superfamily protein
AT3G44730	3.9	chr3	+	16285740	16291048	5308	KP1|ATKP1	kinesin-like protein 1
AT3G44790	8.29	chr3	+	16328791	16330265	1474	AT3G44790	TRAF-like family protein
AT3G45410	5.655	chr3	-	16653898	16656013	2115	AT3G45410	Concanavalin A-like lectin protein kinase family protein
AT3G46300	7.5	chr3	-	17015776	17016746	970	AT3G46300	unknown protein; BEST Arabidopsis thaliana protein match is: unknown protein (TAIR:AT3G46310.1); Has 37 Blast hits to 37 proteins in 10 species: Archae - 0; Bacteria - 0; Metazoa - 0; Fungi - 0; Plants - 37; Viruses - 0; Other Eukaryotes - 0 (source: NCBI BLink).
AT3G46370	3.795	chr3	+	17051954	17055514	3560	AT3G46370	Leucine-rich repeat protein kinase family protein
AT3G46390	7.59	chr3	-	17071254	17071683	429	AT3G46390	unknown protein; BEST Arabidopsis thaliana protein match is: unknown protein (TAIR:AT1G32337.1); Has 5 Blast hits to 5 proteins in 1 species: Archae - 0; Bacteria - 0; Metazoa - 0; Fungi - 0; Plants - 5; Viruses - 0; Other Eukaryotes - 0 (source: NCBI BLink).
AT3G46480	6	chr3	+	17103172	17105594	2422	AT3G46480	2-oxoglutarate (2OG) and Fe(II)-dependent oxygenase superfamily protein
AT3G47540	5.05	chr3	+	17521028	17522269	1241	AT3G47540	Chitinase family protein
AT3G47960	5.985	chr3	-	17697941	17700833	2892	AT3G47960	Major facilitator superfamily protein
AT3G48080	5.805	chr3	-	17752937	17755190	2253	AT3G48080	alpha/beta-Hydrolases superfamily protein
AT3G48280	7.915	chr3	+	17879565	17881312	1747	CYP71A25	cytochrome P450, family 71, subfamily A, polypeptide 25
AT3G48290	4.12	chr3	+	17882555	17884268	1713	CYP71A24	cytochrome P450, family 71, subfamily A, polypeptide 24
AT3G48300	5.48	chr3	+	17885523	17887118	1595	CYP71A23	cytochrome P450, family 71, subfamily A, polypeptide 23
AT3G48390	6.12	chr3	+	17920814	17923496	2682	AT3G48390	MA3 domain-containing protein
AT3G48460	7.38	chr3	+	17949444	17951195	1751	AT3G48460	GDSL-like Lipase/Acylhydrolase superfamily protein
AT3G48660	7.25	chr3	+	18029658	18030133	475	AT3G48660	Protein of unknown function (DUF 3339)
AT3G49130	3.875	chr3	+	18210452	18211708	1256	AT3G49130	SWAP (Suppressor-of-White-APricot)/surp RNA-binding domain-containing protein
AT3G49330	5.955	chr3	+	18291487	18292048	561	AT3G49330	Plant invertase/pectin methylesterase inhibitor superfamily protein
AT3G49370	14.095	chr3	-	18304741	18307906	3165	AT3G49370	Calcium-dependent protein kinase (CDPK) family protein
AT3G49830	6.415	chr3	+	18482382	18483940	1558	AT3G49830	P-loop containing nucleoside triphosphate hydrolases superfamily protein
AT3G49930	8.22	chr3	+	18510245	18510963	718	AT3G49930	C2H2 and C2HC zinc fingers superfamily protein
AT3G50120	6.125	chr3	-	18584999	18587312	2313	AT3G50120	Plant protein of unknown function (DUF247)
AT3G50130	4.93	chr3	-	18589110	18591273	2163	AT3G50130	Plant protein of unknown function (DUF247)
AT3G50230	4.89	chr3	+	18620598	18623200	2602	AT3G50230	Leucine-rich repeat protein kinase family protein
AT3G50310	7.57	chr3	-	18648150	18649521	1371	MAPKKK20	mitogen-activated protein kinase kinase kinase 20
AT3G50450	5.595	chr3	+	18722414	18723135	721	HR1	homolog of RPW8 1
AT3G50540	10.28	chr3	+	18757748	18758244	496	AT3G50540	unknown protein; Has 1 Blast hits to 1 proteins in 1 species: Archae - 0; Bacteria - 0; Metazoa - 0; Fungi - 0; Plants - 1; Viruses - 0; Other Eukaryotes - 0 (source: NCBI BLink).
AT3G50570	7.22	chr3	-	18766748	18767529	781	AT3G50570	hydroxyproline-rich glycoprotein family protein
AT3G50580	7.145	chr3	-	18768630	18769519	889	AT3G50580	LOCATED IN: endomembrane system; EXPRESSED IN: leaf whorl, sepal, flower; EXPRESSED DURING: petal differentiation and expansion stage; BEST Arabidopsis thaliana protein match is: ECA1 gametogenesis related family protein (TAIR:AT1G44191.1); Has 132049 Blast hits to 55074 proteins in 2314 species: Archae - 393; Bacteria - 25609; Metazoa - 44661; Fungi - 17591; Plants - 17316; Viruses - 4153; Other…
AT3G50840	7.48	chr3	-	18896174	18898621	2447	AT3G50840	Phototropic-responsive NPH3 family protein
AT3G50890	5.465	chr3	+	18916165	18917328	1163	HB28|AtHB28	homeobox protein 28
AT3G51171	9.29	chr3	+	19010804	19012008	1204	AT3G51171	F-box and associated interaction domains-containing protein
AT3G51570	4.895	chr3	+	19126357	19130456	4099	AT3G51570	Disease resistance protein (TIR-NBS-LRR class) family
AT3G51860	4.885	chr3	+	19239426	19242913	3487	CAX1-LIKE|ATHCX1|ATCAX3|CAX3	cation exchanger 3
AT3G52040	6.395	chr3	-	19304169	19304861	692	AT3G52040	unknown protein; Has 37 Blast hits to 37 proteins in 15 species: Archae - 0; Bacteria - 0; Metazoa - 0; Fungi - 0; Plants - 37; Viruses - 0; Other Eukaryotes - 0 (source: NCBI BLink).
AT3G52270	7.61	chr3	-	19387179	19388944	1765	AT3G52270	Transcription initiation factor IIF, beta subunit
AT3G52600	4.3	chr3	-	19506890	19509359	2469	AtcwINV2|CWINV2	cell wall invertase 2
AT3G52910	6.375	chr3	-	19616020	19618449	2429	GRF4|AtGRF4	growth-regulating factor 4
AT3G53720	5.83	chr3	-	19905677	19910112	4435	CHX20|ATCHX20	cation/H+ exchanger 20
AT3G54050	7.735	chr3	+	20016891	20018822	1931	HCEF1	high cyclic electron flow 1
AT3G54390	11.06	chr3	-	20137740	20139142	1402	AT3G54390	sequence-specific DNA binding transcription factors
AT3G54510	8.995	chr3	+	20180291	20183509	3218	AT3G54510	Early-responsive to dehydration stress protein (ERD4)
AT3G54580	3.775	chr3	-	20200687	20203782	3095	AT3G54580	Proline-rich extensin-like family protein
AT3G54730	12.32	chr3	+	20259002	20260453	1451	AT3G54730	FUNCTIONS IN: molecular_function unknown; INVOLVED IN: biological_process unknown; LOCATED IN: cellular_component unknown; BEST Arabidopsis thaliana protein match is: ovate family protein 9 (TAIR:AT4G04030.1); Has 0 Blast hits to 0 proteins in 0 species (source: NCBI BLink).
AT3G54780	7.21	chr3	+	20278876	20281544	2668	AT3G54780	Zinc finger (C3HC4-type RING finger) family protein
AT3G54820	4.365	chr3	+	20302020	20304010	1990	PIP2D|PIP2;5	plasma membrane intrinsic protein 2;5
AT3G54990	8.85	chr3	-	20373717	20376522	2805	SMZ	Integrase-type DNA-binding superfamily protein
AT3G55060	5	chr3	-	20402983	20407046	4063	AT3G55060	unknown protein; BEST Arabidopsis thaliana protein match is: unknown protein (TAIR:AT2G39300.2); Has 61765 Blast hits to 33720 proteins in 2065 species: Archae - 846; Bacteria - 6964; Metazoa - 31967; Fungi - 5247; Plants - 3104; Viruses - 205; Other Eukaryotes - 13432 (source: NCBI BLink).
AT3G55310	5.755	chr3	+	20505822	20507025	1203	AT3G55310	NAD(P)-binding Rossmann-fold superfamily protein
AT3G55700	8.47	chr3	+	20671114	20673372	2258	AT3G55700	UDP-Glycosyltransferase superfamily protein
AT3G55900	5.29	chr3	-	20742329	20742653	324	AT3G55900	F-box family protein
AT3G56000	5.09	chr3	-	20783317	20785796	2479	ATCSLA14|CSLA14	cellulose synthase like A14
AT3G56250	5.185	chr3	+	20866119	20867840	1721	AT3G56250	unknown protein; Has 109 Blast hits to 83 proteins in 41 species: Archae - 0; Bacteria - 6; Metazoa - 18; Fungi - 20; Plants - 21; Viruses - 0; Other Eukaryotes - 44 (source: NCBI BLink).
AT3G56470	8.805	chr3	+	20934814	20936436	1622	AT3G56470	F-box family protein
AT3G56770	4.76	chr3	-	21029201	21030618	1417	AT3G56770	basic helix-loop-helix (bHLH) DNA-binding superfamily protein
AT3G56890	6.35	chr3	-	21062989	21063717	728	AT3G56890	F-box associated ubiquitination effector family protein
AT3G57500	7.75	chr3	+	21281847	21282591	744	AT3G57500	unknown protein; BEST Arabidopsis thaliana protein match is: unknown protein (TAIR:AT2G26520.1); Has 51 Blast hits to 51 proteins in 11 species: Archae - 0; Bacteria - 1; Metazoa - 0; Fungi - 0; Plants - 50; Viruses - 0; Other Eukaryotes - 0 (source: NCBI BLink).
AT3G57690	6.145	chr3	+	21384203	21384572	369	AGP23|ATAGP23	arabinogalactan protein 23
AT3G57780	5.32	chr3	-	21399765	21402899	3134	AT3G57780	BEST Arabidopsis thaliana protein match is: nucleolar protein gar2-related (TAIR:AT2G42320.2); Has 3163 Blast hits to 2460 proteins in 357 species: Archae - 16; Bacteria - 291; Metazoa - 841; Fungi - 335; Plants - 248; Viruses - 72; Other Eukaryotes - 1360 (source: NCBI BLink).
AT3G58380	5.075	chr3	-	21597798	21599568	1770	AT3G58380	TRAF-like family protein
AT3G58770	4.905	chr3	+	21732257	21735327	3070	AT3G58770	unknown protein; Has 38 Blast hits to 36 proteins in 11 species: Archae - 0; Bacteria - 0; Metazoa - 0; Fungi - 2; Plants - 32; Viruses - 0; Other Eukaryotes - 4 (source: NCBI BLink).
AT3G59180	6.155	chr3	+	21880718	21882459	1741	AT3G59180	Protein with RNI-like/FBD-like domains
AT3G59510	6.095	chr3	-	21988452	21989712	1260	AT3G59510	Leucine-rich repeat (LRR) family protein
AT3G59770	7.43	chr3	-	22079032	22086149	7117	SAC9	sacI homology domain-containing protein / WW domain-containing protein
AT3G59790	4.28	chr3	+	22092447	22094240	1793	MPK10|ATMPK10	MAP kinase 10
AT3G60160	4.515	chr3	-	22223802	22229204	5402	MRP9|ATMRP9	multidrug resistance-associated protein 9
AT3G60245	5.6	chr3	+	22268745	22270006	1261	AT3G60245	Zinc-binding ribosomal protein family protein
AT3G60510	7.235	chr3	-	22356951	22360147	3196	AT3G60510	ATP-dependent caseinolytic (Clp) protease/crotonase family protein
AT3G60550	7.645	chr3	+	22379804	22380641	837	CYCP3;2	cyclin p3;2
AT3G60580	4.965	chr3	+	22393938	22395044	1106	AT3G60580	C2H2-like zinc finger protein
AT3G60640	6.47	chr3	+	22415834	22417158	1324	ATG8G	Ubiquitin-like superfamily protein
AT3G60780	11.76	chr3	+	22462656	22463785	1129	AT3G60780	Protein of unknown function (DUF1442)
AT3G60940	4.625	chr3	-	22521445	22523700	2255	AT3G60940	Putative endonuclease or glycosyl hydrolase
AT3G61220	5.485	chr3	+	22662952	22664356	1404	AT3G61220	NAD(P)-binding Rossmann-fold superfamily protein
AT3G61680	6.07	chr3	+	22823480	22826992	3512	AT3G61680	alpha/beta-Hydrolases superfamily protein
AT3G61760	6.23	chr3	-	22860513	22864153	3640	ADL1B|DL1B	DYNAMIN-like 1B
AT3G62050	6.72	chr3	+	22978245	22979023	778	AT3G62050	Putative endonuclease or glycosyl hydrolase
AT3G62380	6.89	chr3	-	23083522	23085035	1513	AT3G62380	CONTAINS InterPro DOMAIN/s: F-box associated interaction domain (InterPro:IPR017451); BEST Arabidopsis thaliana protein match is: F-box family protein (TAIR:AT1G71320.1); Has 422 Blast hits to 419 proteins in 26 species: Archae - 0; Bacteria - 0; Metazoa - 0; Fungi - 0; Plants - 420; Viruses - 0; Other Eukaryotes - 2 (source: NCBI BLink).
AT3G62570	6.78	chr3	+	23142484	23144609	2125	AT3G62570	Tetratricopeptide repeat (TPR)-like superfamily protein
AT3G62730	6.99	chr3	-	23207853	23209471	1618	AT3G62730	unknown protein; FUNCTIONS IN: molecular_function unknown; INVOLVED IN: biological_process unknown; LOCATED IN: endomembrane system; EXPRESSED IN: 13 plant structures; EXPRESSED DURING: LP.04 four leaves visible, 4 anthesis, LP.02 two leaves visible, petal differentiation and expansion stage; BEST Arabidopsis thaliana protein match is: unknown protein (TAIR:AT1G47980.1); Has 172 Blast hits to 172…
AT3G62860	6.69	chr3	-	23239445	23242251	2806	AT3G62860	alpha/beta-Hydrolases superfamily protein
AT3G63095	6.205	chr3	+	23315505	23316258	753	AT3G63095	Tetratricopeptide repeat (TPR)-like superfamily protein
AT3G63110	6.075	chr3	-	23318075	23319540	1465	IPT3|ATIPT3	isopentenyltransferase 3
AT3G63380	3.65	chr3	-	23406610	23410360	3750	AT3G63380	ATPase E1-E2 type family protein / haloacid dehalogenase-like hydrolase family protein
AT3G63470	6.125	chr3	+	23438473	23441060	2587	scpl40	serine carboxypeptidase-like 40
AT4G00700	3.835	chr4	+	286050	289514	3464	AT4G00700	C2 calcium/lipid-binding plant phosphoribosyltransferase family protein
AT4G01140	6.625	chr4	-	490748	492199	1451	AT4G01140	Protein of unknown function (DUF1191)
AT4G01240	5.45	chr4	-	517794	521972	4178	AT4G01240	S-adenosyl-L-methionine-dependent methyltransferases superfamily protein
AT4G01680	5.42	chr4	-	716003	717579	1576	AtMYB55|MYB55	myb domain protein 55
AT4G01770	8.49	chr4	+	764513	766865	2352	RGXT1	rhamnogalacturonan xylosyltransferase 1
AT4G01870	7.2	chr4	-	808375	810446	2071	AT4G01870	tolB protein-related
AT4G01897	9.765	chr4	-	820335	821505	1170	AT4G01897	unknown protein; CONTAINS InterPro DOMAIN/s: Protein of unknown function DUF952 (InterPro:IPR009297); Has 763 Blast hits to 763 proteins in 180 species: Archae - 0; Bacteria - 351; Metazoa - 0; Fungi - 0; Plants - 29; Viruses - 0; Other Eukaryotes - 383 (source: NCBI BLink).
AT4G02180	5.475	chr4	+	959963	963517	3554	AT4G02180	DC1 domain-containing protein
AT4G02330	5.35	chr4	+	1032412	1035037	2625	ATPMEPCRB	Plant invertase/pectin methylesterase inhibitor superfamily
AT4G02380	6.305	chr4	-	1046203	1046997	794	SAG21|AtLEA5	senescence-associated gene 21
AT4G02482	11.53	chr4	+	1092001	1092484	483	AT4G02482	chloroplast outer envelope GTP-binding protein, putative
AT4G03570	7.975	chr4	-	1590412	1594105	3693	AT4G03570	Cystatin/monellin superfamily protein
AT4G03965	7.03	chr4	+	1889472	1890412	940	AT4G03965	RING/U-box superfamily protein
AT4G04030	12.365	chr4	-	1936652	1937972	1320	OFP9|ATOFP9	ovate family protein 9
AT4G04540	5.66	chr4	+	2259579	2262138	2559	CRK39	cysteine-rich RLK (RECEPTOR-like protein kinase) 39
AT4G04710	6.9	chr4	-	2389597	2392887	3290	CPK22	calcium-dependent protein kinase 22
AT4G04745	6.025	chr4	-	2412753	2413328	575	AT4G04745	unknown protein; BEST Arabidopsis thaliana protein match is: unknown protein (TAIR:AT4G21902.1); Has 32 Blast hits to 32 proteins in 9 species: Archae - 0; Bacteria - 0; Metazoa - 0; Fungi - 0; Plants - 32; Viruses - 0; Other Eukaryotes - 0 (source: NCBI BLink).
AT4G05590	6.425	chr4	+	2907064	2908557	1493	AT4G05590	CONTAINS InterPro DOMAIN/s: Uncharacterised protein family UPF0041 (InterPro:IPR005336); BEST Arabidopsis thaliana protein match is: Uncharacterised protein family (UPF0041) (TAIR:AT4G22310.1); Has 30201 Blast hits to 17322 proteins in 780 species: Archae - 12; Bacteria - 1396; Metazoa - 17338; Fungi - 3422; Plants - 5037; Viruses - 0; Other Eukaryotes - 2996 (source: NCBI BLink).
AT4G07526	13.165	chr4	-	4358651	4360099	1448	AT4G07526	unknown protein; FUNCTIONS IN: molecular_function unknown; INVOLVED IN: biological_process unknown; LOCATED IN: cellular_component unknown; BEST Arabidopsis thaliana protein match is: unknown protein (TAIR:AT3G33528.1); Has 30201 Blast hits to 17322 proteins in 780 species: Archae - 12; Bacteria - 1396; Metazoa - 17338; Fungi - 3422; Plants - 5037; Viruses - 0; Other Eukaryotes - 2996 (source: NC…
AT4G07675	7.605	chr4	-	4466012	4467147	1135	AT4G07675	unknown protein; BEST Arabidopsis thaliana protein match is: Plant protein 1589 of unknown function (TAIR:AT1G49700.2); Has 30201 Blast hits to 17322 proteins in 780 species: Archae - 12; Bacteria - 1396; Metazoa - 17338; Fungi - 3422; Plants - 5037; Viruses - 0; Other Eukaryotes - 2996 (source: NCBI BLink).
AT4G07820	7.01	chr4	-	4636763	4637450	687	AT4G07820	CAP (Cysteine-rich secretory proteins, Antigen 5, and Pathogenesis-related 1 protein) superfamily protein
AT4G07965	13.16	chr4	+	4808634	4809352	718	AT4G07965	unknown protein; Has 30201 Blast hits to 17322 proteins in 780 species: Archae - 12; Bacteria - 1396; Metazoa - 17338; Fungi - 3422; Plants - 5037; Viruses - 0; Other Eukaryotes - 2996 (source: NCBI BLink).
AT4G08263	5.635	chr4	-	5211603	5212137	534	AT4G08263	unknown protein; FUNCTIONS IN: molecular_function unknown; INVOLVED IN: biological_process unknown; LOCATED IN: chloroplast; Has 1 Blast hits to 1 proteins in 1 species: Archae - 0; Bacteria - 0; Metazoa - 0; Fungi - 0; Plants - 1; Viruses - 0; Other Eukaryotes - 0 (source: NCBI BLink).
AT4G10160	4.615	chr4	+	6336022	6337332	1310	AT4G10160	RING/U-box superfamily protein
AT4G11400	7.155	chr4	+	6938716	6940539	1823	AT4G11400	ARID/BRIGHT DNA-binding domain;ELM2 domain protein
AT4G11570	6.285	chr4	+	7004332	7006081	1749	AT4G11570	Haloacid dehalogenase-like hydrolase (HAD) superfamily protein
AT4G12100	5.405	chr4	-	7246421	7248127	1706	AT4G12100	Cullin family protein
AT4G12140	9.89	chr4	-	7266545	7267154	609	AT4G12140	RING/U-box superfamily protein
AT4G12330	4.98	chr4	-	7317559	7319739	2180	CYP706A7	cytochrome P450, family 706, subfamily A, polypeptide 7
AT4G12650	7.495	chr4	-	7467977	7470551	2574	AT4G12650	Endomembrane protein 70 protein family
AT4G13000	4.845	chr4	-	7598092	7599257	1165	AT4G13000	AGC (cAMP-dependent, cGMP-dependent and protein kinase C) kinase family protein
AT4G13395	7.27	chr4	-	7785686	7786113	427	DVL10|RTFL12	ROTUNDIFOLIA like 12
AT4G13580	5.885	chr4	+	7900373	7901328	955	AT4G13580	Disease resistance-responsive (dirigent-like protein) family protein
AT4G13660	7.575	chr4	+	7946154	7948376	2222	PRR2|ATPRR2	pinoresinol reductase 2
AT4G13750	4.875	chr4	+	7975190	7987620	12430	NOV	Histidine kinase-, DNA gyrase B-, and HSP90-like ATPase family protein
AT4G14170	7.715	chr4	-	8176323	8178142	1819	AT4G14170	Pentatricopeptide repeat (PPR) superfamily protein
AT4G14250	4.37	chr4	-	8208747	8213237	4490	AT4G14250	structural constituent of ribosome
AT4G14370	8.965	chr4	-	8279640	8283263	3623	AT4G14370	Disease resistance protein (TIR-NBS-LRR class) family
AT4G14420	6.485	chr4	-	8301945	8303915	1970	AT4G14420	HR-like lesion-inducing protein-related
AT4G14440	7.395	chr4	-	8306744	8307753	1009	ECI3|HCD1|ATECI3	3-hydroxyacyl-CoA dehydratase 1
AT4G14880	8.545	chr4	-	8517959	8520463	2504	OASA1|OLD3|CYTACS1|ATCYS-3A	O-acetylserine (thiol) lyase (OAS-TL) isoform A1
AT4G14940	5.7	chr4	+	8541878	8544566	2688	ATAO1|AO1	amine oxidase 1
AT4G14960	6.715	chr4	-	8548491	8550430	1939	TUA6	Tubulin/FtsZ family protein
AT4G14980	4.77	chr4	-	8561875	8563639	1764	AT4G14980	Cysteine/Histidine-rich C1 domain family protein
AT4G15075	4.485	chr4	+	8607776	8608519	743	AT4G15075	FBD-like domain family protein
AT4G15096	6.35	chr4	+	8620595	8622635	2040	AT4G15096	unknown protein; BEST Arabidopsis thaliana protein match is: unknown protein (TAIR:AT2G40955.1); Has 30201 Blast hits to 17322 proteins in 780 species: Archae - 12; Bacteria - 1396; Metazoa - 17338; Fungi - 3422; Plants - 5037; Viruses - 0; Other Eukaryotes - 2996 (source: NCBI BLink).
AT4G15150	8.605	chr4	-	8641671	8642278	607	AT4G15150	glycine-rich protein
AT4G15280	6.25	chr4	+	8719181	8720618	1437	UGT71B5	UDP-glucosyl transferase 71B5
AT4G15400	7.405	chr4	-	8811927	8813478	1551	AT4G15400	HXXXD-type acyl-transferase family protein
AT4G15480	5.72	chr4	-	8848800	8850516	1716	UGT84A1	UDP-Glycosyltransferase superfamily protein
AT4G15500	5.465	chr4	-	8856987	8858572	1585	UGT84A4	UDP-Glycosyltransferase superfamily protein
AT4G15550	6.84	chr4	-	8877589	8879327	1738	IAGLU	indole-3-acetate beta-D-glucosyltransferase
AT4G15740	5.205	chr4	-	8964744	8966318	1574	AT4G15740	Calcium-dependent lipid-binding (CaLB domain) family protein
AT4G15755	6.275	chr4	-	8970653	8971523	870	AT4G15755	Calcium-dependent lipid-binding (CaLB domain) family protein
AT4G15780	8.45	chr4	-	8979888	8981768	1880	ATVAMP724|VAMP724	vesicle-associated membrane protein 724
AT4G16141	4.355	chr4	-	9131649	9133156	1507	AT4G16141	GATA type zinc finger transcription factor family protein
AT4G16260	7.07	chr4	-	9200009	9201552	1543	AT4G16260	Glycosyl hydrolase superfamily protein
AT4G16600	10.695	chr4	+	9350038	9352707	2669	AT4G16600	Nucleotide-diphospho-sugar transferases superfamily protein
AT4G16780	4.54	chr4	+	9449113	9450743	1630	ATHB2|ATHB-2|HAT4|HB-2	homeobox protein 2
AT4G17565	4.745	chr4	-	9782507	9783644	1137	AT4G17565	F-box family protein with a domain of unknown function (DUF295)
AT4G17710	7.075	chr4	-	9856295	9859288	2993	HDG4	homeodomain GLABROUS 4
AT4G17920	6.09	chr4	-	9963220	9964090	870	AT4G17920	RING/U-box superfamily protein
AT4G18100	6.315	chr4	-	10035484	10036541	1057	AT4G18100	Ribosomal protein L32e
AT4G18310	4.865	chr4	+	10122074	10122990	916	AT4G18310	unknown protein; BEST Arabidopsis thaliana protein match is: unknown protein (TAIR:AT4G18320.2); Has 1807 Blast hits to 1807 proteins in 277 species: Archae - 0; Bacteria - 0; Metazoa - 736; Fungi - 347; Plants - 385; Viruses - 0; Other Eukaryotes - 339 (source: NCBI BLink).
AT4G18422	5.415	chr4	-	10176149	10176590	441	AT4G18422	unknown protein; FUNCTIONS IN: molecular_function unknown; INVOLVED IN: biological_process unknown; LOCATED IN: cellular_component unknown; Has 0 Blast hits to 0 proteins in 0 species (source: NCBI BLink).
AT4G18610	9.725	chr4	+	10250697	10251542	845	LSH9	Protein of unknown function (DUF640)
AT4G18630	4.71	chr4	+	10257077	10258943	1866	AT4G18630	Protein of unknown function (DUF688)
AT4G18660	6.52	chr4	+	10273479	10274872	1393	AT4G18660	unknown protein; BEST Arabidopsis thaliana protein match is: unknown protein (TAIR:AT4G18690.1); Has 115 Blast hits to 115 proteins in 20 species: Archae - 0; Bacteria - 0; Metazoa - 0; Fungi - 0; Plants - 115; Viruses - 0; Other Eukaryotes - 0 (source: NCBI BLink).
AT4G18810	5.255	chr4	-	10322155	10325816	3661	AT4G18810	NAD(P)-binding Rossmann-fold superfamily protein
AT4G18910	6.115	chr4	+	10366058	10368381	2323	ATNLM2|NIP1;2|NLM2	NOD26-like intrinsic protein 1;2
AT4G19110	7.565	chr4	-	10454496	10457148	2652	AT4G19110	Protein kinase superfamily protein
AT4G19560	6.43	chr4	+	10661427	10664716	3289	CYCT1;2	Cyclin family protein
AT4G19630	6.885	chr4	-	10683935	10684683	748	AT4G19630	winged-helix DNA-binding transcription factor family protein
AT4G19810	6.26	chr4	-	10763933	10765753	1820	AT4G19810	Glycosyl hydrolase family protein with chitinase insertion domain
AT4G19940	5.66	chr4	+	10806194	10807532	1338	AT4G19940	F-box and associated interaction domains-containing protein
AT4G20050	6.45	chr4	-	10849781	10852137	2356	QRT3	Pectin lyase-like superfamily protein
AT4G20070	6.575	chr4	+	10861454	10864696	3242	ATAAH|AAH	allantoate amidohydrolase
AT4G20235	8.095	chr4	-	10929145	10931277	2132	CYP71A28	cytochrome P450, family 71, subfamily A, polypeptide 28
AT4G20520	5.09	chr4	+	11045911	11047716	1805	AT4G20520	RNA binding;RNA-directed DNA polymerases
AT4G20530	4.32	chr4	+	11048626	11050975	2349	AT4G20530	Protein with domains of unknown function (DUF26 and DUF1204)
AT4G20540	4.465	chr4	+	11051885	11054234	2349	AT4G20540	Protein with domains of unknown function (DUF26 and DUF1204)
AT4G20550	4.185	chr4	+	11055144	11057493	2349	AT4G20550	Protein with domains of unknown function (DUF26 and DUF1204)
AT4G20560	4.58	chr4	+	11058403	11060752	2349	AT4G20560	Protein with domains of unknown function (DUF26 and DUF1204)
AT4G20570	4.275	chr4	+	11061662	11064011	2349	AT4G20570	Protein with domains of unknown function (DUF26 and DUF1204)
AT4G20580	4.265	chr4	+	11064921	11067270	2349	AT4G20580	Protein with domains of unknown function (DUF26 and DUF1204)
AT4G20590	4.22	chr4	+	11068180	11070529	2349	AT4G20590	Protein with domains of unknown function (DUF26 and DUF1204)
AT4G20600	4.34	chr4	+	11071439	11073788	2349	AT4G20600	Protein with domains of unknown function (DUF26 and DUF1204)
AT4G20610	4.76	chr4	+	11074698	11077047	2349	AT4G20610	Protein with domains of unknown function (DUF26 and DUF1204)
AT4G20620	4.86	chr4	+	11077957	11080306	2349	AT4G20620	Protein with domains of unknown function (DUF26 and DUF1204)
AT4G20630	4.415	chr4	+	11082803	11085152	2349	AT4G20630	Protein with domains of unknown function (DUF26 and DUF1204)
AT4G20640	4.48	chr4	+	11086062	11088411	2349	AT4G20640	Protein with domains of unknown function (DUF26 and DUF1204)
AT4G20650	5.015	chr4	+	11089321	11091671	2350	AT4G20650	receptor-like protein kinase-related
AT4G20700	8.32	chr4	+	11098269	11100055	1786	AT4G20700	Protein of unknown function (DUF1204)
AT4G21080	5.675	chr4	-	11254601	11255351	750	AT4G21080	Dof-type zinc finger domain-containing protein
AT4G21215	6.42	chr4	-	11310384	11313709	3325	AT4G21215	unknown protein; Has 35333 Blast hits to 34131 proteins in 2444 species: Archae - 798; Bacteria - 22429; Metazoa - 974; Fungi - 991; Plants - 531; Viruses - 0; Other Eukaryotes - 9610 (source: NCBI BLink).
AT4G21380	7.85	chr4	-	11388924	11393226	4302	RK3|ARK3	receptor kinase 3
AT4G21600	4.645	chr4	+	11485118	11487416	2298	ENDO5	endonuclease 5
AT4G22350	7.79	chr4	-	11803830	11807258	3428	AT4G22350	Ubiquitin C-terminal hydrolases superfamily protein
AT4G22390	11.405	chr4	-	11813424	11815133	1709	AT4G22390	F-box associated ubiquitination effector family protein
AT4G22420	7.07	chr4	-	11825613	11826432	819	AT4G22420	Ubiquitin-specific protease family C19-related protein
AT4G23110	6.59	chr4	+	12110856	12111570	714	AT4G23110	insulin-like growth factor binding
AT4G23280	5.3675	chr4	+	12174739	12177471	2732	CRK20	cysteine-rich RLK (RECEPTOR-like protein kinase) 20
AT4G23493	4.705	chr4	-	12256179	12257039	860	AT4G23493	unknown protein; Has 30201 Blast hits to 17322 proteins in 780 species: Archae - 12; Bacteria - 1396; Metazoa - 17338; Fungi - 3422; Plants - 5037; Viruses - 0; Other Eukaryotes - 2996 (source: NCBI BLink).
AT4G23990	9.635	chr4	+	12456488	12460753	4265	ATCSLG3|CSLG3	cellulose synthase like G3
AT4G24070	9.145	chr4	+	12508894	12509095	201	AT4G24070	carbon-carbon lyases
AT4G24310	5.84	chr4	+	12600892	12601675	783	AT4G24310	Protein of unknown function (DUF679)
AT4G24480	5.265	chr4	+	12649986	12654984	4998	AT4G24480	Protein kinase superfamily protein
AT4G24670	4.575	chr4	-	12727833	12730745	2912	TAR2	tryptophan aminotransferase related 2
AT4G24972	5.4	chr4	+	12837352	12839823	2471	TPD1	tapetum determinant 1
AT4G25070	4.78	chr4	+	12872445	12876734	4289	AT4G25070	unknown protein; EXPRESSED IN: cultured cell; BEST Arabidopsis thaliana protein match is: unknown protein (TAIR:AT3G48860.2); Has 14837 Blast hits to 10961 proteins in 1163 species: Archae - 189; Bacteria - 1924; Metazoa - 7665; Fungi - 1127; Plants - 653; Viruses - 80; Other Eukaryotes - 3199 (source: NCBI BLink).
AT4G25150	5.54	chr4	-	12901533	12903125	1592	AT4G25150	HAD superfamily, subfamily IIIB acid phosphatase
AT4G25160	5.07	chr4	-	12903190	12907338	4148	AT4G25160	U-box domain-containing protein kinase family protein
AT4G25300	8.895	chr4	+	12945172	12946778	1606	AT4G25300	2-oxoglutarate (2OG) and Fe(II)-dependent oxygenase superfamily protein
AT4G25672	5.815	chr4	-	13085217	13087090	1873	CPuORF12	conserved peptide upstream open reading frame 12
AT4G25810	6.12	chr4	+	13128642	13129884	1242	XTR6|XTH23	xyloglucan endotransglycosylase 6
AT4G26210	8.055	chr4	+	13281936	13283402	1466	AT4G26210	Mitochondrial ATP synthase subunit G protein
AT4G26330	5.645	chr4	+	13320407	13323461	3054	ATSBT3.18|UNE17	Subtilisin-like serine endopeptidase family protein
AT4G26380	5.665	chr4	+	13338077	13341560	3483	AT4G26380	Cysteine/Histidine-rich C1 domain family protein
AT4G27190	5.155	chr4	-	13620976	13623934	2958	AT4G27190	NB-ARC domain-containing disease resistance protein
AT4G27250	5.465	chr4	-	13642675	13644479	1804	AT4G27250	NAD(P)-binding Rossmann-fold superfamily protein
AT4G27260	5.19	chr4	+	13653608	13656204	2596	WES1|GH3.5	Auxin-responsive GH3 family protein
AT4G27290	6.555	chr4	+	13666280	13669202	2922	AT4G27290	S-locus lectin protein kinase family protein
AT4G27330	7.57	chr4	-	13682077	13683538	1461	NZZ|SPL	sporocyteless (SPL)
AT4G27590	10.635	chr4	+	13771184	13771885	701	AT4G27590	Heavy metal transport/detoxification superfamily protein
AT4G27595	5.01	chr4	-	13772818	13777290	4472	AT4G27595	Plant protein of unknown function (DUF827)
AT4G27890	4.94	chr4	+	13886032	13888276	2244	AT4G27890	HSP20-like chaperones superfamily protein
AT4G27970	6.015	chr4	-	13918289	13920132	1843	SLAH2	SLAC1 homologue 2
AT4G28005	10.89	chr4	-	13929654	13930191	537	AT4G28005	BEST Arabidopsis thaliana protein match is: NADH-ubiquinone oxidoreductase-related (TAIR:AT5G52840.1); Has 37 Blast hits to 37 proteins in 15 species: Archae - 0; Bacteria - 0; Metazoa - 2; Fungi - 0; Plants - 33; Viruses - 0; Other Eukaryotes - 2 (source: NCBI BLink).
AT4G28330	7.68	chr4	-	14022386	14022987	601	AT4G28330	unknown protein; BEST Arabidopsis thaliana protein match is: unknown protein (TAIR:AT4G28340.1); Has 48 Blast hits to 48 proteins in 10 species: Archae - 0; Bacteria - 0; Metazoa - 0; Fungi - 0; Plants - 48; Viruses - 0; Other Eukaryotes - 0 (source: NCBI BLink).
AT4G28450	6.265	chr4	-	14061458	14064708	3250	AT4G28450	nucleotide binding;protein binding
AT4G28620	6.245	chr4	-	14135525	14137953	2428	ATATM2|ATM2	ABC transporter of the mitochondrion 2
AT4G28700	6.585	chr4	+	14161680	14163195	1515	AMT1;4	ammonium transporter 1;4
AT4G28820	5.265	chr4	-	14230694	14232305	1611	AT4G28820	HIT-type Zinc finger family protein
AT4G28890	5.875	chr4	-	14256332	14257735	1403	AT4G28890	RING/U-box superfamily protein
AT4G29080	5.235	chr4	-	14323360	14325328	1968	PAP2|IAA27	phytochrome-associated protein 2
AT4G29110	7.795	chr4	+	14348800	14349701	901	AT4G29110	unknown protein; FUNCTIONS IN: molecular_function unknown; INVOLVED IN: response to chitin; LOCATED IN: vacuole; BEST Arabidopsis thaliana protein match is: unknown protein (TAIR:AT1G52140.1); Has 109 Blast hits to 109 proteins in 16 species: Archae - 0; Bacteria - 0; Metazoa - 0; Fungi - 0; Plants - 109; Viruses - 0; Other Eukaryotes - 0 (source: NCBI BLink).
AT4G29370	7.07	chr4	+	14455601	14456738	1137	AT4G29370	Galactose oxidase/kelch repeat superfamily protein
AT4G29400	7.475	chr4	+	14466294	14468143	1849	AT4G29400	Protein of unknown function (DUF3531)
AT4G29560	7.335	chr4	-	14503872	14506014	2142	AT4G29560	CONTAINS InterPro DOMAIN/s: Fanconi Anaemia group E protein, C-terminal (InterPro:IPR021025); Has 41 Blast hits to 41 proteins in 17 species: Archae - 0; Bacteria - 0; Metazoa - 10; Fungi - 0; Plants - 27; Viruses - 0; Other Eukaryotes - 4 (source: NCBI BLink).
AT4G29600	6.25	chr4	+	14515577	14516501	924	AT4G29600	Cytidine/deoxycytidylate deaminase family protein
AT4G29640	5.35	chr4	+	14525829	14526870	1041	AT4G29640	Cytidine/deoxycytidylate deaminase family protein
AT4G29690	5.285	chr4	-	14540906	14542481	1575	AT4G29690	Alkaline-phosphatase-like family protein
AT4G30450	7.88	chr4	-	14886026	14886675	649	AT4G30450	glycine-rich protein
AT4G30470	6.62	chr4	+	14894104	14896815	2711	AT4G30470	NAD(P)-binding Rossmann-fold superfamily protein
AT4G30830	5.045	chr4	-	15015266	15016977	1711	AT4G30830	Protein of unknown function, DUF593
AT4G31020	4.97	chr4	-	15108100	15110147	2047	AT4G31020	alpha/beta-Hydrolases superfamily protein
AT4G31620	5.86	chr4	-	15322451	15324681	2230	AT4G31620	Transcriptional factor B3 family protein
AT4G32050	6.74	chr4	+	15496536	15500847	4311	AT4G32050	neurochondrin family protein
AT4G32110	6.01	chr4	-	15515648	15516452	804	AT4G32110	Beta-1,3-N-Acetylglucosaminyltransferase family protein
AT4G32860	10.875	chr4	-	15856610	15857359	749	AT4G32860	unknown protein; Has 46 Blast hits to 46 proteins in 10 species: Archae - 0; Bacteria - 0; Metazoa - 0; Fungi - 0; Plants - 46; Viruses - 0; Other Eukaryotes - 0 (source: NCBI BLink).
AT4G32870	7.34	chr4	+	15862142	15862741	599	AT4G32870	Polyketide cyclase/dehydrase and lipid transport superfamily protein
AT4G33000	6.6	chr4	+	15924348	15926628	2280	ATCBL10|SCABP8|CBL10	calcineurin B-like protein 10
AT4G33070	8.415	chr4	-	15952288	15954771	2483	AT4G33070	Thiamine pyrophosphate dependent pyruvate decarboxylase family protein
AT4G33220	5.955	chr4	+	16022438	16026360	3922	ATPME44|PME44	pectin methylesterase 44
AT4G33700	6.77	chr4	-	16176275	16179481	3206	AT4G33700	CBS domain-containing protein with a domain of unknown function (DUF21)
AT4G34131	7.32	chr4	-	16343056	16344818	1762	UGT73B3	UDP-glucosyl transferase 73B3
AT4G34580	7.165	chr4	+	16515326	16519534	4208	COW1|SRH1	Sec14p-like phosphatidylinositol transfer family protein
AT4G34590	4.94	chr4	+	16521860	16523230	1370	BZIP11|ATB2|GBF6|AtbZIP11	G-box binding factor 6
AT4G34860	5.76	chr4	-	16609745	16612623	2878	AT4G34860	Plant neutral invertase family protein
AT4G34930	7.825	chr4	+	16637321	16638872	1551	AT4G34930	PLC-like phosphodiesterases superfamily protein
AT4G35170	6.19	chr4	+	16736756	16738437	1681	AT4G35170	Late embryogenesis abundant (LEA) hydroxyproline-rich glycoprotein family
AT4G35200	5.86	chr4	-	16749141	16749903	762	AT4G35200	Arabidopsis protein of unknown function (DUF241)
AT4G35290	6.48	chr4	+	16789548	16793685	4137	ATGLR3.2|ATGLUR2|GLR3.2|GLUR2	glutamate receptor 2
AT4G35380	5.825	chr4	+	16819882	16826061	6179	AT4G35380	SEC7-like guanine nucleotide exchange family protein
AT4G35900	7.37	chr4	+	17004594	17006287	1693	FD-1|atbzip14|FD	Basic-leucine zipper (bZIP) transcription factor family protein
AT4G36240	5.35	chr4	-	17147195	17148221	1026	GATA7	GATA transcription factor 7
AT4G36280	6.665	chr4	-	17165330	17169375	4045	AT4G36280	Histidine kinase-, DNA gyrase B-, and HSP90-like ATPase family protein
AT4G37090	6.58	chr4	+	17477231	17478729	1498	AT4G37090	unknown protein; FUNCTIONS IN: molecular_function unknown; INVOLVED IN: biological_process unknown; LOCATED IN: cellular_component unknown; EXPRESSED IN: 23 plant structures; EXPRESSED DURING: 13 growth stages; Has 30201 Blast hits to 17322 proteins in 780 species: Archae - 12; Bacteria - 1396; Metazoa - 17338; Fungi - 3422; Plants - 5037; Viruses - 0; Other Eukaryotes - 2996 (source: NCBI BLink).
AT4G37450	6.525	chr4	-	17605757	17606755	998	ATAGP18|AGP18	arabinogalactan protein 18
AT4G37880	6.685	chr4	+	17809680	17811590	1910	AT4G37880	LisH/CRA/RING-U-box domains-containing protein
AT4G37900	8.575	chr4	-	17821736	17824627	2891	AT4G37900	Protein of unknown function (duplicated DUF1399)
AT4G38070	8.18	chr4	+	17876534	17882569	6035	AT4G38070	basic helix-loop-helix (bHLH) DNA-binding superfamily protein
AT4G38340	7.405	chr4	+	17954709	17957828	3119	AT4G38340	Plant regulator RWP-RK family protein
AT4G38400	5.62	chr4	-	17978442	17979740	1298	ATEXPL2|ATEXLA2|ATHEXP BETA 2.2|EXPL2|EXLA2	expansin-like A2
AT4G38580	7.035	chr4	+	18034430	18035889	1459	ATFP6|FP6|HIPP26	farnesylated protein 6
AT4G38730	6.485	chr4	-	18080232	18082537	2305	AT4G38730	Protein of unknown function (DUF803)
AT4G38830	5.64	chr4	+	18122325	18124943	2618	CRK26	cysteine-rich RLK (RECEPTOR-like protein kinase) 26
AT4G39480	5.23	chr4	+	18362257	18364209	1952	CYP96A9	cytochrome P450, family 96, subfamily A, polypeptide 9
AT4G39760	5.01	chr4	+	18443678	18444788	1110	AT4G39760	Galactose oxidase/kelch repeat superfamily protein
AT4G39800	4.105	chr4	-	18469347	18471967	2620	ATMIPS1|ATIPS1|MIPS1|MI-1-P SYNTHASE	myo-inositol-1-phosphate synthase 1
AT4G39850	6.125	chr4	+	18488436	18497133	8697	AtABCD1|ACN2|PXA1|PED3|CTS	peroxisomal ABC transporter 1
AT5G01040	5.865	chr5	-	13127	16173	3046	LAC8	laccase 8
AT5G01280	4.305	chr5	-	114010	116237	2227	AT5G01280	BEST Arabidopsis thaliana protein match is: proline-rich family protein (TAIR:AT3G09000.1); Has 1807 Blast hits to 1807 proteins in 277 species: Archae - 0; Bacteria - 0; Metazoa - 736; Fungi - 347; Plants - 385; Viruses - 0; Other Eukaryotes - 339 (source: NCBI BLink).
AT5G01330	7.11	chr5	-	132318	134862	2544	PDC3	pyruvate decarboxylase-3
AT5G01370	4.3	chr5	+	152529	154467	1938	ACI1	ALC-interacting protein 1
AT5G01445	4.57	chr5	-	181876	182581	705	AT5G01445	unknown protein; FUNCTIONS IN: molecular_function unknown; INVOLVED IN: biological_process unknown; LOCATED IN: mitochondrion; Has 5 Blast hits to 5 proteins in 2 species: Archae - 0; Bacteria - 0; Metazoa - 0; Fungi - 0; Plants - 5; Viruses - 0; Other Eukaryotes - 0 (source: NCBI BLink).
AT5G01550	4.575	chr5	-	214516	216583	2067	LECRKA4.2	lectin receptor kinase a4.1
AT5G01640	7.345	chr5	-	241382	242225	843	PRA1.B5	prenylated RAB acceptor 1.B5
AT5G01660	7.54	chr5	-	244503	249147	4644	AT5G01660	CONTAINS InterPro DOMAIN/s: Galactose oxidase/kelch, beta-propeller (InterPro:IPR011043), Kelch repeat type 1 (InterPro:IPR006652), Development/cell death domain (InterPro:IPR013989), Kelch related (InterPro:IPR013089), Kelch-type beta propeller (InterPro:IPR015915); BEST Arabidopsis thaliana protein match is: DCD (Development and Cell Death) domain protein (TAIR:AT3G11000.1); Has 16133 Blast hit…
AT5G01790	7.655	chr5	-	304896	305696	800	AT5G01790	unknown protein; FUNCTIONS IN: molecular_function unknown; INVOLVED IN: biological_process unknown; LOCATED IN: chloroplast; EXPRESSED IN: 19 plant structures; EXPRESSED DURING: 13 growth stages; Has 121 Blast hits to 121 proteins in 12 species: Archae - 0; Bacteria - 0; Metazoa - 0; Fungi - 0; Plants - 121; Viruses - 0; Other Eukaryotes - 0 (source: NCBI BLink).
AT5G01900	4.8	chr5	-	351007	352069	1062	WRKY62|ATWRKY62	WRKY DNA-binding protein 62
AT5G02140	5.56	chr5	+	423383	424437	1054	AT5G02140	Pathogenesis-related thaumatin superfamily protein
AT5G02210	6.67	chr5	-	439252	439874	622	AT5G02210	GCK domain-containing protein
AT5G02890	10.79	chr5	-	670064	671471	1407	AT5G02890	HXXXD-type acyl-transferase family protein
AT5G02950	5.525	chr5	+	690781	693010	2229	AT5G02950	Tudor/PWWP/MBT superfamily protein
AT5G02960	5.21	chr5	-	693078	694515	1437	AT5G02960	Ribosomal protein S12/S23 family protein
AT5G03260	5.975	chr5	-	777020	779424	2404	LAC11	laccase 11
AT5G03670	6.44	chr5	+	947145	950171	3026	AT5G03670	unknown protein; BEST Arabidopsis thaliana protein match is: unknown protein (TAIR:AT2G36420.1); Has 700 Blast hits to 624 proteins in 104 species: Archae - 0; Bacteria - 18; Metazoa - 333; Fungi - 60; Plants - 73; Viruses - 24; Other Eukaryotes - 192 (source: NCBI BLink).
AT5G03790	6.985	chr5	+	1004982	1006373	1391	ATHB51|LMI1|HB51	homeobox 51
AT5G03960	4.405	chr5	-	1068259	1069978	1719	IQD12	IQ-domain 12
AT5G04200	5.055	chr5	+	1153789	1155040	1251	AtMC9|MC9	metacaspase 9
AT5G04270	7.715	chr5	-	1182717	1184765	2048	AT5G04270	DHHC-type zinc finger family protein
AT5G04620	6.53	chr5	+	1327114	1330091	2977	ATBIOF|BIOF	biotin F
AT5G04710	8.395	chr5	-	1356989	1360247	3258	AT5G04710	Zn-dependent exopeptidases superfamily protein
AT5G04750	9.32	chr5	+	1372146	1373619	1473	AT5G04750	F1F0-ATPase inhibitor protein, putative
AT5G04970	8.885	chr5	-	1464144	1467041	2897	AT5G04970	Plant invertase/pectin methylesterase inhibitor superfamily
AT5G05720	4.46	chr5	+	1716870	1719541	2671	AT5G05720	RNA-binding (RRM/RBD/RNP motifs) family protein
AT5G06510	4.11	chr5	+	1984990	1987044	2054	NF-YA10	nuclear factor Y, subunit A10
AT5G06800	5.635	chr5	+	2103159	2105213	2054	AT5G06800	myb-like HTH transcriptional regulator family protein
AT5G06990	6.665	chr5	+	2169601	2170606	1005	AT5G06990	Protein of unknown function, DUF617
AT5G07430	4.17	chr5	+	2352438	2354202	1764	AT5G07430	Pectin lyase-like superfamily protein
AT5G07572	7.04	chr5	+	2396707	2397548	841	AT5G07572	unknown protein; FUNCTIONS IN: molecular_function unknown; INVOLVED IN: biological_process unknown; LOCATED IN: cellular_component unknown; Has 30201 Blast hits to 17322 proteins in 780 species: Archae - 12; Bacteria - 1396; Metazoa - 17338; Fungi - 3422; Plants - 5037; Viruses - 0; Other Eukaryotes - 2996 (source: NCBI BLink).
AT5G07580	5.735	chr5	+	2399503	2400601	1098	AT5G07580	Integrase-type DNA-binding superfamily protein
AT5G07770	6.21	chr5	+	2474641	2479337	4696	AT5G07770	Actin-binding FH2 protein
AT5G07880	6.465	chr5	-	2515586	2516694	1108	ATSNAP29|SNAP29	synaptosomal-associated protein SNAP25-like 29
AT5G08090	4.95	chr5	+	2591710	2592899	1189	AT5G08090	unknown protein; Has 13 Blast hits to 13 proteins in 8 species: Archae - 0; Bacteria - 4; Metazoa - 6; Fungi - 2; Plants - 1; Viruses - 0; Other Eukaryotes - 0 (source: NCBI BLink).
AT5G08260	7.25	chr5	+	2657150	2661416	4266	scpl35	serine carboxypeptidase-like 35
AT5G08680	6.99	chr5	+	2821927	2824966	3039	AT5G08680	ATP synthase alpha/beta family protein
AT5G09876	9.105	chr5	+	3079986	3080435	449	AT5G09876	unknown protein; FUNCTIONS IN: molecular_function unknown; INVOLVED IN: biological_process unknown; LOCATED IN: cellular_component unknown; Has 5 Blast hits to 5 proteins in 2 species: Archae - 0; Bacteria - 0; Metazoa - 0; Fungi - 0; Plants - 5; Viruses - 0; Other Eukaryotes - 0 (source: NCBI BLink).
AT5G09970	5.115	chr5	+	3111944	3114239	2295	CYP78A7	cytochrome P450, family 78, subfamily A, polypeptide 7
AT5G10130	6.92	chr5	-	3171298	3172528	1230	AT5G10130	Pollen Ole e 1 allergen and extensin family protein
AT5G10260	6.065	chr5	+	3219990	3221515	1525	AtRABH1e|RABH1e	RAB GTPase homolog H1E
AT5G10570	7.295	chr5	+	3341356	3342992	1636	AT5G10570	basic helix-loop-helix (bHLH) DNA-binding superfamily protein
AT5G11260	7.13	chr5	-	3593379	3594992	1613	HY5|TED 5	Basic-leucine zipper (bZIP) transcription factor family protein
AT5G11290	5.97	chr5	+	3599000	3600472	1472	AT5G11290	Plant protein of unknown function (DUF247)
AT5G11420	4.72	chr5	+	3644546	3647295	2749	AT5G11420	Protein of unknown function, DUF642
AT5G11540	7.8	chr5	-	3703001	3704981	1980	AT5G11540	D-arabinono-1,4-lactone oxidase family protein
AT5G11570	5.755	chr5	-	3715942	3718276	2334	AT5G11570	Major facilitator superfamily protein
AT5G11790	5.66	chr5	+	3799549	3802792	3243	NDL2	N-MYC downregulated-like 2
AT5G12270	8.03	chr5	-	3970130	3971301	1171	AT5G12270	2-oxoglutarate (2OG) and Fe(II)-dependent oxygenase superfamily protein
AT5G12880	6.32	chr5	-	4068518	4068962	444	AT5G12880	proline-rich family protein
AT5G13150	5.7	chr5	-	4172828	4174930	2102	EXO70C1|ATEXO70C1	exocyst subunit exo70 family protein C1
AT5G13320	4.67	chr5	+	4267509	4271051	3542	PBS3|GDG1|WIN3|GH3.12	Auxin-responsive GH3 family protein
AT5G13370	7.055	chr5	+	4286818	4289554	2736	AT5G13370	Auxin-responsive GH3 family protein
AT5G13580	4.195	chr5	+	4370691	4373201	2510	AT5G13580	ABC-2 type transporter family protein
AT5G13930	5.165	chr5	+	4488687	4490264	1577	ATCHS|CHS|TT4	Chalcone and stilbene synthase family protein
AT5G14000	5.485	chr5	+	4518007	4519300	1293	anac084|NAC084	NAC domain containing protein 84
AT5G14510	7.62	chr5	-	4677972	4679194	1222	AT5G14510	ARM repeat superfamily protein
AT5G14850	6.04	chr5	-	4801896	4804990	3094	AT5G14850	Alg9-like mannosyltransferase family
AT5G14890	5.315	chr5	+	4817948	4821808	3860	AT5G14890	NHL domain-containing protein
AT5G15250	7.015	chr5	-	4950358	4952803	2445	FTSH6|ATFTSH6	FTSH protease 6
AT5G15310	8.405	chr5	+	4974670	4976227	1557	MYB16|ATMIXTA|ATMYB16	myb domain protein 16
AT5G15360	9.3	chr5	-	4987436	4989182	1746	AT5G15360	unknown protein; Has 4 Blast hits to 4 proteins in 2 species: Archae - 0; Bacteria - 0; Metazoa - 0; Fungi - 0; Plants - 4; Viruses - 0; Other Eukaryotes - 0 (source: NCBI BLink).
AT5G15440	5.225	chr5	+	5012060	5014281	2221	EDL1	EID1-like 1
AT5G15620	4.93	chr5	+	5082464	5083991	1527	AT5G15620	F-box/RNI-like superfamily protein
AT5G16730	5.805	chr5	+	5497642	5500845	3203	AT5G16730	Plant protein of unknown function (DUF827)
AT5G16850	4.555	chr5	-	5538179	5543543	5364	ATTERT|TERT	telomerase reverse transcriptase
AT5G16980	3.97	chr5	-	5579053	5580929	1876	AT5G16980	Zinc-binding dehydrogenase family protein
AT5G17320	6.81	chr5	-	5703379	5707637	4258	HDG9	homeodomain GLABROUS 9
AT5G17350	8.385	chr5	+	5718771	5719608	837	AT5G17350	unknown protein; FUNCTIONS IN: molecular_function unknown; INVOLVED IN: N-terminal protein myristoylation; LOCATED IN: cellular_component unknown; EXPRESSED IN: 15 plant structures; EXPRESSED DURING: 8 growth stages; BEST Arabidopsis thaliana protein match is: unknown protein (TAIR:AT3G03280.1); Has 1807 Blast hits to 1807 proteins in 277 species: Archae - 0; Bacteria - 0; Metazoa - 736; Fungi - …
AT5G17760	6.41	chr5	-	5860420	5862422	2002	AT5G17760	P-loop containing nucleoside triphosphate hydrolases superfamily protein
AT5G18290	6.63	chr5	-	6055027	6056700	1673	SIP1B|SIP1;2	Aquaporin-like superfamily protein
AT5G18320	6.93	chr5	-	6064430	6066186	1756	AT5G18320	ARM repeat superfamily protein
AT5G18340	7.93	chr5	-	6070639	6072310	1671	AT5G18340	ARM repeat superfamily protein
AT5G18350	5.36	chr5	-	6074068	6078569	4501	AT5G18350	Disease resistance protein (TIR-NBS-LRR class) family
AT5G18404	6.805	chr5	+	6096148	6096406	258	AT5G18404	unknown protein; Has 30201 Blast hits to 17322 proteins in 780 species: Archae - 12; Bacteria - 1396; Metazoa - 17338; Fungi - 3422; Plants - 5037; Viruses - 0; Other Eukaryotes - 2996 (source: NCBI BLink).
AT5G18600	5.555	chr5	-	6183257	6183954	697	AT5G18600	Thioredoxin superfamily protein
AT5G18690	7.69	chr5	-	6233518	6234206	688	ATAGP25|AGP25	arabinogalactan protein 25
AT5G18780	5.28	chr5	+	6264269	6266174	1905	AT5G18780	F-box/RNI-like superfamily protein
AT5G18880	5.255	chr5	-	6300534	6301422	888	AT5G18880	RNA-directed DNA polymerase (reverse transcriptase)-related family protein
AT5G19340	7.325	chr5	-	6515091	6516205	1114	AT5G19340	unknown protein; BEST Arabidopsis thaliana protein match is: unknown protein (TAIR:AT3G05980.1); Has 1000 Blast hits to 906 proteins in 61 species: Archae - 0; Bacteria - 4; Metazoa - 62; Fungi - 36; Plants - 128; Viruses - 4; Other Eukaryotes - 766 (source: NCBI BLink).
AT5G19410	5.365	chr5	-	6545236	6547111	1875	AT5G19410	ABC-2 type transporter family protein
AT5G19700	5.705	chr5	-	6660820	6662347	1527	AT5G19700	MATE efflux family protein
AT5G19800	6.41	chr5	+	6690647	6690938	291	AT5G19800	hydroxyproline-rich glycoprotein family protein
AT5G19970	7.225	chr5	+	6747549	6748641	1092	AT5G19970	unknown protein; Has 1807 Blast hits to 1807 proteins in 277 species: Archae - 0; Bacteria - 0; Metazoa - 736; Fungi - 347; Plants - 385; Viruses - 0; Other Eukaryotes - 339 (source: NCBI BLink).
AT5G20100	7.375	chr5	+	6790055	6790725	670	AT5G20100	unknown protein; BEST Arabidopsis thaliana protein match is: unknown protein (TAIR:AT1G80180.1); Has 82 Blast hits to 82 proteins in 12 species: Archae - 0; Bacteria - 0; Metazoa - 0; Fungi - 0; Plants - 82; Viruses - 0; Other Eukaryotes - 0 (source: NCBI BLink).
AT5G20290	5.72	chr5	-	6851451	6853066	1615	AT5G20290	Ribosomal protein S8e family protein
AT5G20420	4.865	chr5	-	6899014	6904167	5153	CHR42	chromatin remodeling 42
AT5G20550	6.815	chr5	-	6952416	6953896	1480	AT5G20550	2-oxoglutarate (2OG) and Fe(II)-dependent oxygenase superfamily protein
AT5G20690	5.285	chr5	+	7002452	7004551	2099	AT5G20690	Leucine-rich repeat protein kinase family protein
AT5G20710	5.51	chr5	+	7010521	7014249	3728	BGAL7	beta-galactosidase 7
AT5G20740	5.93	chr5	-	7025685	7026532	847	AT5G20740	Plant invertase/pectin methylesterase inhibitor superfamily protein
AT5G21050	6.445	chr5	+	7147889	7148957	1068	AT5G21050	LOCATED IN: chloroplast; EXPRESSED IN: 14 plant structures; EXPRESSED DURING: 8 growth stages; CONTAINS InterPro DOMAIN/s: Hyccin (InterPro:IPR018619); BEST Arabidopsis thaliana protein match is: unknown protein (TAIR:AT5G64090.1); Has 206 Blast hits to 206 proteins in 60 species: Archae - 0; Bacteria - 0; Metazoa - 145; Fungi - 0; Plants - 50; Viruses - 0; Other Eukaryotes - 11 (source: NCBI BLi…
AT5G21130	5.2	chr5	+	7185914	7186919	1005	AT5G21130	Late embryogenesis abundant (LEA) hydroxyproline-rich glycoprotein family
AT5G21150	3.91	chr5	+	7192238	7198324	6086	AGO9	Argonaute family protein
AT5G21950	9.17	chr5	-	7253920	7255944	2024	AT5G21950	alpha/beta-Hydrolases superfamily protein
AT5G21960	9.045	chr5	-	7258362	7259308	946	AT5G21960	Integrase-type DNA-binding superfamily protein
AT5G22300	6.9	chr5	+	7379198	7381935	2737	AtNIT4|NIT4	nitrilase 4
AT5G22310	4.32	chr5	-	7383628	7385734	2106	AT5G22310	unknown protein; BEST Arabidopsis thaliana protein match is: unknown protein (TAIR:AT3G11590.1); Has 30201 Blast hits to 17322 proteins in 780 species: Archae - 12; Bacteria - 1396; Metazoa - 17338; Fungi - 3422; Plants - 5037; Viruses - 0; Other Eukaryotes - 2996 (source: NCBI BLink).
AT5G22560	5.64	chr5	-	7491355	7493176	1821	AT5G22560	Plant protein of unknown function (DUF247)
AT5G22610	5.185	chr5	+	7515216	7516916	1700	AT5G22610	F-box/RNI-like/FBD-like domains-containing protein
AT5G22640	6.675	chr5	+	7529367	7533784	4417	emb1211	MORN (Membrane Occupation and Recognition Nexus) repeat-containing protein
AT5G22890	5.82	chr5	-	7653256	7654724	1468	AT5G22890	C2H2 and C2HC zinc fingers superfamily protein
AT5G23530	9.335	chr5	-	7932965	7934436	1471	CXE18|AtCXE18	carboxyesterase 18
AT5G23720	8.7	chr5	+	7998229	8002840	4611	PHS1	dual specificity protein phosphatase family protein
AT5G23750	8.51	chr5	-	8009805	8011611	1806	AT5G23750	Remorin family protein
AT5G24220	6.055	chr5	+	8225860	8227551	1691	AT5G24220	Lipase class 3-related protein
AT5G25475	4.745	chr5	-	8867796	8869651	1855	AT5G25475	AP2/B3-like transcriptional factor family protein
AT5G25550	6.66	chr5	+	8894178	8895480	1302	AT5G25550	Leucine-rich repeat (LRR) family protein
AT5G25610	6.515	chr5	-	8914232	8916800	2568	RD22|ATRD22	BURP domain-containing protein
AT5G25890	5.78	chr5	+	9033414	9034834	1420	IAA28|IAR2	indole-3-acetic acid inducible 28
AT5G26230	5.135	chr5	-	9173516	9174542	1026	AT5G26230	unknown protein; FUNCTIONS IN: molecular_function unknown; INVOLVED IN: biological_process unknown; LOCATED IN: chloroplast; EXPRESSED IN: 22 plant structures; EXPRESSED DURING: 13 growth stages; Has 1807 Blast hits to 1807 proteins in 277 species: Archae - 0; Bacteria - 0; Metazoa - 736; Fungi - 347; Plants - 385; Viruses - 0; Other Eukaryotes - 339 (source: NCBI BLink).
AT5G26270	14.6	chr5	+	9206374	9208136	1762	AT5G26270	unknown protein; Has 1807 Blast hits to 1807 proteins in 277 species: Archae - 0; Bacteria - 0; Metazoa - 736; Fungi - 347; Plants - 385; Viruses - 0; Other Eukaryotes - 339 (source: NCBI BLink).
AT5G26310	7.695	chr5	+	9234684	9236385	1701	UGT72E3	UDP-Glycosyltransferase superfamily protein
AT5G26340	7.235	chr5	-	9243510	9247066	3556	MSS1|ATSTP13|STP13	Major facilitator superfamily protein
AT5G26630	6.34	chr5	+	9350814	9351471	657	AT5G26630	MADS-box transcription factor family protein
AT5G26950	4.33	chr5	-	9483250	9484120	870	AGL93	AGAMOUS-like 93
AT5G27110	6.495	chr5	-	9538571	9540647	2076	AT5G27110	Tetratricopeptide repeat (TPR)-like superfamily protein
AT5G27395	7.17	chr5	-	9671495	9674119	2624	AT5G27395	Mitochondrial inner membrane translocase complex, subunit Tim44-related protein
AT5G27580	5.625	chr5	+	9736650	9737322	672	AGL89	AGAMOUS-like 89
AT5G27810	7.97	chr5	+	9855826	9856186	360	AT5G27810	MADS-box transcription factor family protein
AT5G28610	6.33	chr5	+	10610958	10611446	488	AT5G28610	BEST Arabidopsis thaliana protein match is: glycine-rich protein (TAIR:AT5G28630.1); Has 1536 Blast hits to 1202 proteins in 136 species: Archae - 0; Bacteria - 8; Metazoa - 888; Fungi - 120; Plants - 71; Viruses - 39; Other Eukaryotes - 410 (source: NCBI BLink).
AT5G32460	4.815	chr5	-	12081802	12084148	2346	AT5G32460	Transcriptional factor B3 family protein
AT5G33330	5.265	chr5	-	12591682	12592896	1214	AT5G33330	Polynucleotidyl transferase, ribonuclease H-like superfamily protein
AT5G33390	11.85	chr5	+	12661788	12662820	1032	AT5G33390	glycine-rich protein
AT5G35370	7.92	chr5	-	13588432	13591271	2839	AT5G35370	S-locus lectin protein kinase family protein
AT5G35390	3.58	chr5	+	13596872	13598976	2104	AT5G35390	Leucine-rich repeat protein kinase family protein
AT5G35600	9.66	chr5	-	13770120	13771712	1592	HDA7	histone deacetylase7
AT5G37210	5.925	chr5	-	14729224	14731508	2284	AT5G37210	Cysteine/Histidine-rich C1 domain family protein
AT5G37470	5.455	chr5	-	14861502	14863392	1890	AT5G37470	Family of unknown function (DUF577)
AT5G37540	6.915	chr5	+	14912834	14914431	1597	AT5G37540	Eukaryotic aspartyl protease family protein
AT5G37550	6.065	chr5	-	14918900	14919868	968	AT5G37550	unknown protein; BEST Arabidopsis thaliana protein match is: unknown protein (TAIR:AT1G66190.1); Has 1807 Blast hits to 1807 proteins in 277 species: Archae - 0; Bacteria - 0; Metazoa - 736; Fungi - 347; Plants - 385; Viruses - 0; Other Eukaryotes - 339 (source: NCBI BLink).
AT5G38110	5.52	chr5	+	15208469	15210215	1746	SGA1|ASF1B|SGA01	anti- silencing function 1b
AT5G38240	5.995	chr5	-	15277238	15279317	2079	AT5G38240	Protein kinase family protein
AT5G38260	5.725	chr5	-	15283691	15285837	2146	AT5G38260	Protein kinase superfamily protein
AT5G38320	6.41	chr5	-	15316014	15316834	820	AT5G38320	unknown protein; BEST Arabidopsis thaliana protein match is: unknown protein (TAIR:AT1G67050.1); Has 1807 Blast hits to 1807 proteins in 277 species: Archae - 0; Bacteria - 0; Metazoa - 736; Fungi - 347; Plants - 385; Viruses - 0; Other Eukaryotes - 339 (source: NCBI BLink).
AT5G38350	3.985	chr5	+	15328658	15331528	2870	AT5G38350	Disease resistance protein (NBS-LRR class) family
AT5G38500	3.965	chr5	-	15416017	15417253	1236	AT5G38500	Domain of unknown function (DUF313)
AT5G38980	9.14	chr5	+	15606770	15607350	580	AT5G38980	unknown protein; FUNCTIONS IN: molecular_function unknown; INVOLVED IN: biological_process unknown; LOCATED IN: endomembrane system; EXPRESSED IN: 22 plant structures; EXPRESSED DURING: 13 growth stages; Has 3 Blast hits to 3 proteins in 1 species: Archae - 0; Bacteria - 0; Metazoa - 0; Fungi - 0; Plants - 3; Viruses - 0; Other Eukaryotes - 0 (source: NCBI BLink).
AT5G39000	3.765	chr5	+	15611859	15614481	2622	AT5G39000	Malectin/receptor-like protein kinase family protein
AT5G39690	7.665	chr5	+	15888170	15890187	2017	NAC093|ANAC093	NAC domain containing protein 93
AT5G39810	5.575	chr5	-	15937277	15938344	1067	AGL98	AGAMOUS-like 98
AT5G39840	6.99	chr5	+	15946768	15949186	2418	AT5G39840	ATP-dependent RNA helicase, mitochondrial, putative
AT5G39890	6.02	chr5	+	15974392	15976270	1878	AT5G39890	Protein of unknown function (DUF1637)
AT5G39970	4.355	chr5	+	15998024	16000813	2789	AT5G39970	catalytics
AT5G40000	3.505	chr5	-	16011071	16012484	1413	AT5G40000	P-loop containing nucleoside triphosphate hydrolases superfamily protein
AT5G40120	4.46	chr5	+	16051878	16053036	1158	AGL76	AGAMOUS-like 76
AT5G40200	11.74	chr5	+	16070329	16073314	2985	DegP9	DegP protease 9
AT5G40220	5.515	chr5	-	16078389	16079364	975	AGL43	AGAMOUS-like 43
AT5G40930	5.755	chr5	+	16404456	16406002	1546	TOM20-4	translocase of outer membrane 20-4
AT5G41030	7.605	chr5	+	16428705	16429437	732	AT5G41030	TCP family transcription factor
AT5G41430	7.605	chr5	-	16586118	16586604	486	AT5G41430	RING/U-box superfamily protein
AT5G41540	5.145	chr5	-	16612658	16616063	3405	AT5G41540	Disease resistance protein (TIR-NBS-LRR class) family
AT5G41660	14.9	chr5	+	16656707	16658405	1698	AT5G41660	unknown protein; FUNCTIONS IN: molecular_function unknown; INVOLVED IN: biological_process unknown; LOCATED IN: mitochondrion; BEST Arabidopsis thaliana protein match is: unknown protein (TAIR:AT3G44430.1); Has 1807 Blast hits to 1807 proteins in 277 species: Archae - 0; Bacteria - 0; Metazoa - 736; Fungi - 347; Plants - 385; Viruses - 0; Other Eukaryotes - 339 (source: NCBI BLink).
AT5G42380	6.69	chr5	-	16942575	16943366	791	CML37|CML39	calmodulin like 37
AT5G42630	6.095	chr5	-	17073778	17075856	2078	KAN4|ATS	Homeodomain-like superfamily protein
AT5G42720	5.32	chr5	+	17130185	17132843	2658	AT5G42720	Glycosyl hydrolase family 17 protein
AT5G42860	6.9	chr5	-	17183065	17184916	1851	AT5G42860	unknown protein; FUNCTIONS IN: molecular_function unknown; INVOLVED IN: biological_process unknown; LOCATED IN: plasma membrane; EXPRESSED IN: 19 plant structures; EXPRESSED DURING: 11 growth stages; BEST Arabidopsis thaliana protein match is: unknown protein (TAIR:AT1G45688.1); Has 1807 Blast hits to 1807 proteins in 277 species: Archae - 0; Bacteria - 0; Metazoa - 736; Fungi - 347; Plants - 385…
AT5G42910	3.635	chr5	+	17203741	17205380	1639	AT5G42910	Basic-leucine zipper (bZIP) transcription factor family protein
AT5G43030	4.425	chr5	-	17258990	17260685	1695	AT5G43030	Cysteine/Histidine-rich C1 domain family protein
AT5G43470	9.61	chr5	-	17462546	17467448	4902	HRT|RPP8|RCY1	Disease resistance protein (CC-NBS-LRR class) family
AT5G43740	3.92	chr5	+	17564737	17568802	4065	AT5G43740	Disease resistance protein (CC-NBS-LRR class) family
AT5G44460	8.225	chr5	+	17917225	17917983	758	CML43	calmodulin like 43
AT5G44530	4.005	chr5	+	17937688	17941292	3604	AT5G44530	Subtilase family protein
AT5G45095	7.62	chr5	+	18207362	18209045	1683	AT5G45095	unknown protein; FUNCTIONS IN: molecular_function unknown; INVOLVED IN: biological_process unknown; LOCATED IN: endomembrane system; BEST Arabidopsis thaliana protein match is: unknown protein (TAIR:AT4G08593.1); Has 25 Blast hits to 25 proteins in 2 species: Archae - 0; Bacteria - 0; Metazoa - 0; Fungi - 0; Plants - 25; Viruses - 0; Other Eukaryotes - 0 (source: NCBI BLink).
AT5G45240	9.275	chr5	+	18313705	18319089	5384	AT5G45240	Disease resistance protein (TIR-NBS-LRR class)
AT5G45320	5.52	chr5	-	18362110	18363168	1058	AT5G45320	FUNCTIONS IN: molecular_function unknown; INVOLVED IN: biological_process unknown; LOCATED IN: endomembrane system; EXPRESSED IN: inflorescence meristem, root, flower; EXPRESSED DURING: petal differentiation and expansion stage; CONTAINS InterPro DOMAIN/s: Late embryogenesis abundant protein, group 2 (InterPro:IPR004864); BEST Arabidopsis thaliana protein match is: unknown protein (TAIR:AT3G26350…
AT5G45450	6.045	chr5	+	18415160	18415811	651	AT5G45450	Oligopeptide transporter OPT superfamily protein
AT5G45469	7.1	chr5	+	18421743	18421962	219	AT5G45469	unknown protein; LOCATED IN: endomembrane system; Has 30201 Blast hits to 17322 proteins in 780 species: Archae - 12; Bacteria - 1396; Metazoa - 17338; Fungi - 3422; Plants - 5037; Viruses - 0; Other Eukaryotes - 2996 (source: NCBI BLink).
AT5G45650	6.6325	chr5	-	18513430	18518868	5438	AT5G45650	subtilase family protein
AT5G45810	4.605	chr5	+	18584941	18586393	1452	SnRK3.5|CIPK19	CBL-interacting protein kinase 19
AT5G45990	7.685	chr5	+	18651323	18653892	2569	AT5G45990	crooked neck protein, putative / cell cycle protein, putative
AT5G46115	8.57	chr5	+	18701319	18701740	421	AT5G46115	unknown protein; Has 30201 Blast hits to 17322 proteins in 780 species: Archae - 12; Bacteria - 1396; Metazoa - 17338; Fungi - 3422; Plants - 5037; Viruses - 0; Other Eukaryotes - 2996 (source: NCBI BLink).
AT5G46650	9.81	chr5	+	18930442	18931312	870	AT5G46650	RING/U-box superfamily protein
AT5G47220	7.55	chr5	-	19171861	19172823	962	ATERF-2|ATERF2|ERF2	ethylene responsive element binding factor 2
AT5G47450	9.265	chr5	-	19248248	19249504	1256	ATTIP2;3|TIP2;3|DELTA-TIP3	tonoplast intrinsic protein 2;3
AT5G47530	5.775	chr5	+	19281373	19283061	1688	AT5G47530	Auxin-responsive family protein
AT5G47900	5.495	chr5	+	19392233	19394161	1928	AT5G47900	Protein of unknown function (DUF1624)
AT5G47950	3.985	chr5	-	19417030	19418546	1516	AT5G47950	HXXXD-type acyl-transferase family protein
AT5G48150	5.435	chr5	-	19522254	19524653	2399	PAT1	GRAS family transcription factor
AT5G48180	5.175	chr5	-	19540936	19542426	1490	NSP5	nitrile specifier protein 5
AT5G48290	6.695	chr5	+	19568895	19569799	904	AT5G48290	Heavy metal transport/detoxification superfamily protein
AT5G48350	4.825	chr5	+	19593216	19594441	1225	AT5G48350	Polynucleotidyl transferase, ribonuclease H-like superfamily protein
AT5G48630	6.715	chr5	-	19721502	19723168	1666	AT5G48630	Cyclin family protein
AT5G48900	6.51	chr5	+	19825136	19829092	3956	AT5G48900	Pectin lyase-like superfamily protein
AT5G48940	4.225	chr5	+	19839709	19843807	4098	AT5G48940	Leucine-rich repeat transmembrane protein kinase family protein
AT5G49130	5.39	chr5	+	19915871	19917525	1654	AT5G49130	MATE efflux family protein
AT5G49170	7.935	chr5	-	19938575	19939571	996	AT5G49170	unknown protein; BEST Arabidopsis thaliana protein match is: unknown protein (TAIR:AT3G06840.1); Has 1807 Blast hits to 1807 proteins in 277 species: Archae - 0; Bacteria - 0; Metazoa - 736; Fungi - 347; Plants - 385; Viruses - 0; Other Eukaryotes - 339 (source: NCBI BLink).
AT5G49410	6.12	chr5	+	20032462	20034001	1539	AT5G49410	unknown protein; BEST Arabidopsis thaliana protein match is: unknown protein (TAIR:AT1G73940.1); Has 1807 Blast hits to 1807 proteins in 277 species: Archae - 0; Bacteria - 0; Metazoa - 736; Fungi - 347; Plants - 385; Viruses - 0; Other Eukaryotes - 339 (source: NCBI BLink).
AT5G49830	8.15	chr5	-	20250485	20255039	4554	EXO84B	exocyst complex component 84B
AT5G49960	7.285	chr5	-	20323963	20327828	3865	AT5G49960	unknown protein; CONTAINS InterPro DOMAIN/s: Protein of unknown function DUF1012 (InterPro:IPR010420); BEST Arabidopsis thaliana protein match is: Protein of unknown function (DUF1012) (TAIR:AT5G02940.1); Has 1807 Blast hits to 1807 proteins in 277 species: Archae - 0; Bacteria - 0; Metazoa - 736; Fungi - 347; Plants - 385; Viruses - 0; Other Eukaryotes - 339 (source: NCBI BLink).
AT5G50175	8.475	chr5	+	20428094	20428719	625	AT5G50175	unknown protein; FUNCTIONS IN: molecular_function unknown; INVOLVED IN: biological_process unknown; LOCATED IN: endomembrane system; BEST Arabidopsis thaliana protein match is: unknown protein (TAIR:AT4G03600.1); Has 43 Blast hits to 43 proteins in 9 species: Archae - 0; Bacteria - 0; Metazoa - 0; Fungi - 0; Plants - 43; Viruses - 0; Other Eukaryotes - 0 (source: NCBI BLink).
AT5G50200	5.545	chr5	+	20436179	20437726	1547	WR3|NRT3.1|ATNRT3.1	nitrate transmembrane transporters
AT5G50300	5.99	chr5	-	20466067	20468124	2057	AZG2|ATAZG2	Xanthine/uracil permease family protein
AT5G50590	5.37	chr5	+	20587987	20589296	1309	AtHSD4|HSD4	hydroxysteroid dehydrogenase 4
AT5G50750	5.495	chr5	+	20640991	20642660	1669	RGP4	reversibly glycosylated polypeptide 4
AT5G50760	5.19	chr5	+	20644660	20645469	809	AT5G50760	SAUR-like auxin-responsive protein family
AT5G51480	6.005	chr5	+	20910243	20913451	3208	SKS2	SKU5 similar 2
AT5G51530	7.305	chr5	-	20927117	20931502	4385	AT5G51530	Ubiquitin carboxyl-terminal hydrolase-related protein
AT5G51750	4.685	chr5	+	21020206	21022781	2575	ATSBT1.3|SBT1.3	subtilase 1.3
AT5G51800	5.045	chr5	+	21048190	21052012	3822	AT5G51800	Protein kinase superfamily protein
AT5G52290	4.28	chr5	-	21230352	21236554	6202	SHOC1	shortage in chiasmata 1
AT5G52940	6.15	chr5	+	21472200	21473602	1402	AT5G52940	Protein of unknown function (DUF295)
AT5G53030	7.56	chr5	+	21505073	21506455	1382	AT5G53030	unknown protein; CONTAINS InterPro DOMAIN/s: Protein of unknown function DUF688 (InterPro:IPR007789); BEST Arabidopsis thaliana protein match is: unknown protein (TAIR:AT4G27810.1); Has 1807 Blast hits to 1807 proteins in 277 species: Archae - 0; Bacteria - 0; Metazoa - 736; Fungi - 347; Plants - 385; Viruses - 0; Other Eukaryotes - 339 (source: NCBI BLink).
AT5G53050	6.955	chr5	-	21510094	21513576	3482	AT5G53050	alpha/beta-Hydrolases superfamily protein
AT5G53110	8.455	chr5	+	21529021	21533159	4138	AT5G53110	RING/U-box superfamily protein
AT5G53144	6.16	chr5	+	21553621	21553720	99	AT5G53144	unknown protein; LOCATED IN: endomembrane system; Has 30201 Blast hits to 17322 proteins in 780 species: Archae - 12; Bacteria - 1396; Metazoa - 17338; Fungi - 3422; Plants - 5037; Viruses - 0; Other Eukaryotes - 2996 (source: NCBI BLink).
AT5G53420	4.235	chr5	+	21673524	21675154	1630	AT5G53420	CCT motif family protein
AT5G53590	6.85	chr5	+	21771810	21772794	984	AT5G53590	SAUR-like auxin-responsive protein family
AT5G53760	8.81	chr5	+	21822485	21826450	3965	MLO11|ATMLO11	Seven transmembrane MLO family protein
AT5G53980	6.755	chr5	+	21914044	21914749	705	ATHB52|HB52	homeobox protein 52
AT5G54130	5.245	chr5	+	21962599	21965519	2920	AT5G54130	Calcium-binding endonuclease/exonuclease/phosphatase family
AT5G54160	8.24	chr5	+	21981995	21984363	2368	ATOMT1|OMT1	O-methyltransferase 1
AT5G54200	6.4	chr5	-	21993348	21997076	3728	AT5G54200	Transducin/WD40 repeat-like superfamily protein
AT5G54250	7.21	chr5	-	22025285	22030060	4775	DND2|HLM1|ATCNGC4|CNGC4	cyclic nucleotide-gated cation channel 4
AT5G54400	6.835	chr5	+	22090532	22092126	1594	AT5G54400	S-adenosyl-L-methionine-dependent methyltransferases superfamily protein
AT5G54470	5.4	chr5	-	22114303	22115472	1169	AT5G54470	B-box type zinc finger family protein
AT5G54550	5.075	chr5	+	22158400	22159560	1160	AT5G54550	Protein of unknown function (DUF295)
AT5G54640	5.75	chr5	+	22196476	22197492	1016	HTA1|RAT5|ATHTA1	Histone superfamily protein
AT5G54700	7.13	chr5	-	22223095	22225509	2414	AT5G54700	Ankyrin repeat family protein
AT5G54860	5.15	chr5	+	22284580	22287206	2626	AT5G54860	Major facilitator superfamily protein
AT5G54930	6.705	chr5	-	22305732	22307561	1829	AT5G54930	AT hook motif-containing protein
AT5G55000	6.36	chr5	+	22318309	22321747	3438	FIP2	potassium channel tetramerisation domain-containing protein / pentapeptide repeat-containing protein
AT5G55190	6.82	chr5	+	22392175	22394172	1997	ATRAN3|RAN3	RAN GTPase 3
AT5G55650	4.95	chr5	+	22536359	22536824	465	AT5G55650	unknown protein; Has 1807 Blast hits to 1807 proteins in 277 species: Archae - 0; Bacteria - 0; Metazoa - 736; Fungi - 347; Plants - 385; Viruses - 0; Other Eukaryotes - 339 (source: NCBI BLink).
AT5G56000	5.1775	chr5	-	22677450	22680152	2702	Hsp81.4|AtHsp90.4	HEAT SHOCK PROTEIN 81.4
AT5G56050	6.085	chr5	-	22700961	22702116	1155	AT5G56050	FUNCTIONS IN: molecular_function unknown; INVOLVED IN: biological_process unknown; LOCATED IN: chloroplast; BEST Arabidopsis thaliana protein match is: Late embryogenesis abundant (LEA) hydroxyproline-rich glycoprotein family (TAIR:AT4G26490.1); Has 1807 Blast hits to 1807 proteins in 277 species: Archae - 0; Bacteria - 0; Metazoa - 736; Fungi - 347; Plants - 385; Viruses - 0; Other Eukaryotes - …
AT5G56100	7.685	chr5	+	22717114	22717751	637	AT5G56100	glycine-rich protein / oleosin
AT5G56200	3.78	chr5	+	22747767	22749249	1482	AT5G56200	C2H2 type zinc finger transcription factor family
AT5G56810	7.44	chr5	+	22974519	22975992	1473	AT5G56810	F-box/RNI-like/FBD-like domains-containing protein
AT5G56970	6.44	chr5	-	23044943	23048268	3325	ATCKX3|CKX3	cytokinin oxidase 3
AT5G57480	3.935	chr5	-	23279405	23280968	1563	AT5G57480	P-loop containing nucleoside triphosphate hydrolases superfamily protein
AT5G57790	5.395	chr5	-	23412024	23413627	1603	AT5G57790	unknown protein; Has 13 Blast hits to 11 proteins in 5 species: Archae - 0; Bacteria - 0; Metazoa - 0; Fungi - 0; Plants - 13; Viruses - 0; Other Eukaryotes - 0 (source: NCBI BLink).
AT5G58050	4.16	chr5	-	23494248	23497581	3333	SVL4	SHV3-like 4
AT5G58300	4.72	chr5	+	23571878	23575084	3206	AT5G58300	Leucine-rich repeat protein kinase family protein
AT5G58360	4.325	chr5	-	23590078	23590969	891	OFP3|ATOFP3	ovate family protein 3
AT5G58390	6.57	chr5	-	23599566	23601325	1759	AT5G58390	Peroxidase superfamily protein
AT5G58400	10.19	chr5	-	23605201	23607028	1827	AT5G58400	Peroxidase superfamily protein
AT5G58660	6.525	chr5	+	23701466	23703988	2522	AT5G58660	2-oxoglutarate (2OG) and Fe(II)-dependent oxygenase superfamily protein
AT5G58880	4.405	chr5	+	23775965	23779504	3539	AT5G58880	unknown protein; BEST Arabidopsis thaliana protein match is: unknown protein (TAIR:AT2G29620.1); Has 1807 Blast hits to 1807 proteins in 277 species: Archae - 0; Bacteria - 0; Metazoa - 736; Fungi - 347; Plants - 385; Viruses - 0; Other Eukaryotes - 339 (source: NCBI BLink).
AT5G59670	3.715	chr5	+	24041493	24045652	4159	AT5G59670	Leucine-rich repeat protein kinase family protein
AT5G59720	7.17	chr5	+	24062576	24063277	701	HSP18.2	heat shock protein 18.2
AT5G59760	10.035	chr5	-	24075627	24076512	885	AT5G59760	Protein of unknown function (DUF1635)
AT5G59940	8.73	chr5	+	24137411	24139367	1956	AT5G59940	Cysteine/Histidine-rich C1 domain family protein
AT5G60130	3.885	chr5	-	24211870	24212958	1088	AT5G60130	AP2/B3-like transcriptional factor family protein
AT5G60190	5.86	chr5	+	24234540	24236163	1623	AT5G60190	Cysteine proteinases superfamily protein
AT5G60320	7.36	chr5	+	24270807	24272835	2028	AT5G60320	Concanavalin A-like lectin protein kinase family protein
AT5G60480	5.855	chr5	+	24323593	24324169	576	HB26|AtHB26	homeobox protein 26
AT5G60900	8.48	chr5	-	24498466	24501494	3028	RLK1	receptor-like protein kinase 1
AT5G61050	5.69	chr5	-	24565481	24566615	1134	AT5G61050	histone deacetylase-related / HD-related
AT5G61430	3.68	chr5	-	24701121	24702761	1640	NAC100|ATNAC5|ANAC100	NAC domain containing protein 100
AT5G61550	4.325	chr5	+	24748101	24751755	3654	AT5G61550	U-box domain-containing protein kinase family protein
AT5G61660	8.1	chr5	-	24779214	24779930	716	AT5G61660	glycine-rich protein
AT5G62130	6.34	chr5	-	24950263	24953232	2969	AT5G62130	Per1-like family protein
AT5G62480	5.51	chr5	-	25088693	25089620	927	GST14|GSTU9|ATGSTU9|GST14B	glutathione S-transferase tau 9
AT5G62960	5.385	chr5	+	25269281	25271641	2360	AT5G62960	unknown protein; BEST Arabidopsis thaliana protein match is: unknown protein (TAIR:AT1G10660.1); Has 35333 Blast hits to 34131 proteins in 2444 species: Archae - 798; Bacteria - 22429; Metazoa - 974; Fungi - 991; Plants - 531; Viruses - 0; Other Eukaryotes - 9610 (source: NCBI BLink).
AT5G63070	6.71	chr5	-	25299177	25299660	483	AT5G63070	Ribosomal protein S19 family protein
AT5G64030	5.82	chr5	+	25624036	25628559	4523	AT5G64030	S-adenosyl-L-methionine-dependent methyltransferases superfamily protein
AT5G64080	6.77	chr5	-	25645262	25646728	1466	AT5G64080	Bifunctional inhibitor/lipid-transfer protein/seed storage 2S albumin superfamily protein
AT5G64450	6.27	chr5	+	25771948	25772761	813	AT5G64450	BEST Arabidopsis thaliana protein match is: Putative endonuclease or glycosyl hydrolase (TAIR:AT3G62200.1); Has 1807 Blast hits to 1807 proteins in 277 species: Archae - 0; Bacteria - 0; Metazoa - 736; Fungi - 347; Plants - 385; Viruses - 0; Other Eukaryotes - 339 (source: NCBI BLink).
AT5G64480	12.195	chr5	+	25778168	25778922	754	AT5G64480	unknown protein; Has 35333 Blast hits to 34131 proteins in 2444 species: Archae - 798; Bacteria - 22429; Metazoa - 974; Fungi - 991; Plants - 531; Viruses - 0; Other Eukaryotes - 9610 (source: NCBI BLink).
AT5G64670	7.205	chr5	-	25852266	25853989	1723	AT5G64670	Ribosomal protein L18e/L15 superfamily protein
AT5G64690	5.49	chr5	+	25862868	25864778	1910	AT5G64690	neurofilament triplet H protein-related
AT5G65260	8.1	chr5	-	26080230	26083017	2787	AT5G65260	RNA-binding (RRM/RBD/RNP motifs) family protein
AT5G65500	4.76	chr5	-	26181092	26183997	2905	AT5G65500	U-box domain-containing protein kinase family protein
AT5G65530	5.67	chr5	-	26190591	26193106	2515	AT5G65530	Protein kinase superfamily protein
AT5G65860	4.44	chr5	-	26347592	26349044	1452	AT5G65860	ankyrin repeat family protein
AT5G66110	7.915	chr5	+	26430201	26430912	711	AT5G66110	Heavy metal transport/detoxification superfamily protein
AT5G66310	6.34	chr5	-	26485684	26491382	5698	AT5G66310	ATP binding microtubule motor family protein
AT5G66600	5.365	chr5	-	26574999	26578012	3013	AT5G66600	Protein of unknown function, DUF547
AT5G66830	7.34	chr5	+	26691303	26692488	1185	AT5G66830	F-box family protein with a domain of unknown function (DUF295)
AT5G66940	5.77	chr5	-	26727988	26728666	678	AT5G66940	Dof-type zinc finger DNA-binding family protein
AT5G67320	4.345	chr5	+	26857153	26861119	3966	HOS15	WD-40 repeat family protein
AT5G67340	5.82	chr5	+	26864555	26867602	3047	AT5G67340	ARM repeat superfamily protein
AT5G67640	9.065	chr5	-	26969545	26970641	1096	AT5G67640	unknown protein; Has 1807 Blast hits to 1807 proteins in 277 species: Archae - 0; Bacteria - 0; Metazoa - 736; Fungi - 347; Plants - 385; Viruses - 0; Other Eukaryotes - 339 (source: NCBI BLink).

## Sheet: H4ac axe1-5 +MeJA
List of genes enriched in H4ac in axe1-5 +MeJA. Annotation from TAIR10.
Gene	Mean enrichment	Chromosome	Strand	Start	End	Length	Alias	Description
AT1G01120	6.945	chr1	-	57268	59167	1899	KCS1	3-ketoacyl-CoA synthase 1
AT1G01420	12	chr1	-	154491	156011	1520	UGT72B3	UDP-glucosyl transferase 72B3
AT1G02220	9.105	chr1	-	428813	430647	1834	NAC003|ANAC003	NAC domain containing protein 3
AT1G03320	6.745	chr1	+	817026	817767	741	AT1G03320	unknown protein; Has 1038 Blast hits to 683 proteins in 112 species: Archae - 4; Bacteria - 14; Metazoa - 318; Fungi - 117; Plants - 86; Viruses - 8; Other Eukaryotes - 491 (source: NCBI BLink).
AT1G04390	11.245	chr1	-	1179362	1183704	4342	AT1G04390	BTB/POZ domain-containing protein
AT1G04520	11.78	chr1	+	1231577	1234032	2455	PDLP2	plasmodesmata-located protein 2
AT1G04540	10.035	chr1	+	1237255	1239061	1806	AT1G04540	Calcium-dependent lipid-binding (CaLB domain) family protein
AT1G04620	10.66	chr1	-	1282740	1286584	3844	AT1G04620	coenzyme F420 hydrogenase family / dehydrogenase, beta subunit family
AT1G04730	7.36	chr1	-	1325295	1331086	5791	CTF18	P-loop containing nucleoside triphosphate hydrolases superfamily protein
AT1G05040	9.565	chr1	-	1447368	1448448	1080	AT1G05040	BEST Arabidopsis thaliana protein match is: Ubiquitin-associated (UBA) protein (TAIR:AT2G33010.1); Has 14 Blast hits to 12 proteins in 3 species: Archae - 0; Bacteria - 0; Metazoa - 0; Fungi - 0; Plants - 14; Viruses - 0; Other Eukaryotes - 0 (source: NCBI BLink).
AT1G05420	11.76	chr1	+	1590072	1590753	681	OFP12|ATOFP12	ovate family protein 12
AT1G05560	12	chr1	-	1645497	1647147	1650	UGT1|UGT75B1	UDP-glucosyltransferase 75B1
AT1G05710	7.96	chr1	+	1714949	1717270	2321	AT1G05710	basic helix-loop-helix (bHLH) DNA-binding superfamily protein
AT1G06950	13.535	chr1	-	2130141	2135665	5524	ATTIC110|TIC110	translocon at the inner envelope membrane of chloroplasts 110
AT1G09460	8.505	chr1	+	3053900	3055360	1460	AT1G09460	Carbohydrate-binding X8 domain superfamily protein
AT1G09830	11.18	chr1	-	3192680	3195025	2345	AT1G09830	Glycinamide ribonucleotide (GAR) synthetase
AT1G09960	15.065	chr1	+	3244212	3247200	2988	ATSUC4|ATSUT4|SUC4|SUT4	sucrose transporter 4
AT1G10040	11.4325	chr1	-	3275890	3278697	2807	AT1G10040	alpha/beta-Hydrolases superfamily protein
AT1G10270	9.77	chr1	+	3363503	3366488	2985	GRP23	glutamine-rich protein 23
AT1G10770	13.08	chr1	-	3591632	3592411	779	AT1G10770	Plant invertase/pectin methylesterase inhibitor superfamily protein
AT1G11125	13.715	chr1	+	3718782	3719711	929	AT1G11125	unknown protein; BEST Arabidopsis thaliana protein match is: unknown protein (TAIR:AT1G61170.1).
AT1G11130	8.6575	chr1	+	3722856	3727450	4594	SCM|SRF9|SUB	Leucine-rich repeat protein kinase family protein
AT1G11710	8.8025	chr1	+	3948713	3951359	2646	AT1G11710	Pentatricopeptide repeat (PPR) superfamily protein
AT1G13040	10.26	chr1	+	4447646	4449200	1554	AT1G13040	Pentatricopeptide repeat (PPR-like) superfamily protein
AT1G13080	7.82	chr1	+	4459165	4460940	1775	CYP71B2	cytochrome P450, family 71, subfamily B, polypeptide 2
AT1G13110	8.575	chr1	+	4467219	4469033	1814	CYP71B7	cytochrome P450, family 71 subfamily B, polypeptide 7
AT1G13950	12.03	chr1	+	4773575	4774867	1292	EIF5A|ELF5A-1|EIF-5A|ATELF5A-1	eukaryotic elongation factor 5A-1
AT1G15110	9.255	chr1	+	5199017	5202175	3158	AT1G15110	phosphatidyl serine synthase family protein
AT1G15330	9.405	chr1	+	5274345	5275602	1257	AT1G15330	Cystathionine beta-synthase (CBS) protein
AT1G16130	11.09	chr1	+	5525490	5528212	2722	WAKL2	wall associated kinase-like 2
AT1G16670	10.755	chr1	+	5697323	5699769	2446	AT1G16670	Protein kinase superfamily protein
AT1G17140	7.4	chr1	-	5856572	5858446	1874	RIP1|ICR1	interactor of constitutive active rops 1
AT1G17420	12.975	chr1	+	5977410	5981480	4070	LOX3	lipoxygenase 3
AT1G17550	9.445	chr1	+	6034361	6037289	2928	HAB2	homology to ABI2
AT1G17745	13.555	chr1	+	6100963	6105265	4302	PGDH	D-3-phosphoglycerate dehydrogenase
AT1G18140	15.175	chr1	-	6238843	6241436	2593	ATLAC1|LAC1	laccase 1
AT1G18270	10.345	chr1	-	6283411	6293871	10460	AT1G18270	ketose-bisphosphate aldolase class-II family protein
AT1G19140	13.235	chr1	-	6610720	6612516	1796	AT1G19140	FUNCTIONS IN: molecular_function unknown; INVOLVED IN: ubiquinone biosynthetic process; LOCATED IN: mitochondrion; EXPRESSED IN: 24 plant structures; EXPRESSED DURING: 15 growth stages; CONTAINS InterPro DOMAIN/s: COQ9 (InterPro:IPR013718), Ubiquinone biosynthesis protein COQ9 (InterPro:IPR012762); Has 748 Blast hits to 748 proteins in 260 species: Archae - 0; Bacteria - 218; Metazoa - 126; Fungi…
AT1G20130	16.375	chr1	+	6977752	6980233	2481	AT1G20130	GDSL-like Lipase/Acylhydrolase superfamily protein
AT1G20380	11.14	chr1	+	7061664	7065178	3514	AT1G20380	Prolyl oligopeptidase family protein
AT1G20450	9.175	chr1	-	7088002	7089606	1604	LTI45|ERD10|LTI29	Dehydrin family protein
AT1G20880	10.42	chr1	-	7262042	7265438	3396	AT1G20880	RNA-binding (RRM/RBD/RNP motifs) family protein
AT1G21070	10.19	chr1	-	7375868	7378147	2279	AT1G21070	Nucleotide-sugar transporter family protein
AT1G21090	11.11	chr1	+	7384628	7386558	1930	AT1G21090	Cupredoxin superfamily protein
AT1G21326	10.68	chr1	-	7469001	7469721	720	AT1G21326	VQ motif-containing protein
AT1G22110	12.26	chr1	-	7800506	7802562	2056	AT1G22110	structural constituent of ribosome
AT1G22500	10.555	chr1	+	7949475	7950900	1425	AT1G22500	RING/U-box superfamily protein
AT1G22590	14.085	chr1	+	7981739	7984334	2595	AGL87	AGAMOUS-like 87
AT1G22600	15.56	chr1	-	7987140	7989217	2077	AT1G22600	Late embryogenesis abundant protein (LEA) family protein
AT1G23170	13.705	chr1	+	8212555	8215807	3252	AT1G23170	Protein of unknown function DUF2359, transmembrane
AT1G23550	10.055	chr1	+	8350792	8352791	1999	SRO2	similar to RCD one 2
AT1G24140	13.94	chr1	-	8536044	8537387	1343	AT1G24140	Matrixin family protein
AT1G27110	11.69	chr1	-	9412819	9415954	3135	AT1G27110	Tetratricopeptide repeat (TPR)-like superfamily protein
AT1G28390	11.25	chr1	-	9966185	9968301	2116	AT1G28390	Protein kinase superfamily protein
AT1G28530	13.72	chr1	-	10031996	10035499	3503	AT1G28530	unknown protein; INVOLVED IN: biological_process unknown; LOCATED IN: chloroplast; EXPRESSED IN: 19 plant structures; EXPRESSED DURING: 10 growth stages; Has 20 Blast hits to 20 proteins in 6 species: Archae - 0; Bacteria - 0; Metazoa - 0; Fungi - 0; Plants - 20; Viruses - 0; Other Eukaryotes - 0 (source: NCBI BLink).
AT1G28670	9.3925	chr1	-	10074506	10076344	1838	ARAB-1	GDSL-like Lipase/Acylhydrolase superfamily protein
AT1G29160	8.955	chr1	-	10183796	10184324	528	AT1G29160	Dof-type zinc finger DNA-binding family protein
AT1G29240	9.06	chr1	-	10216778	10219846	3068	AT1G29240	Protein of unknown function (DUF688)
AT1G29590	10.095	chr1	+	10339936	10341628	1692	eIF4E3	Eukaryotic initiation factor 4E protein
AT1G29900	11.56	chr1	+	10468053	10472211	4158	CARB	carbamoyl phosphate synthetase B
AT1G30040	10.895	chr1	+	10537647	10539188	1541	ATGA2OX2|GA2OX2	gibberellin 2-oxidase
AT1G30600	9.36	chr1	-	10841141	10845050	3909	AT1G30600	Subtilase family protein
AT1G30720	8.4575	chr1	+	10898171	10899912	1741	AT1G30720	FAD-binding Berberine family protein
AT1G30730	11.645	chr1	+	10900853	10902534	1681	AT1G30730	FAD-binding Berberine family protein
AT1G30740	13.17	chr1	+	10903028	10904630	1602	AT1G30740	FAD-binding Berberine family protein
AT1G30800	12.91	chr1	+	10936922	10938099	1177	AT1G30800	Fasciclin-like arabinogalactan family protein
AT1G31290	15.785	chr1	+	11188292	11192317	4025	AGO3	ARGONAUTE 3
AT1G31970	13.475	chr1	+	11479865	11482890	3025	STRS1	DEA(D/H)-box RNA helicase family protein
AT1G32415	8.985	chr1	+	11695610	11697896	2286	AT1G32415	pentatricopeptide (PPR) repeat-containing protein
AT1G33970	9.98	chr1	-	12349459	12351245	1786	AT1G33970	P-loop containing nucleoside triphosphate hydrolases superfamily protein
AT1G34460	6.7575	chr1	+	12595109	12599628	4519	CYCB1;5|CYC3	CYCLIN B1;5
AT1G34640	10.615	chr1	-	12687551	12688543	992	AT1G34640	peptidases
AT1G35516	11.725	chr1	+	13078617	13079773	1156	AT1G35516	myb-like transcription factor family protein
AT1G37150	11.15	chr1	-	14174980	14177302	2322	HCS2	holocarboxylase synthetase 2
AT1G48540	11.39	chr1	+	17945375	17950515	5140	AT1G48540	Outer arm dynein light chain 1 protein
AT1G50770	14.125	chr1	-	18818558	18820503	1945	AT1G50770	Aminotransferase-like, plant mobile domain family protein
AT1G50830	10.7675	chr1	-	18835270	18837942	2672	AT1G50830	Aminotransferase-like, plant mobile domain family protein
AT1G51190	10.94	chr1	+	18977283	18980618	3335	PLT2	Integrase-type DNA-binding superfamily protein
AT1G51680	11.01	chr1	-	19158751	19161552	2801	4CL.1|AT4CL1|4CL1	4-coumarate:CoA ligase 1
AT1G52160	9.72	chr1	-	19420714	19424439	3725	TRZ3	tRNAse Z3
AT1G52650	11.73	chr1	+	19610641	19612594	1953	AT1G52650	F-box/RNI-like superfamily protein
AT1G52750	7.405	chr1	-	19646464	19649261	2797	AT1G52750	alpha/beta-Hydrolases superfamily protein
AT1G53700	8.625	chr1	+	20048585	20050115	1530	WAG1|PK3AT	WAG 1
AT1G54180	8.015	chr1	+	20227276	20230236	2960	BRX-LIKE3|ATBRXL3	BREVIS RADIX-like 3
AT1G56540	12.185	chr1	+	21181663	21185306	3643	AT1G56540	Disease resistance protein (TIR-NBS-LRR class) family
AT1G57980	14.1125	chr1	-	21439231	21440805	1574	AT1G57980	Nucleotide-sugar transporter family protein
AT1G59590	11.82	chr1	+	21887751	21888792	1041	ZCF37	ZCF37
AT1G59860	12.845	chr1	+	22031412	22032132	720	AT1G59860	HSP20-like chaperones superfamily protein
AT1G60390	11.315	chr1	-	22247473	22249636	2163	PG1	polygalacturonase 1
AT1G60790	17.86	chr1	-	22380037	22382245	2208	TBL2	Plant protein of unknown function (DUF828)
AT1G61360	8.75	chr1	-	22637727	22641016	3289	AT1G61360	S-locus lectin protein kinase family protein
AT1G62440	10.8775	chr1	+	23111817	23115293	3476	LRX2	leucine-rich repeat/extensin 2
AT1G62480	12.08	chr1	+	23128704	23129759	1055	AT1G62480	Vacuolar calcium-binding protein-related
AT1G62870	8.735	chr1	-	23284011	23286760	2749	AT1G62870	unknown protein; BEST Arabidopsis thaliana protein match is: unknown protein (TAIR:AT1G12380.1); Has 351 Blast hits to 343 proteins in 42 species: Archae - 2; Bacteria - 0; Metazoa - 27; Fungi - 5; Plants - 299; Viruses - 0; Other Eukaryotes - 18 (source: NCBI BLink).
AT1G63340	10.205	chr1	-	23491881	23494019	2138	AT1G63340	Flavin-containing monooxygenase family protein
AT1G63570	10.755	chr1	+	23575449	23576304	855	AT1G63570	Receptor-like protein kinase-related family protein
AT1G63930	9.115	chr1	+	23727890	23729333	1443	ROH1	from the Czech 'roh' meaning 'corner'
AT1G65790	10.39	chr1	+	24468931	24472329	3398	ARK1|RK1	receptor kinase 1
AT1G66760	9.63	chr1	+	24901977	24904356	2379	AT1G66760	MATE efflux family protein
AT1G67020	14.545	chr1	-	25011007	25012987	1980	AT1G67020	unknown protein; FUNCTIONS IN: molecular_function unknown; INVOLVED IN: biological_process unknown; LOCATED IN: cellular_component unknown; EXPRESSED IN: leaf; Has 72 Blast hits to 72 proteins in 9 species: Archae - 0; Bacteria - 0; Metazoa - 0; Fungi - 0; Plants - 72; Viruses - 0; Other Eukaryotes - 0 (source: NCBI BLink).
AT1G67050	9.685	chr1	-	25028626	25029788	1162	AT1G67050	unknown protein; BEST Arabidopsis thaliana protein match is: unknown protein (TAIR:AT5G38320.1); Has 617 Blast hits to 318 proteins in 80 species: Archae - 0; Bacteria - 16; Metazoa - 141; Fungi - 62; Plants - 128; Viruses - 2; Other Eukaryotes - 268 (source: NCBI BLink).
AT1G67590	9.485	chr1	-	25333057	25334647	1590	AT1G67590	Remorin family protein
AT1G67900	5.76	chr1	+	25464725	25470017	5292	AT1G67900	Phototropic-responsive NPH3 family protein
AT1G68780	7.275	chr1	-	25831802	25833844	2042	AT1G68780	RNI-like superfamily protein
AT1G68830	9.66	chr1	-	25872444	25875550	3106	STN7	STT7 homolog STN7
AT1G69310	10.72	chr1	-	26054307	26058035	3728	ATWRKY57|WRKY57	WRKY DNA-binding protein 57
AT1G69420	10.535	chr1	+	26093195	26096907	3712	AT1G69420	DHHC-type zinc finger family protein
AT1G69610	9.08	chr1	+	26186953	26189489	2536	AT1G69610	Protein of unknown function (DUF1666)
AT1G69690	11.385	chr1	+	26216223	26217851	1628	AT1G69690	TCP family transcription factor
AT1G70520	10.95	chr1	-	26584728	26587419	2691	CRK2	cysteine-rich RLK (RECEPTOR-like protein kinase) 2
AT1G70690	12.6675	chr1	+	26652012	26653643	1631	PDLP5|HWI1	Receptor-like protein kinase-related family protein
AT1G71870	11.1	chr1	-	27032455	27034895	2440	AT1G71870	MATE efflux family protein
AT1G71880	8.35	chr1	+	27054179	27056341	2162	SUC1|ATSUC1	sucrose-proton symporter 1
AT1G71920	10.705	chr1	+	27066947	27069166	2219	HISN6B	HISTIDINE BIOSYNTHESIS 6B
AT1G72520	9.56	chr1	+	27308514	27312754	4240	AT1G72520	PLAT/LH2 domain-containing lipoxygenase family protein
AT1G72810	9.49	chr1	-	27398590	27400417	1827	AT1G72810	Pyridoxal-5'-phosphate-dependent enzyme family protein
AT1G72950	14.325	chr1	+	27444584	27445980	1396	AT1G72950	Disease resistance protein (TIR-NBS class)
AT1G73910	11.505	chr1	+	27789292	27790187	895	ATARP4A|ARP4A	actin-related proteins 4A
AT1G75050	9.605	chr1	+	28180115	28181062	947	AT1G75050	Pathogenesis-related thaumatin superfamily protein
AT1G75390	7.805	chr1	+	28291697	28293008	1311	bZIP44|AtbZIP44	basic leucine-zipper 44
AT1G75640	10.375	chr1	-	28403465	28407051	3586	AT1G75640	Leucine-rich receptor-like protein kinase family protein
AT1G76040	16.315	chr1	+	28537672	28540637	2965	CPK29	calcium-dependent protein kinase 29
AT1G76460	8.01	chr1	-	28686180	28689121	2941	AT1G76460	RNA-binding (RRM/RBD/RNP motifs) family protein
AT1G76500	9.245	chr1	+	28705526	28706562	1036	AHL29|SOB3	Predicted AT-hook DNA-binding family protein
AT1G76560	10.69	chr1	+	28728252	28728853	601	CP12-3	CP12 domain-containing protein 3
AT1G76820	8.375	chr1	+	28837572	28842566	4994	AT1G76820	eukaryotic translation initiation factor 2 (eIF-2) family protein
AT1G76930	11.805	chr1	-	28895300	28896883	1583	EXT4|ATEXT1|EXT1|ATEXT4|ORG5	extensin 4
AT1G77855	9.56	chr1	-	29277165	29278518	1353	AT1G77855	unknown protein; BEST Arabidopsis thaliana protein match is: unknown protein (TAIR:AT1G22030.1); Has 120 Blast hits to 120 proteins in 17 species: Archae - 0; Bacteria - 0; Metazoa - 0; Fungi - 0; Plants - 120; Viruses - 0; Other Eukaryotes - 0 (source: NCBI BLink).
AT1G78060	12.015	chr1	-	29349678	29352924	3246	AT1G78060	Glycosyl hydrolase family protein
AT1G78940	11.085	chr1	-	29680821	29684161	3340	AT1G78940	Protein kinase protein with adenine nucleotide alpha hydrolases-like domain
AT1G79910	12.79	chr1	+	30054883	30057170	2287	AT1G79910	Regulator of Vps4 activity in the MVB pathway protein
AT1G80080	10.91	chr1	-	30128004	30129591	1587	AtRLP17|TMM	Leucine-rich repeat (LRR) family protein
AT2G01150	13.32	chr2	+	100648	101495	847	RHA2B	RING-H2 finger protein 2B
AT2G01660	12.06	chr2	-	290602	292570	1968	PDLP6	plasmodesmata-located protein 6
AT2G01910	7.045	chr2	+	416910	420587	3677	ATMAP65-6|MAP65-6	Microtubule associated protein (MAP65/ASE1) family protein
AT2G02780	9.38	chr2	-	781846	784646	2800	AT2G02780	Leucine-rich repeat protein kinase family protein
AT2G03760	10.725	chr2	-	1149336	1150663	1327	AtSOT12|SOT12|ST|RAR047|AtSOT1|ATST1|ST1	sulphotransferase 12
AT2G05370	7.65	chr2	-	1960412	1961425	1013	AT2G05370	BEST Arabidopsis thaliana protein match is: RNA-dependent RNA polymerase 6 (TAIR:AT3G49500.1); Has 65 Blast hits to 37 proteins in 13 species: Archae - 0; Bacteria - 0; Metazoa - 0; Fungi - 0; Plants - 65; Viruses - 0; Other Eukaryotes - 0 (source: NCBI BLink).
AT2G05790	10.275	chr2	+	2199218	2201486	2268	AT2G05790	O-Glycosyl hydrolases family 17 protein
AT2G15630	12.39	chr2	+	6814520	6816404	1884	AT2G15630	Pentatricopeptide repeat (PPR) superfamily protein
AT2G17040	7.615	chr2	+	7407122	7408270	1148	NAC036|anac036	NAC domain containing protein 36
AT2G17300	12.235	chr2	-	7522400	7523033	633	AT2G17300	unknown protein; FUNCTIONS IN: molecular_function unknown; INVOLVED IN: biological_process unknown; LOCATED IN: chloroplast; EXPRESSED IN: 20 plant structures; EXPRESSED DURING: 13 growth stages; BEST Arabidopsis thaliana protein match is: unknown protein (TAIR:AT4G35320.1); Has 42 Blast hits to 42 proteins in 10 species: Archae - 0; Bacteria - 0; Metazoa - 0; Fungi - 0; Plants - 42; Viruses - 0;…
AT2G18260	14.12	chr2	+	7942152	7943388	1236	SYP112|ATSYP112	syntaxin of plants 112
AT2G18780	9.8	chr2	-	8136757	8138118	1361	AT2G18780	F-box and associated interaction domains-containing protein
AT2G18890	9.505	chr2	+	8183889	8186796	2907	AT2G18890	Protein kinase superfamily protein
AT2G20400	13.65	chr2	+	8799186	8801973	2787	AT2G20400	myb-like HTH transcriptional regulator family protein
AT2G20480	11.955	chr2	-	8830564	8831533	969	AT2G20480	unknown protein; Has 19 Blast hits to 19 proteins in 10 species: Archae - 0; Bacteria - 0; Metazoa - 0; Fungi - 0; Plants - 19; Viruses - 0; Other Eukaryotes - 0 (source: NCBI BLink).
AT2G21330	8.355	chr2	-	9128146	9130212	2066	FBA1	fructose-bisphosphate aldolase 1
AT2G22200	13.5275	chr2	-	9443127	9444423	1296	AT2G22200	Integrase-type DNA-binding superfamily protein
AT2G22230	12.67	chr2	+	9449983	9451622	1639	AT2G22230	Thioesterase superfamily protein
AT2G22650	14.32	chr2	-	9624585	9626969	2384	AT2G22650	FAD-dependent oxidoreductase family protein
AT2G22670	9.255	chr2	+	9636379	9638745	2366	IAA8	indoleacetic acid-induced protein 8
AT2G22770	11.775	chr2	+	9684724	9686595	1871	NAI1	basic helix-loop-helix (bHLH) DNA-binding superfamily protein
AT2G22850	11.02	chr2	-	9731278	9733400	2122	AtbZIP6|bZIP6	basic leucine-zipper 6
AT2G23770	10.535	chr2	-	10120241	10122080	1839	AT2G23770	protein kinase family protein / peptidoglycan-binding LysM domain-containing protein
AT2G24120	12.0825	chr2	-	10248910	10254641	5731	SCA3|PDE319	DNA/RNA polymerases superfamily protein
AT2G24440	15.635	chr2	+	10391088	10392828	1740	AT2G24440	selenium binding
AT2G25200	9.74	chr2	-	10736482	10737654	1172	AT2G25200	Plant protein of unknown function (DUF868)
AT2G25490	10.235	chr2	-	10847374	10850532	3158	FBL6|EBF1	EIN3-binding F box protein 1
AT2G25630	8.075	chr2	+	10908359	10909880	1521	BGLU14	beta glucosidase 14
AT2G26440	9.425	chr2	+	11247382	11249493	2111	AT2G26440	Plant invertase/pectin methylesterase inhibitor superfamily
AT2G26520	10.895	chr2	+	11280024	11280940	916	AT2G26520	unknown protein; BEST Arabidopsis thaliana protein match is: unknown protein (TAIR:AT3G57500.1); Has 51 Blast hits to 51 proteins in 11 species: Archae - 0; Bacteria - 1; Metazoa - 0; Fungi - 0; Plants - 50; Viruses - 0; Other Eukaryotes - 0 (source: NCBI BLink).
AT2G27950	11.06	chr2	-	11899204	11904007	4803	AT2G27950	Ring/U-Box superfamily protein
AT2G28140	9.055	chr2	+	11994965	11996002	1037	AT2G28140	Protein of unknown function (DUF1635)
AT2G29460	8.455	chr2	-	12626535	12627678	1143	GST22|GSTU4|ATGSTU4	glutathione S-transferase tau 4
AT2G29525	10.875	chr2	+	12638333	12640819	2486	AtIPCS3	Arabidopsis Inositol phosphorylceramide synthase 3
AT2G29950	10.82	chr2	+	12767584	12768435	851	ELF4-L1	ELF4-like 1
AT2G30460	12.645	chr2	-	12976145	12978868	2723	AT2G30460	Nucleotide/sugar transporter family protein
AT2G31020	11.995	chr2	+	13201667	13204821	3154	ORP1A	OSBP(oxysterol binding protein)-related protein 1A
AT2G31220	10.945	chr2	+	13302680	13304869	2189	AT2G31220	basic helix-loop-helix (bHLH) DNA-binding superfamily protein
AT2G31560	11.7275	chr2	+	13436556	13437993	1437	AT2G31560	Protein of unknown function (DUF1685)
AT2G31960	8.32	chr2	+	13588886	13600229	11343	GSL03|ATGSL3|ATGSL03	glucan synthase-like 3
AT2G32010	7.78	chr2	+	13624791	13629121	4330	CVL1	CVP2 like 1
AT2G32295	10.275	chr2	+	13719297	13722179	2882	AT2G32295	EXS (ERD1/XPR1/SYG1) family protein
AT2G32300	13.4675	chr2	+	13722426	13723590	1164	UCC1	uclacyanin 1
AT2G32680	12.715	chr2	-	13859768	13862614	2846	AtRLP23|RLP23	receptor like protein 23
AT2G32690	11.52	chr2	-	13863716	13864596	880	GRP23|ATGRP23	glycine-rich protein 23
AT2G32940	8.17	chr2	-	13971996	13977476	5480	AGO6	Argonaute family protein
AT2G33620	8.91	chr2	+	14234025	14236862	2837	AT2G33620	AT hook motif DNA-binding family protein
AT2G34140	10.995	chr2	-	14413757	14414765	1008	AT2G34140	Dof-type zinc finger DNA-binding family protein
AT2G34720	10.945	chr2	-	14649766	14651627	1861	NF-YA4	nuclear factor Y, subunit A4
AT2G34920	13.21	chr2	-	14728026	14731156	3130	EDA18	RING/U-box superfamily protein
AT2G35150	11.165	chr2	-	14817046	14818211	1165	EXL1	EXORDIUM like 1
AT2G35650	9.745	chr2	+	14985487	14988357	2870	ATCSLA07|ATCSLA7|CSLA07|CSLA7	cellulose synthase like
AT2G35760	13.565	chr2	+	15031922	15033307	1385	AT2G35760	Uncharacterised protein family (UPF0497)
AT2G35930	10.26	chr2	-	15082854	15084473	1619	PUB23	plant U-box 23
AT2G35960	11.645	chr2	+	15106939	15107993	1054	NHL12	NDR1/HIN1-like 12
AT2G36080	10.715	chr2	-	15148258	15151575	3317	AT2G36080	AP2/B3-like transcriptional factor family protein
AT2G36570	11.26	chr2	+	15335495	15337927	2432	AT2G36570	Leucine-rich repeat protein kinase family protein
AT2G37980	9.93	chr2	-	15894056	15897610	3554	AT2G37980	O-fucosyltransferase family protein
AT2G39180	12.03	chr2	-	16344150	16346665	2515	ATCRR2|CCR2	CRINKLY4 related 2
AT2G39210	9.78	chr2	-	16366156	16368275	2119	AT2G39210	Major facilitator superfamily protein
AT2G39220	14.295	chr2	-	16374895	16377020	2125	PLA IIB|PLP6	PATATIN-like protein 6
AT2G39440	11.295	chr2	-	16467854	16469628	1774	AT2G39440	CONTAINS InterPro DOMAIN/s: Ribonuclease H2, subunit C (InterPro:IPR013924); Has 30201 Blast hits to 17322 proteins in 780 species: Archae - 12; Bacteria - 1396; Metazoa - 17338; Fungi - 3422; Plants - 5037; Viruses - 0; Other Eukaryotes - 2996 (source: NCBI BLink).
AT2G39560	8.72	chr2	-	16504845	16506008	1163	AT2G39560	Putative membrane lipoprotein
AT2G39980	12.805	chr2	-	16687672	16689956	2284	AT2G39980	HXXXD-type acyl-transferase family protein
AT2G40130	13.825	chr2	+	16765919	16769268	3349	AT2G40130	Double Clp-N motif-containing P-loop nucleoside triphosphate hydrolases superfamily protein
AT2G40700	14.08	chr2	+	16976782	16979558	2776	AT2G40700	P-loop containing nucleoside triphosphate hydrolases superfamily protein
AT2G41190	7.77	chr2	-	17167278	17170407	3129	AT2G41190	Transmembrane amino acid transporter family protein
AT2G41360	15.225	chr2	+	17234373	17236279	1906	AT2G41360	Galactose oxidase/kelch repeat superfamily protein
AT2G41470	11.36	chr2	-	17289951	17293749	3798	AT2G41470	unknown protein; FUNCTIONS IN: molecular_function unknown; INVOLVED IN: biological_process unknown; LOCATED IN: vacuole; BEST Arabidopsis thaliana protein match is: unknown protein (TAIR:AT2G41440.1); Has 1066 Blast hits to 825 proteins in 144 species: Archae - 7; Bacteria - 46; Metazoa - 465; Fungi - 36; Plants - 67; Viruses - 4; Other Eukaryotes - 441 (source: NCBI BLink).
AT2G42005	12.99	chr2	-	17531191	17532582	1391	AT2G42005	Transmembrane amino acid transporter family protein
AT2G42150	10.35	chr2	+	17572368	17574679	2311	AT2G42150	DNA-binding bromodomain-containing protein
AT2G42320	8.67	chr2	+	17627341	17630797	3456	AT2G42320	nucleolar protein gar2-related
AT2G42610	9.32	chr2	+	17747916	17750440	2524	LSH10	Protein of unknown function (DUF640)
AT2G42760	9.48	chr2	-	17795983	17797231	1248	AT2G42760	unknown protein; CONTAINS InterPro DOMAIN/s: Protein of unknown function DUF1685 (InterPro:IPR012881); Has 170 Blast hits to 164 proteins in 34 species: Archae - 0; Bacteria - 1; Metazoa - 26; Fungi - 10; Plants - 107; Viruses - 0; Other Eukaryotes - 26 (source: NCBI BLink).
AT2G42800	12.86	chr2	-	17807941	17809590	1649	RLP29|AtRLP29	receptor like protein 29
AT2G43800	8.395	chr2	+	18145720	18148897	3177	AT2G43800	Actin-binding FH2 (formin homology 2) family protein
AT2G44160	10.59	chr2	+	18262209	18265346	3137	MTHFR2	methylenetetrahydrofolate reductase 2
AT2G44180	9.035	chr2	-	18269242	18271860	2618	MAP2A	methionine aminopeptidase 2A
AT2G45050	11.445	chr2	+	18582871	18584083	1212	GATA2	GATA transcription factor 2
AT2G45290	11.335	chr2	+	18672681	18675906	3225	AT2G45290	Transketolase
AT2G45930	10.395	chr2	-	18901391	18902798	1407	AT2G45930	unknown protein; FUNCTIONS IN: molecular_function unknown; INVOLVED IN: biological_process unknown; LOCATED IN: mitochondrion; BEST Arabidopsis thaliana protein match is: unknown protein (TAIR:AT4G16090.1); Has 161 Blast hits to 161 proteins in 2 species: Archae - 0; Bacteria - 0; Metazoa - 0; Fungi - 0; Plants - 161; Viruses - 0; Other Eukaryotes - 0 (source: NCBI BLink).
AT2G46530	7.89	chr2	+	19104664	19108331	3667	ARF11	auxin response factor 11
AT2G47520	10.28	chr2	-	19502801	19503569	768	HRE2	Integrase-type DNA-binding superfamily protein
AT2G47800	11.455	chr2	+	19574863	19580599	5736	ATMRP4|MRP4|EST3	multidrug resistance-associated protein 4
AT2G47820	9.16	chr2	+	19587136	19590747	3611	AT2G47820	unknown protein; BEST Arabidopsis thaliana protein match is: unknown protein (TAIR:AT1G09040.1); Has 628 Blast hits to 543 proteins in 149 species: Archae - 0; Bacteria - 106; Metazoa - 145; Fungi - 69; Plants - 97; Viruses - 10; Other Eukaryotes - 201 (source: NCBI BLink).
AT3G01300	11.08	chr3	-	90597	93585	2988	AT3G01300	Protein kinase superfamily protein
AT3G01500	6.97	chr3	-	194723	197974	3251	CA1|SABP3|ATBCA1|ATSABP3	carbonic anhydrase 1
AT3G01630	13.675	chr3	+	237238	239113	1875	AT3G01630	Major facilitator superfamily protein
AT3G02210	7.99	chr3	-	409200	411652	2452	COBL1	COBRA-like protein 1 precursor
AT3G03580	10.4125	chr3	-	860511	863352	2841	AT3G03580	Tetratricopeptide repeat (TPR)-like superfamily protein
AT3G03680	9.68	chr3	+	907499	910807	3308	AT3G03680	C2 calcium/lipid-binding plant phosphoribosyltransferase family protein
AT3G04050	15.095	chr3	+	1049794	1051522	1728	AT3G04050	Pyruvate kinase family protein
AT3G05100	13.06	chr3	+	1424092	1426000	1908	AT3G05100	S-adenosyl-L-methionine-dependent methyltransferases superfamily protein
AT3G05470	13.505	chr3	-	1579666	1582547	2881	AT3G05470	Actin-binding FH2 (formin homology 2) family protein
AT3G06435	10.725	chr3	-	1969120	1970784	1664	AT3G06435	Expressed protein
AT3G06870	11.75	chr3	-	2167846	2168960	1114	AT3G06870	proline-rich family protein
AT3G07060	9.285	chr3	+	2232605	2237118	4513	emb1974	NHL domain-containing protein
AT3G07120	18.105	chr3	+	2254478	2255742	1264	AT3G07120	RING/U-box superfamily protein
AT3G09520	9.385	chr3	+	2923742	2925629	1887	EXO70H4|ATEXO70H4	exocyst subunit exo70 family protein H4
AT3G09780	11.97	chr3	-	3000758	3003179	2421	ATCRR1|CCR1	CRINKLY4 related 1
AT3G12040	11.95	chr3	-	3835128	3836833	1705	AT3G12040	DNA-3-methyladenine glycosylase (MAG)
AT3G12460	13.15	chr3	-	3954694	3955423	729	AT3G12460	Polynucleotidyl transferase, ribonuclease H-like superfamily protein
AT3G12520	10.56	chr3	-	3967815	3971921	4106	SULTR4;2	sulfate transporter 4;2
AT3G12700	13.6	chr3	+	4037069	4039134	2065	AT3G12700	Eukaryotic aspartyl protease family protein
AT3G12970	9.155	chr3	-	4141050	4142548	1498	AT3G12970	unknown protein; BEST Arabidopsis thaliana protein match is: unknown protein (TAIR:AT1G56020.1); Has 2408 Blast hits to 418 proteins in 91 species: Archae - 0; Bacteria - 41; Metazoa - 198; Fungi - 63; Plants - 125; Viruses - 13; Other Eukaryotes - 1968 (source: NCBI BLink).
AT3G13050	9.365	chr3	+	4176510	4179066	2556	AT3G13050	Major facilitator superfamily protein
AT3G13980	12.45	chr3	-	4619037	4620262	1225	AT3G13980	unknown protein; BEST Arabidopsis thaliana protein match is: unknown protein (TAIR:AT1G54200.1); Has 1485 Blast hits to 418 proteins in 98 species: Archae - 0; Bacteria - 6; Metazoa - 246; Fungi - 61; Plants - 107; Viruses - 6; Other Eukaryotes - 1059 (source: NCBI BLink).
AT3G14730	8.015	chr3	-	4949384	4951346	1962	AT3G14730	Pentatricopeptide repeat (PPR) superfamily protein
AT3G15890	10.165	chr3	+	5374247	5376275	2028	AT3G15890	Protein kinase superfamily protein
AT3G17350	12.745	chr3	+	5934063	5935303	1240	AT3G17350	unknown protein; FUNCTIONS IN: molecular_function unknown; INVOLVED IN: biological_process unknown; LOCATED IN: endomembrane system; EXPRESSED IN: 19 plant structures; EXPRESSED DURING: 13 growth stages; BEST Arabidopsis thaliana protein match is: unknown protein (TAIR:AT5G50290.1); Has 203 Blast hits to 203 proteins in 13 species: Archae - 0; Bacteria - 0; Metazoa - 0; Fungi - 0; Plants - 203; V…
AT3G17430	10.275	chr3	+	5965922	5969233	3311	AT3G17430	Nucleotide-sugar transporter family protein
AT3G18320	7.35	chr3	-	6289226	6290383	1157	AT3G18320	F-box and associated interaction domains-containing protein
AT3G18485	8.18	chr3	-	6341917	6343178	1261	ILR2	iaa-leucine resistant 2
AT3G18560	9.73	chr3	+	6393909	6394785	876	AT3G18560	unknown protein; BEST Arabidopsis thaliana protein match is: unknown protein (TAIR:AT1G49000.1); Has 95 Blast hits to 95 proteins in 13 species: Archae - 0; Bacteria - 0; Metazoa - 0; Fungi - 0; Plants - 95; Viruses - 0; Other Eukaryotes - 0 (source: NCBI BLink).
AT3G18710	12.23	chr3	-	6434082	6435561	1479	PUB29|ATPUB29	plant U-box 29
AT3G18720	8.44	chr3	-	6444366	6445759	1393	AT3G18720	F-box family protein
AT3G19370	9.805	chr3	+	6710719	6713650	2931	AT3G19370	Plant protein of unknown function (DUF869)
AT3G20960	16.015	chr3	+	7345435	7347104	1669	CYP705A33	cytochrome P450, family 705, subfamily A, polypeptide 33
AT3G21240	9.595	chr3	-	7454268	7457379	3111	AT4CL2|4CL2	4-coumarate:CoA ligase 2
AT3G21560	8.355	chr3	+	7595805	7597577	1772	UGT84A2	UDP-Glycosyltransferase superfamily protein
AT3G21750	10.83	chr3	+	7664344	7666195	1851	UGT71B1	UDP-glucosyl transferase 71B1
AT3G22120	9.205	chr3	-	7794956	7796310	1354	CWLP	cell wall-plasma membrane linker protein
AT3G23450	7.245	chr3	+	8410432	8412193	1761	AT3G23450	unknown protein; FUNCTIONS IN: molecular_function unknown; INVOLVED IN: biological_process unknown; LOCATED IN: endomembrane system; EXPRESSED IN: 14 plant structures; EXPRESSED DURING: 8 growth stages; Has 694543 Blast hits to 47111 proteins in 2535 species: Archae - 1794; Bacteria - 163056; Metazoa - 258989; Fungi - 49151; Plants - 70496; Viruses - 8919; Other Eukaryotes - 142138 (source: NCBI …
AT3G23640	13.095	chr3	+	8501809	8509584	7775	HGL1	heteroglycan glucosidase 1
AT3G25030	10.565	chr3	+	9122196	9123502	1306	AT3G25030	RING/U-box superfamily protein
AT3G25250	7.93	chr3	+	9195502	9197124	1622	OXI1|AGC2|AtOXI1|AGC2-1	AGC (cAMP-dependent, cGMP-dependent and protein kinase C) kinase family protein
AT3G25760	9.965	chr3	+	9403882	9405250	1368	AOC1|ERD12	allene oxide cyclase 1
AT3G25780	8.655	chr3	+	9409289	9410567	1278	AOC3	allene oxide cyclase 3
AT3G25990	9.865	chr3	-	9504676	9506787	2111	AT3G25990	Homeodomain-like superfamily protein
AT3G26480	12.815	chr3	-	9687272	9690827	3555	AT3G26480	Transducin family protein / WD-40 repeat family protein
AT3G26690	6.92	chr3	-	9804252	9805715	1463	ATNUDX13|ATNUDT13|NUDX13	nudix hydrolase homolog 13
AT3G26744	9.81	chr3	-	9832688	9835087	2399	ICE1|SCRM|ATICE1	basic helix-loop-helix (bHLH) DNA-binding superfamily protein
AT3G26750	13.86	chr3	-	9839975	9842079	2104	AT3G26750	CONTAINS InterPro DOMAIN/s: Ubiquitin-conjugating enzyme E2C-binding protein (InterPro:IPR019193); Has 26 Blast hits to 25 proteins in 9 species: Archae - 0; Bacteria - 0; Metazoa - 0; Fungi - 0; Plants - 26; Viruses - 0; Other Eukaryotes - 0 (source: NCBI BLink).
AT3G28040	12.16	chr3	+	10435056	10438391	3335	AT3G28040	Leucine-rich receptor-like protein kinase family protein
AT3G28360	10.14	chr3	-	10611023	10616361	5338	PGP16	P-glycoprotein 16
AT3G28460	13.64	chr3	-	10672040	10674395	2355	AT3G28460	methyltransferases
AT3G28770	8.55	chr3	+	10796715	10803237	6522	AT3G28770	Protein of unknown function (DUF1216)
AT3G28890	9.965	chr3	-	10895976	10898841	2865	AtRLP43|RLP43	receptor like protein 43
AT3G29140	14.935	chr3	+	11105804	11106144	340	AT3G29140	unknown protein; FUNCTIONS IN: molecular_function unknown; INVOLVED IN: biological_process unknown; LOCATED IN: endomembrane system; EXPRESSED IN: stem, sperm cell; Has 5 Blast hits to 5 proteins in 1 species: Archae - 0; Bacteria - 0; Metazoa - 0; Fungi - 0; Plants - 5; Viruses - 0; Other Eukaryotes - 0 (source: NCBI BLink).
AT3G29375	14.43	chr3	+	11280150	11281894	1744	AT3G29375	XH domain-containing protein
AT3G29380	8.595	chr3	-	11282406	11283524	1118	AT3G29380	Cyclin-like family protein
AT3G29575	9.51	chr3	-	11382213	11384004	1791	AFP3	ABI five binding protein 3
AT3G29680	9.635	chr3	-	11531441	11532825	1384	AT3G29680	HXXXD-type acyl-transferase family protein
AT3G44700	10.63	chr3	-	16236342	16237736	1394	AT3G44700	Plant protein of unknown function
AT3G45790	11.275	chr3	-	16825004	16826222	1218	AT3G45790	Protein kinase superfamily protein
AT3G46690	8.83	chr3	-	17197625	17199337	1712	AT3G46690	UDP-Glycosyltransferase superfamily protein
AT3G46870	12.615	chr3	+	17262982	17264475	1493	AT3G46870	Pentatricopeptide repeat (PPR) superfamily protein
AT3G47100	9.33	chr3	+	17345569	17346106	537	AT3G47100	unknown protein; Has 1 Blast hits to 1 proteins in 1 species: Archae - 0; Bacteria - 0; Metazoa - 0; Fungi - 0; Plants - 1; Viruses - 0; Other Eukaryotes - 0 (source: NCBI BLink).
AT3G47200	9.885	chr3	-	17377499	17379228	1729	AT3G47200	Plant protein of unknown function (DUF247)
AT3G48020	9.425	chr3	+	17724589	17725198	609	AT3G48020	unknown protein; FUNCTIONS IN: molecular_function unknown; INVOLVED IN: biological_process unknown; LOCATED IN: chloroplast; EXPRESSED IN: 11 plant structures; EXPRESSED DURING: LP.04 four leaves visible, 4 anthesis; BEST Arabidopsis thaliana protein match is: unknown protein (TAIR:AT5G62865.1); Has 82 Blast hits to 82 proteins in 12 species: Archae - 0; Bacteria - 0; Metazoa - 0; Fungi - 0; Plan…
AT3G49150	12.65	chr3	+	18218857	18221918	3061	AT3G49150	F-box/RNI-like superfamily protein
AT3G50390	12.65	chr3	+	18702073	18703619	1546	AT3G50390	Transducin/WD40 repeat-like superfamily protein
AT3G50410	9.745	chr3	+	18709747	18710760	1013	OBP1	OBF binding protein 1
AT3G50620	10.09	chr3	-	18784694	18786914	2220	AT3G50620	P-loop containing nucleoside triphosphate hydrolases superfamily protein
AT3G50630	9.69	chr3	+	18800379	18801587	1208	KRP2|ICK2	KIP-related protein 2
AT3G51140	12.98	chr3	+	18997599	18999904	2305	AT3G51140	Protein of unknown function (DUF3353)
AT3G51560	15.82	chr3	-	19121807	19125913	4106	AT3G51560	Disease resistance protein (TIR-NBS-LRR class) family
AT3G52310	10.115	chr3	+	19398627	19402953	4326	AT3G52310	ABC-2 type transporter family protein
AT3G52490	8.46	chr3	-	19455698	19458919	3221	AT3G52490	Double Clp-N motif-containing P-loop nucleoside triphosphate hydrolases superfamily protein
AT3G52520	15.005	chr3	+	19473482	19473884	402	AT3G52520	unknown protein; BEST Arabidopsis thaliana protein match is: unknown protein (TAIR:AT5G06280.3); Has 24 Blast hits to 24 proteins in 7 species: Archae - 0; Bacteria - 0; Metazoa - 0; Fungi - 0; Plants - 24; Viruses - 0; Other Eukaryotes - 0 (source: NCBI BLink).
AT3G53310	11.05	chr3	-	19766663	19768599	1936	AT3G53310	AP2/B3-like transcriptional factor family protein
AT3G53530	10.325	chr3	+	19845096	19846820	1724	AT3G53530	Chloroplast-targeted copper chaperone protein
AT3G54220	12.99	chr3	+	20070157	20072780	2623	SGR1|SCR	GRAS family transcription factor
AT3G54600	12.81	chr3	+	20210858	20213080	2222	AT3G54600	Class I glutamine amidotransferase-like superfamily protein
AT3G54920	10.6	chr3	+	20345081	20348582	3501	PMR6	Pectin lyase-like superfamily protein
AT3G54930	15.08	chr3	-	20350838	20352948	2110	AT3G54930	Protein phosphatase 2A regulatory B subunit family protein
AT3G55010	13.0175	chr3	+	20386618	20388806	2188	PUR5|ATPURM	phosphoribosylformylglycinamidine cyclo-ligase, chloroplast / phosphoribosyl-aminoimidazole synthetase / AIR synthase (PUR5)
AT3G55150	8.535	chr3	-	20440549	20442604	2055	EXO70H1|ATEXO70H1	exocyst subunit exo70 family protein H1
AT3G55290	8.91	chr3	+	20502611	20503797	1186	AT3G55290	NAD(P)-binding Rossmann-fold superfamily protein
AT3G55360	12.63	chr3	-	20520929	20523014	2085	CER10|ATTSC13|ECR|TSC13	3-oxo-5-alpha-steroid 4-dehydrogenase family protein
AT3G55450	9.4225	chr3	+	20557898	20560212	2314	PBL1	PBS1-like 1
AT3G55840	11.695	chr3	-	20716994	20718866	1872	AT3G55840	Hs1pro-1 protein
AT3G56640	10.465	chr3	+	20981380	20984336	2956	SEC15A	exocyst complex component sec15A
AT3G56800	9.695	chr3	-	21034536	21036077	1541	acam-3|CAM3	calmodulin 3
AT3G57030	11.4225	chr3	-	21101456	21103293	1837	AT3G57030	Calcium-dependent phosphotriesterase superfamily protein
AT3G57770	11.4	chr3	+	21397541	21398853	1312	AT3G57770	Protein kinase superfamily protein
AT3G58910	11.27	chr3	-	21775305	21776079	774	AT3G58910	F-box family protein
AT3G59420	8.86	chr3	-	21959646	21963041	3395	CR4|ACR4	crinkly4
AT3G59880	12	chr3	+	22120968	22121700	732	AT3G59880	unknown protein; FUNCTIONS IN: molecular_function unknown; INVOLVED IN: biological_process unknown; LOCATED IN: plasma membrane; BEST Arabidopsis thaliana protein match is: unknown protein (TAIR:AT2G44010.1); Has 20 Blast hits to 20 proteins in 7 species: Archae - 0; Bacteria - 0; Metazoa - 0; Fungi - 0; Plants - 20; Viruses - 0; Other Eukaryotes - 0 (source: NCBI BLink).
AT3G59910	13.32	chr3	-	22130482	22133583	3101	AT3G59910	Ankyrin repeat family protein
AT3G60420	13.075	chr3	+	22334423	22335787	1364	AT3G60420	Phosphoglycerate mutase family protein
AT3G61270	8.115	chr3	+	22678150	22680379	2229	AT3G61270	Arabidopsis thaliana protein of unknown function (DUF821)
AT3G61820	10.825	chr3	-	22879803	22881630	1827	AT3G61820	Eukaryotic aspartyl protease family protein
AT3G61880	7.87	chr3	-	22905867	22907958	2091	CYP78A9	cytochrome p450 78a9
AT3G61950	6.015	chr3	+	22939545	22941451	1906	AT3G61950	basic helix-loop-helix (bHLH) DNA-binding superfamily protein
AT3G61970	8.78	chr3	+	22951462	22952851	1389	NGA2	AP2/B3-like transcriptional factor family protein
AT3G62320	9.305	chr3	-	23061804	23062398	594	AT3G62320	Polynucleotidyl transferase, ribonuclease H-like superfamily protein
AT3G63200	11.92	chr3	+	23345901	23347564	1663	PLA IIIB|PLP9	PATATIN-like protein 9
AT3G63430	13.325	chr3	+	23420365	23422399	2034	AT3G63430	unknown protein; BEST Arabidopsis thaliana protein match is: unknown protein (TAIR:AT1G74160.1); Has 135 Blast hits to 119 proteins in 22 species: Archae - 0; Bacteria - 2; Metazoa - 3; Fungi - 3; Plants - 119; Viruses - 0; Other Eukaryotes - 8 (source: NCBI BLink).
AT3G63530	9.78	chr3	-	23456156	23458435	2279	BB2|BB	RING/U-box superfamily protein
AT4G00390	13.73	chr4	-	171496	172843	1347	AT4G00390	DNA-binding storekeeper protein-related transcriptional regulator
AT4G01340	12.0425	chr4	+	554538	556961	2423	AT4G01340	CHP-rich zinc finger protein-related
AT4G01460	6.695	chr4	+	620758	622945	2187	AT4G01460	basic helix-loop-helix (bHLH) DNA-binding superfamily protein
AT4G01510	9.985	chr4	+	642732	644336	1604	ARV2	Arv1-like protein
AT4G01740	11.13	chr4	+	753421	755456	2035	AT4G01740	Cysteine/Histidine-rich C1 domain family protein
AT4G02260	10.855	chr4	+	985231	991494	6263	RSH1|ATRSH1|AT-RSH1	RELA/SPOT homolog 1
AT4G02420	10.86	chr4	-	1064362	1066372	2010	AT4G02420	Concanavalin A-like lectin protein kinase family protein
AT4G03030	13.175	chr4	-	1335728	1337368	1640	AT4G03030	Galactose oxidase/kelch repeat superfamily protein
AT4G06744	9.62	chr4	-	4070812	4072305	1493	AT4G06744	Leucine-rich repeat (LRR) family protein
AT4G07960	9.32	chr4	-	4802340	4805647	3307	ATCSLC12|CSLC12	Cellulose-synthase-like C12
AT4G08980	11.895	chr4	+	5758104	5760215	2111	FBW2	F-BOX WITH WD-40 2
AT4G09030	13.235	chr4	+	5792206	5792790	584	ATAGP10|AGP10	arabinogalactan protein 10
AT4G09350	11.33	chr4	-	5931250	5932152	902	AT4G09350	Chaperone DnaJ-domain superfamily protein
AT4G09750	9.825	chr4	+	6146689	6148814	2125	AT4G09750	NAD(P)-binding Rossmann-fold superfamily protein
AT4G10390	10.575	chr4	-	6441672	6443435	1763	AT4G10390	Protein kinase superfamily protein
AT4G10560	8.69	chr4	-	6520770	6522882	2112	MEE53	Cysteine/Histidine-rich C1 domain family protein
AT4G10640	11.1725	chr4	+	6571898	6574427	2529	IQD16	IQ-domain 16
AT4G11000	6.895	chr4	+	6731019	6732464	1445	AT4G11000	Ankyrin repeat family protein
AT4G12270	8.905	chr4	+	7297807	7299930	2123	AT4G12270	Copper amine oxidase family protein
AT4G13040	9.385	chr4	+	7613315	7615386	2071	AT4G13040	Integrase-type DNA-binding superfamily protein
AT4G13990	9.4	chr4	+	8084394	8086095	1701	AT4G13990	Exostosin family protein
AT4G14104	11.1	chr4	-	8128707	8129534	827	AT4G14104	unknown protein; Has 35333 Blast hits to 34131 proteins in 2444 species: Archae - 798; Bacteria - 22429; Metazoa - 974; Fungi - 991; Plants - 531; Viruses - 0; Other Eukaryotes - 9610 (source: NCBI BLink).
AT4G14400	10.245	chr4	+	8294445	8298602	4157	ACD6	ankyrin repeat family protein
AT4G15950	9.935	chr4	+	9040682	9042129	1447	NRPD4|NRPE4|RDM2	RNA polymerase II, Rpb4, core protein
AT4G16360	11.36	chr4	+	9245077	9246862	1785	AT4G16360	5'-AMP-activated protein kinase beta-2 subunit protein
AT4G16540	11.34	chr4	-	9316022	9317153	1131	AT4G16540	Heat shock protein HSP20/alpha crystallin family
AT4G16563	13.48	chr4	-	9329656	9331523	1867	AT4G16563	Eukaryotic aspartyl protease family protein
AT4G16610	11.985	chr4	-	9354320	9355287	967	AT4G16610	C2H2-like zinc finger protein
AT4G17340	8.14	chr4	+	9699252	9700410	1158	TIP2;2|DELTA-TIP2	tonoplast intrinsic protein 2;2
AT4G18280	14.61	chr4	+	10103995	10104733	738	AT4G18280	glycine-rich cell wall protein-related
AT4G18840	10.135	chr4	-	10338718	10340356	1638	AT4G18840	Pentatricopeptide repeat (PPR-like) superfamily protein
AT4G19460	13.69	chr4	-	10610308	10612005	1697	AT4G19460	UDP-Glycosyltransferase superfamily protein
AT4G19950	16.87	chr4	+	10809876	10811084	1208	AT4G19950	unknown protein; BEST Arabidopsis thaliana protein match is: unknown protein (TAIR:AT5G44860.1); Has 338 Blast hits to 330 proteins in 72 species: Archae - 2; Bacteria - 94; Metazoa - 7; Fungi - 0; Plants - 232; Viruses - 0; Other Eukaryotes - 3 (source: NCBI BLink).
AT4G20820	11.18	chr4	+	11150159	11151758	1599	AT4G20820	FAD-binding Berberine family protein
AT4G20920	13.735	chr4	-	11193596	11197577	3981	AT4G20920	double-stranded RNA-binding domain (DsRBD)-containing protein
AT4G21390	13.18	chr4	-	11394354	11397583	3229	B120	S-locus lectin protein kinase family protein
AT4G21500	11.64	chr4	-	11440935	11441734	799	AT4G21500	unknown protein; FUNCTIONS IN: molecular_function unknown; INVOLVED IN: biological_process unknown; LOCATED IN: endomembrane system; BEST Arabidopsis thaliana protein match is: unknown protein (TAIR:AT4G05018.1); Has 20 Blast hits to 20 proteins in 8 species: Archae - 0; Bacteria - 0; Metazoa - 0; Fungi - 0; Plants - 17; Viruses - 0; Other Eukaryotes - 3 (source: NCBI BLink).
AT4G21880	9.855	chr4	+	11604985	11610651	5666	AT4G21880	Pentatricopeptide repeat (PPR) superfamily protein
AT4G21903	10.3825	chr4	-	11620997	11623797	2800	AT4G21903	MATE efflux family protein
AT4G22160	12.1225	chr4	+	11733122	11733806	684	AT4G22160	unknown protein; Has 42 Blast hits to 42 proteins in 7 species: Archae - 0; Bacteria - 0; Metazoa - 0; Fungi - 0; Plants - 42; Viruses - 0; Other Eukaryotes - 0 (source: NCBI BLink).
AT4G22560	13.75	chr4	+	11880118	11881072	954	AT4G22560	unknown protein; BEST Arabidopsis thaliana protein match is: unknown protein (TAIR:AT4G12450.1); Has 380 Blast hits to 380 proteins in 21 species: Archae - 0; Bacteria - 0; Metazoa - 0; Fungi - 6; Plants - 374; Viruses - 0; Other Eukaryotes - 0 (source: NCBI BLink).
AT4G22810	8.98	chr4	+	11984139	11985702	1563	AT4G22810	Predicted AT-hook DNA-binding family protein
AT4G23160	10.18	chr4	+	12129484	12134187	4703	CRK8	cysteine-rich RLK (RECEPTOR-like protein kinase) 8
AT4G23230	13.925	chr4	-	12157568	12160270	2702	CRK15	cysteine-rich RLK (RECEPTOR-like protein kinase) 15
AT4G23300	10.155	chr4	+	12181931	12184704	2773	CRK22	cysteine-rich RLK (RECEPTOR-like protein kinase) 22
AT4G23310	12.955	chr4	+	12185736	12188763	3027	CRK23	cysteine-rich RLK (RECEPTOR-like protein kinase) 23
AT4G24110	16.075	chr4	-	12519931	12520813	882	AT4G24110	unknown protein; Has 76 Blast hits to 76 proteins in 13 species: Archae - 0; Bacteria - 0; Metazoa - 1; Fungi - 0; Plants - 75; Viruses - 0; Other Eukaryotes - 0 (source: NCBI BLink).
AT4G24700	8.74	chr4	-	12744621	12745313	692	AT4G24700	unknown protein; Has 20 Blast hits to 20 proteins in 7 species: Archae - 0; Bacteria - 0; Metazoa - 0; Fungi - 0; Plants - 20; Viruses - 0; Other Eukaryotes - 0 (source: NCBI BLink).
AT4G26070	8.9375	chr4	+	13217648	13219933	2285	MKK1|NMAPKK|MEK1|ATMEK1	MAP kinase/ ERK kinase 1
AT4G27460	12.565	chr4	+	13732909	13734304	1395	AT4G27460	Cystathionine beta-synthase (CBS) family protein
AT4G27560	9.99	chr4	-	13759840	13761559	1719	AT4G27560	UDP-Glycosyltransferase superfamily protein
AT4G27950	11.3875	chr4	-	13909568	13910859	1291	CRF4	cytokinin response factor 4
AT4G28070	10.68	chr4	+	13945891	13948627	2736	AT4G28070	AFG1-like ATPase family protein
AT4G28100	13.79	chr4	-	13965107	13966860	1753	AT4G28100	unknown protein; FUNCTIONS IN: molecular_function unknown; INVOLVED IN: biological_process unknown; LOCATED IN: anchored to plasma membrane, anchored to membrane; EXPRESSED IN: 23 plant structures; EXPRESSED DURING: 14 growth stages; BEST Arabidopsis thaliana protein match is: unknown protein (TAIR:AT3G18050.1); Has 30201 Blast hits to 17322 proteins in 780 species: Archae - 12; Bacteria - 1396; …
AT4G28350	16.555	chr4	+	14026576	14028622	2046	AT4G28350	Concanavalin A-like lectin protein kinase family protein
AT4G28811	8.4	chr4	+	14225207	14228071	2864	AT4G28811	basic helix-loop-helix (bHLH) DNA-binding superfamily protein
AT4G29140	14.345	chr4	+	14368918	14370892	1974	AT4G29140	MATE efflux family protein
AT4G29700	7.295	chr4	-	14543456	14545138	1682	AT4G29700	Alkaline-phosphatase-like family protein
AT4G30800	11.36	chr4	+	15001133	15002671	1538	AT4G30800	Nucleic acid-binding, OB-fold-like protein
[truncated: 2,328 more rows]

## Sheet: H3K27me3 WT +MeJA
List of genes enriched in H3K27me3 in WT +MeJA. Annotation from TAIR10.
[truncated: 380 more rows]

[truncated: 2 more sheets: H3K27me3 axe1-5, H3K27me3 axe1-5 +MeJA]
